# Supplementary material for: Validation of experimental charge-density refinement strategies: when do we overfit?
Source: IUCrJ. 2017 May 24;4(Pt 4):420–30. doi: 10.1107/S2052252517005103 (PMC5571805; doi:10.1107/S2052252517005103)
Supplement: Supplementary file 1 [file m-04-00420-sup1.cif]

 
data_1_shelx
 
_audit_creation_method            'SHELXL-2016/6'
_shelx_SHELXL_version_number      '2016/6'
_chemical_name_systematic         ?
_chemical_name_common             ?
_chemical_melting_point           ?
_chemical_formula_moiety          'C24 H18 B F10 N'
_chemical_formula_sum
 'C24 H18 B F10 N' 
_chemical_formula_weight          521.20

loop_
 _atom_type_symbol
 _atom_type_description
 _atom_type_scat_dispersion_real
 _atom_type_scat_dispersion_imag
 _atom_type_scat_source
 'C'  'C'   0.0033   0.0016
 'International Tables Vol C Tables 4.2.6.8 and 6.1.1.4'
 'H'  'H'   0.0000   0.0000
 'International Tables Vol C Tables 4.2.6.8 and 6.1.1.4'
 'B'  'B'   0.0013   0.0007
 'International Tables Vol C Tables 4.2.6.8 and 6.1.1.4'
 'N'  'N'   0.0061   0.0033
 'International Tables Vol C Tables 4.2.6.8 and 6.1.1.4'
 'F'  'F'   0.0171   0.0103
 'International Tables Vol C Tables 4.2.6.8 and 6.1.1.4'
 
_space_group_crystal_system       tetragonal
_space_group_IT_number            114
_space_group_name_H-M_alt         'P -4 21 c'
_space_group_name_Hall            'P -4 2n'
 
_shelx_space_group_comment
;
The symmetry employed for this shelxl refinement is uniquely defined
by the following loop, which should always be used as a source of
symmetry information in preference to the above space-group names.
They are only intended as comments.
;
 
loop_
 _space_group_symop_operation_xyz
 'x, y, z'
 '-x, -y, z'
 'y, -x, -z'
 '-y, x, -z'
 '-x+1/2, y+1/2, -z+1/2'
 'x+1/2, -y+1/2, -z+1/2'
 '-y+1/2, -x+1/2, z+1/2'
 'y+1/2, x+1/2, z+1/2'
 
_cell_length_a                    22.206(3)
_cell_length_b                    22.206(3)
_cell_length_c                    8.692(2)
_cell_angle_alpha                 90
_cell_angle_beta                  90
_cell_angle_gamma                 90
_cell_volume                      4286.1(15)
_cell_formula_units_Z             8
_cell_measurement_temperature     100(2)
_cell_measurement_reflns_used     8098
_cell_measurement_theta_min       2.5935
_cell_measurement_theta_max       49.131
 
_exptl_crystal_description        block
_exptl_crystal_colour             colorless
_exptl_crystal_density_meas       ?
_exptl_crystal_density_method     ?
_exptl_crystal_density_diffrn     1.615          
_exptl_crystal_F_000              2112
_exptl_transmission_factor_min    ?
_exptl_transmission_factor_max    ?
_exptl_crystal_size_max           0.100
_exptl_crystal_size_mid           0.090
_exptl_crystal_size_min           0.090
_exptl_absorpt_coefficient_mu     0.155
_shelx_estimated_absorpt_T_min    ?
_shelx_estimated_absorpt_T_max    ?
_exptl_absorpt_correction_type   multi-scan
_exptl_absorpt_correction_T_min  0.9279
_exptl_absorpt_correction_T_max  0.9705
_exptl_absorpt_process_details 'SADABS 2015/1'
_exptl_absorpt_special_details    ?
_diffrn_ambient_temperature       100(2)
_diffrn_radiation_wavelength      0.71073
_diffrn_radiation_type            MoK\a
_diffrn_source                    'BRUKER Rotating Anode'
_diffrn_measurement_device_type   'Bruker Smart APEX II Ultra'
_diffrn_measurement_method        'omega scans'
_diffrn_detector_area_resol_mean  ?
_diffrn_reflns_number             404587
_diffrn_reflns_av_unetI/netI      0.0133
_diffrn_reflns_av_R_equivalents   0.0412
_diffrn_reflns_limit_h_min        -47
_diffrn_reflns_limit_h_max        47
_diffrn_reflns_limit_k_min        -46
_diffrn_reflns_limit_k_max        46
_diffrn_reflns_limit_l_min        -18
_diffrn_reflns_limit_l_max        18
_diffrn_reflns_theta_min          1.297
_diffrn_reflns_theta_max          49.187
_diffrn_reflns_theta_full         25.242
_diffrn_measured_fraction_theta_max   0.997
_diffrn_measured_fraction_theta_full  1.000
_diffrn_reflns_Laue_measured_fraction_max    0.997
_diffrn_reflns_Laue_measured_fraction_full   1.000
_diffrn_reflns_point_group_measured_fraction_max   0.996
_diffrn_reflns_point_group_measured_fraction_full  1.000
_reflns_number_total              21597
_reflns_number_gt                 19346
_reflns_threshold_expression      'I > 2\s(I)'
_reflns_Friedel_coverage          0.864
_reflns_Friedel_fraction_max      0.994
_reflns_Friedel_fraction_full     1.000
 
_reflns_special_details
;
 Reflections were merged by SHELXL according to the crystal
 class for the calculation of statistics and refinement.
 
 _reflns_Friedel_fraction is defined as the number of unique
 Friedel pairs measured divided by the number that would be
 possible theoretically, ignoring centric projections and
 systematic absences.
;
 
_computing_data_collection        'APEX2 v2012.2'
_computing_cell_refinement        'SAINT V8.30C'
_computing_data_reduction         'SAINT V8.30C'
_computing_structure_solution     'SHELXT(G.M.Sheldrick,Acta Cryst.(2015)A71,3-8)'
_computing_structure_refinement 'SHELXL-2016/6 (Sheldrick, 2016)'
_computing_molecular_graphics     'XP Version 5.1'
_computing_publication_material   'XP Version 5.1'
_refine_special_details           ?
_refine_ls_structure_factor_coef  Fsqd
_refine_ls_matrix_type            full
_refine_ls_weighting_scheme       calc
_refine_ls_weighting_details
'w=1/[\s^2^(Fo^2^)+(0.0489P)^2^+0.0917P] where P=(Fo^2^+2Fc^2^)/3'
_atom_sites_solution_primary      ?
_atom_sites_solution_secondary    ?
_atom_sites_solution_hydrogens    geom
_refine_ls_hydrogen_treatment     constr
_refine_ls_extinction_method      none
_refine_ls_extinction_coef        .
_refine_ls_abs_structure_details
;
 Flack x determined using 8376 quotients [(I+)-(I-)]/[(I+)+(I-)]
 (Parsons, Flack and Wagner, Acta Cryst. B69 (2013) 249-259).
;
_refine_ls_abs_structure_Flack    -0.03(3)
_chemical_absolute_configuration  ?
_refine_ls_number_reflns          21597
_refine_ls_number_parameters      327
_refine_ls_number_restraints      0
_refine_ls_R_factor_all           0.0371
_refine_ls_R_factor_gt            0.0298
_refine_ls_wR_factor_ref          0.0835
_refine_ls_wR_factor_gt           0.0792
_refine_ls_goodness_of_fit_ref    1.124
_refine_ls_restrained_S_all       1.124
_refine_ls_shift/su_max           0.001
_refine_ls_shift/su_mean          0.000
 
loop_
 _atom_site_label
 _atom_site_type_symbol
 _atom_site_fract_x
 _atom_site_fract_y
 _atom_site_fract_z
 _atom_site_U_iso_or_equiv
 _atom_site_adp_type
 _atom_site_occupancy
 _atom_site_site_symmetry_order  
 _atom_site_calc_flag
 _atom_site_refinement_flags_posn
 _atom_site_refinement_flags_adp
 _atom_site_refinement_flags_occupancy
 _atom_site_disorder_assembly
 _atom_site_disorder_group
N1 N 0.73830(2) 0.51095(2) 0.37910(5) 0.01034(5) Uani 1 1 d . . . . .
B1 B 0.75169(3) 0.52441(3) 0.56972(7) 0.01079(7) Uani 1 1 d . . . . .
C1 C 0.82116(2) 0.50713(3) 0.52843(6) 0.01245(7) Uani 1 1 d . . . . .
H1A H 0.846977 0.542449 0.506464 0.015 Uiso 1 1 calc R U . . .
H1B H 0.840401 0.480104 0.604519 0.015 Uiso 1 1 calc R U . . .
C2 C 0.79872(2) 0.47494(2) 0.38502(6) 0.01141(6) Uani 1 1 d . . . . .
H2 H 0.788807 0.432608 0.414986 0.014 Uiso 1 1 calc R U . . .
C3 C 0.83693(3) 0.47216(2) 0.24174(6) 0.01284(7) Uani 1 1 d . . . . .
C4 C 0.88063(3) 0.51575(3) 0.20902(8) 0.01630(8) Uani 1 1 d . . . . .
H4 H 0.886656 0.548338 0.278129 0.020 Uiso 1 1 calc R U . . .
C5 C 0.91536(3) 0.51172(4) 0.07596(9) 0.02081(11) Uani 1 1 d . . . . .
H5 H 0.944715 0.541686 0.054466 0.025 Uiso 1 1 calc R U . . .
C6 C 0.90720(4) 0.46384(4) -0.02584(8) 0.02268(12) Uani 1 1 d . . . . .
H6 H 0.930487 0.461449 -0.117312 0.027 Uiso 1 1 calc R U . . .
C7 C 0.86477(4) 0.41963(4) 0.00732(8) 0.02061(11) Uani 1 1 d . . . . .
H7 H 0.859428 0.386647 -0.060950 0.025 Uiso 1 1 calc R U . . .
C8 C 0.83011(3) 0.42363(3) 0.14046(7) 0.01619(8) Uani 1 1 d . . . . .
H8 H 0.801502 0.393056 0.162823 0.019 Uiso 1 1 calc R U . . .
C9 C 0.74312(3) 0.56601(2) 0.28002(6) 0.01298(7) Uani 1 1 d . . . . .
H9A H 0.782759 0.584948 0.299476 0.016 Uiso 1 1 calc R U . . .
H9B H 0.711842 0.594982 0.313336 0.016 Uiso 1 1 calc R U . . .
C10 C 0.73660(3) 0.55650(3) 0.10712(7) 0.01851(9) Uani 1 1 d . . . . .
H10A H 0.767876 0.528704 0.071275 0.028 Uiso 1 1 calc R U . . .
H10B H 0.740905 0.595193 0.054031 0.028 Uiso 1 1 calc R U . . .
H10C H 0.696818 0.539479 0.084903 0.028 Uiso 1 1 calc R U . . .
C11 C 0.68641(3) 0.47198(3) 0.33416(7) 0.01371(7) Uani 1 1 d . . . . .
H11A H 0.684582 0.437255 0.405426 0.016 Uiso 1 1 calc R U . . .
H11B H 0.693848 0.455994 0.229554 0.016 Uiso 1 1 calc R U . . .
C12 C 0.62563(3) 0.50366(3) 0.33529(9) 0.01928(10) Uani 1 1 d . . . . .
H12A H 0.618016 0.520320 0.437863 0.029 Uiso 1 1 calc R U . . .
H12B H 0.593895 0.474731 0.309272 0.029 Uiso 1 1 calc R U . . .
H12C H 0.625845 0.536316 0.259457 0.029 Uiso 1 1 calc R U . . .
C13 C 0.74496(2) 0.59298(2) 0.63759(6) 0.01058(6) Uani 1 1 d . . . . .
C14 C 0.70447(2) 0.63917(2) 0.60470(6) 0.01176(6) Uani 1 1 d . . . . .
C15 C 0.70615(3) 0.69567(2) 0.67317(7) 0.01316(7) Uani 1 1 d . . . . .
C16 C 0.74840(3) 0.70805(3) 0.78583(6) 0.01430(7) Uani 1 1 d . . . . .
C17 C 0.78845(3) 0.66311(3) 0.82659(6) 0.01367(7) Uani 1 1 d . . . . .
C18 C 0.78640(2) 0.60791(2) 0.75232(6) 0.01192(6) Uani 1 1 d . . . . .
C19 C 0.71483(2) 0.47761(2) 0.68230(6) 0.01201(6) Uani 1 1 d . . . . .
C20 C 0.73789(3) 0.42301(3) 0.73780(6) 0.01451(7) Uani 1 1 d . . . . .
C21 C 0.71089(4) 0.38950(3) 0.85408(7) 0.01773(9) Uani 1 1 d . . . . .
C22 C 0.65755(4) 0.40895(3) 0.91887(7) 0.01869(10) Uani 1 1 d . . . . .
C23 C 0.63125(3) 0.46129(3) 0.86467(8) 0.01780(9) Uani 1 1 d . . . . .
C24 C 0.65998(3) 0.49360(3) 0.74971(7) 0.01412(7) Uani 1 1 d . . . . .
F14 F 0.65961(2) 0.63126(2) 0.50179(5) 0.01574(6) Uani 1 1 d . . . . .
F15 F 0.66653(2) 0.73833(2) 0.63231(6) 0.01857(7) Uani 1 1 d . . . . .
F16 F 0.74989(3) 0.76149(2) 0.85550(6) 0.02063(8) Uani 1 1 d . . . . .
F17 F 0.82815(2) 0.67254(2) 0.94020(5) 0.01959(7) Uani 1 1 d . . . . .
F18 F 0.82690(2) 0.56711(2) 0.80126(5) 0.01659(6) Uani 1 1 d . . . . .
F20 F 0.78896(2) 0.39950(2) 0.68118(6) 0.02022(8) Uani 1 1 d . . . . .
F21 F 0.73641(3) 0.33875(2) 0.90582(6) 0.02569(10) Uani 1 1 d . . . . .
F22 F 0.63184(3) 0.37764(3) 1.03277(6) 0.02743(11) Uani 1 1 d . . . . .
F23 F 0.57935(3) 0.48065(3) 0.92432(8) 0.02757(11) Uani 1 1 d . . . . .
F24 F 0.63130(2) 0.54419(2) 0.70519(6) 0.01877(7) Uani 1 1 d . . . . .
 
loop_
 _atom_site_aniso_label
 _atom_site_aniso_U_11
 _atom_site_aniso_U_22
 _atom_site_aniso_U_33
 _atom_site_aniso_U_23
 _atom_site_aniso_U_13
 _atom_site_aniso_U_12
N1 0.01126(12) 0.01008(12) 0.00968(12) -0.00035(10) -0.00024(10) -0.00041(10)
B1 0.01145(17) 0.01110(17) 0.00984(16) -0.00064(13) 0.00035(14) 0.00017(14)
C1 0.01123(15) 0.01451(17) 0.01161(15) -0.00137(13) -0.00017(12) 0.00100(13)
C2 0.01225(15) 0.01161(14) 0.01038(14) -0.00036(12) 0.00121(12) 0.00080(12)
C3 0.01379(16) 0.01329(16) 0.01143(15) 0.00001(13) 0.00237(13) 0.00195(13)
C4 0.01522(18) 0.0168(2) 0.01693(19) 0.00170(16) 0.00397(16) 0.00058(15)
C5 0.0185(2) 0.0231(3) 0.0209(2) 0.0057(2) 0.00828(19) 0.00345(19)
C6 0.0240(3) 0.0272(3) 0.0169(2) 0.0035(2) 0.0091(2) 0.0092(2)
C7 0.0257(3) 0.0221(2) 0.01401(19) -0.00206(17) 0.00478(19) 0.0077(2)
C8 0.0197(2) 0.01564(18) 0.01327(17) -0.00208(15) 0.00263(16) 0.00313(16)
C9 0.01595(18) 0.01171(15) 0.01130(15) 0.00127(12) 0.00033(13) 0.00062(13)
C10 0.0236(2) 0.0207(2) 0.01126(16) 0.00285(16) -0.00050(17) 0.00315(19)
C11 0.01416(17) 0.01282(16) 0.01416(17) -0.00216(14) -0.00148(14) -0.00193(13)
C12 0.01339(18) 0.0197(2) 0.0248(3) -0.0019(2) -0.00350(18) -0.00107(16)
C13 0.01096(14) 0.01078(14) 0.01000(13) -0.00109(11) 0.00058(11) -0.00056(11)
C14 0.01092(14) 0.01186(15) 0.01249(15) -0.00166(12) 0.00081(12) -0.00003(12)
C15 0.01326(16) 0.01108(15) 0.01513(17) -0.00174(13) 0.00316(14) 0.00036(13)
C16 0.01786(19) 0.01180(16) 0.01323(16) -0.00326(13) 0.00320(14) -0.00334(14)
C17 0.01571(18) 0.01447(17) 0.01082(15) -0.00223(13) 0.00012(13) -0.00424(14)
C18 0.01287(15) 0.01282(15) 0.01008(13) -0.00060(12) -0.00011(12) -0.00128(13)
C19 0.01407(16) 0.01169(15) 0.01026(14) -0.00018(12) 0.00112(12) -0.00047(13)
C20 0.0193(2) 0.01264(16) 0.01158(16) 0.00102(13) 0.00132(14) 0.00084(15)
C21 0.0271(3) 0.01345(17) 0.01267(17) 0.00189(14) 0.00128(17) -0.00213(18)
C22 0.0270(3) 0.0161(2) 0.01293(17) -0.00034(15) 0.00477(18) -0.00758(19)
C23 0.0194(2) 0.0168(2) 0.0172(2) -0.00230(16) 0.00663(17) -0.00554(17)
C24 0.01424(17) 0.01362(17) 0.01451(17) -0.00074(14) 0.00280(15) -0.00210(14)
F14 0.01232(12) 0.01725(14) 0.01764(14) -0.00331(12) -0.00322(11) 0.00206(11)
F15 0.01686(15) 0.01358(13) 0.02528(18) -0.00180(13) 0.00281(13) 0.00427(11)
F16 0.0295(2) 0.01278(13) 0.01956(16) -0.00655(12) 0.00330(15) -0.00394(14)
F17 0.02197(17) 0.02233(17) 0.01448(14) -0.00417(13) -0.00438(13) -0.00653(14)
F18 0.01769(14) 0.01813(15) 0.01394(12) -0.00059(11) -0.00438(11) 0.00282(12)
F20 0.02397(18) 0.01716(15) 0.01954(16) 0.00432(13) 0.00495(14) 0.00744(14)
F21 0.0408(3) 0.01606(16) 0.02022(18) 0.00721(14) 0.00136(19) 0.00214(17)
F22 0.0410(3) 0.0226(2) 0.01865(17) 0.00293(15) 0.01085(19) -0.0116(2)
F23 0.0237(2) 0.0260(2) 0.0330(3) -0.00224(19) 0.0171(2) -0.00421(17)
F24 0.01430(14) 0.01618(14) 0.02584(18) 0.00142(13) 0.00488(13) 0.00163(12)
 
_geom_special_details
;
 All esds (except the esd in the dihedral angle between two l.s. planes)
 are estimated using the full covariance matrix.  The cell esds are taken
 into account individually in the estimation of esds in distances, angles
 and torsion angles; correlations between esds in cell parameters are only
 used when they are defined by crystal symmetry.  An approximate (isotropic)
 treatment of cell esds is used for estimating esds involving l.s. planes.
;
 
loop_
 _geom_bond_atom_site_label_1
 _geom_bond_atom_site_label_2
 _geom_bond_distance
 _geom_bond_site_symmetry_2
 _geom_bond_publ_flag
N1 C11 1.4929(7) . ?
N1 C9 1.4994(7) . ?
N1 C2 1.5628(7) . ?
N1 B1 1.7096(8) . ?
B1 C1 1.6297(8) . ?
B1 C13 1.6398(8) . ?
B1 C19 1.6454(8) . ?
C1 C2 1.5208(8) . ?
C2 C3 1.5081(8) . ?
C3 C8 1.3997(8) . ?
C3 C4 1.3998(9) . ?
C4 C5 1.3930(9) . ?
C5 C6 1.3951(13) . ?
C6 C7 1.3909(13) . ?
C7 C8 1.3927(9) . ?
C9 C10 1.5246(9) . ?
C11 C12 1.5220(9) . ?
C13 C14 1.3936(8) . ?
C13 C18 1.3969(7) . ?
C14 F14 1.3504(7) . ?
C14 C15 1.3892(7) . ?
C15 F15 1.3407(7) . ?
C15 C16 1.3838(9) . ?
C16 F16 1.3328(7) . ?
C16 C17 1.3829(9) . ?
C17 F17 1.3401(7) . ?
C17 C18 1.3860(8) . ?
C18 F18 1.3456(7) . ?
C19 C24 1.3976(8) . ?
C19 C20 1.4018(8) . ?
C20 F20 1.3419(8) . ?
C20 C21 1.3909(9) . ?
C21 F21 1.3391(9) . ?
C21 C22 1.3809(11) . ?
C22 F22 1.3377(8) . ?
C22 C23 1.3835(11) . ?
C23 F23 1.3349(9) . ?
C23 C24 1.3857(9) . ?
C24 F24 1.3480(8) . ?
 
loop_
 _geom_angle_atom_site_label_1
 _geom_angle_atom_site_label_2
 _geom_angle_atom_site_label_3
 _geom_angle
 _geom_angle_site_symmetry_1
 _geom_angle_site_symmetry_3
 _geom_angle_publ_flag
C11 N1 C9 112.18(4) . . ?
C11 N1 C2 112.00(4) . . ?
C9 N1 C2 112.01(4) . . ?
C11 N1 B1 119.28(4) . . ?
C9 N1 B1 113.68(4) . . ?
C2 N1 B1 84.73(3) . . ?
C1 B1 C13 112.59(4) . . ?
C1 B1 C19 116.95(4) . . ?
C13 B1 C19 109.10(4) . . ?
C1 B1 N1 84.84(4) . . ?
C13 B1 N1 119.67(4) . . ?
C19 B1 N1 112.30(4) . . ?
C2 C1 B1 88.91(4) . . ?
C3 C2 C1 120.78(5) . . ?
C3 C2 N1 118.47(4) . . ?
C1 C2 N1 93.89(4) . . ?
C8 C3 C4 118.65(5) . . ?
C8 C3 C2 119.34(5) . . ?
C4 C3 C2 121.97(5) . . ?
C5 C4 C3 120.54(6) . . ?
C4 C5 C6 120.23(7) . . ?
C7 C6 C5 119.64(6) . . ?
C6 C7 C8 120.09(7) . . ?
C7 C8 C3 120.80(6) . . ?
N1 C9 C10 116.51(5) . . ?
N1 C11 C12 114.51(5) . . ?
C14 C13 C18 113.37(5) . . ?
C14 C13 B1 131.95(5) . . ?
C18 C13 B1 114.66(4) . . ?
F14 C14 C15 114.90(5) . . ?
F14 C14 C13 121.07(5) . . ?
C15 C14 C13 124.03(5) . . ?
F15 C15 C16 119.48(5) . . ?
F15 C15 C14 120.47(5) . . ?
C16 C15 C14 120.04(5) . . ?
F16 C16 C17 120.68(6) . . ?
F16 C16 C15 121.01(6) . . ?
C17 C16 C15 118.30(5) . . ?
F17 C17 C16 119.93(5) . . ?
F17 C17 C18 120.21(6) . . ?
C16 C17 C18 119.84(5) . . ?
F18 C18 C17 115.22(5) . . ?
F18 C18 C13 120.41(5) . . ?
C17 C18 C13 124.34(5) . . ?
C24 C19 C20 113.19(5) . . ?
C24 C19 B1 121.50(5) . . ?
C20 C19 B1 124.70(5) . . ?
F20 C20 C21 115.00(5) . . ?
F20 C20 C19 121.26(5) . . ?
C21 C20 C19 123.74(6) . . ?
F21 C21 C22 119.29(6) . . ?
F21 C21 C20 120.79(7) . . ?
C22 C21 C20 119.92(6) . . ?
F22 C22 C21 120.36(7) . . ?
F22 C22 C23 120.56(7) . . ?
C21 C22 C23 119.08(6) . . ?
F23 C23 C22 120.19(6) . . ?
F23 C23 C24 120.72(7) . . ?
C22 C23 C24 119.09(6) . . ?
F24 C24 C23 114.90(5) . . ?
F24 C24 C19 120.21(5) . . ?
C23 C24 C19 124.89(6) . . ?
 
_refine_diff_density_max    0.508
_refine_diff_density_min   -0.252
_refine_diff_density_rms    0.060

_shelx_res_file
;
REM Solution   0.173085   0.432906   0.801265  11.00000   0.01833   0.01877 =
REM C24 B N F10
TITL P-421c in P-42(1)c
    sad.res
    created by SHELXL-2016/6 at 19:29:37 on 02-Feb-2017
CELL   0.71073 22.206   22.206    8.692    90.00    90.00    90.00
ZERR   8 0.003   0.003   0.002   0.000   0.000   0.000
LATT -1
SYMM -X, -Y, Z
SYMM Y, -X, -Z
SYMM -Y, X, -Z
SYMM 1/2-X, 1/2+Y, 1/2-Z
SYMM 1/2+X, 1/2-Y, 1/2-Z
SYMM 1/2-Y, 1/2-X, 1/2+Z
SYMM 1/2+Y, 1/2+X, 1/2+Z
SFAC C H B N F
UNIT 192 144 8 8 80
TEMP -173
L.S. 10
BOND
LIST 4
acta
FMAP 2
PLAN 20
WGHT    0.048900    0.091700
FVAR       0.43549
N1    4    0.738298    0.510951    0.379104    11.00000    0.01126    0.01008 =
         0.00968   -0.00035   -0.00024   -0.00041
B1    3    0.751691    0.524408    0.569717    11.00000    0.01145    0.01110 =
         0.00984   -0.00064    0.00035    0.00017
C1    1    0.821164    0.507130    0.528425    11.00000    0.01123    0.01451 =
         0.01161   -0.00137   -0.00017    0.00100
AFIX  23
H1A   2    0.846977    0.542449    0.506464    11.00000   -1.20000
H1B   2    0.840401    0.480104    0.604519    11.00000   -1.20000
AFIX   0
C2    1    0.798722    0.474941    0.385022    11.00000    0.01225    0.01161 =
         0.01038   -0.00036    0.00121    0.00080
AFIX  13
H2    2    0.788807    0.432608    0.414986    11.00000   -1.20000
AFIX   0
C3    1    0.836926    0.472165    0.241743    11.00000    0.01379    0.01329 =
         0.01143    0.00001    0.00237    0.00195
C4    1    0.880632    0.515746    0.209022    11.00000    0.01522    0.01675 =
         0.01693    0.00170    0.00397    0.00058
AFIX  43
H4    2    0.886656    0.548338    0.278129    11.00000   -1.20000
AFIX   0
C5    1    0.915364    0.511721    0.075965    11.00000    0.01845    0.02306 =
         0.02091    0.00575    0.00828    0.00345
AFIX  43
H5    2    0.944715    0.541686    0.054466    11.00000   -1.20000
AFIX   0
C6    1    0.907197    0.463841   -0.025836    11.00000    0.02396    0.02717 =
         0.01691    0.00349    0.00909    0.00924
AFIX  43
H6    2    0.930487    0.461449   -0.117312    11.00000   -1.20000
AFIX   0
C7    1    0.864771    0.419625    0.007321    11.00000    0.02572    0.02210 =
         0.01401   -0.00206    0.00478    0.00767
AFIX  43
H7    2    0.859428    0.386647   -0.060950    11.00000   -1.20000
AFIX   0
C8    1    0.830115    0.423633    0.140465    11.00000    0.01965    0.01564 =
         0.01327   -0.00208    0.00263    0.00313
AFIX  43
H8    2    0.801502    0.393056    0.162823    11.00000   -1.20000
AFIX   0
C9    1    0.743122    0.566014    0.280022    11.00000    0.01595    0.01171 =
         0.01130    0.00127    0.00033    0.00062
AFIX  23
H9A   2    0.782759    0.584948    0.299476    11.00000   -1.20000
H9B   2    0.711842    0.594982    0.313336    11.00000   -1.20000
AFIX   0
C10   1    0.736598    0.556498    0.107118    11.00000    0.02361    0.02067 =
         0.01126    0.00285   -0.00050    0.00315
AFIX 137
H10A  2    0.767876    0.528704    0.071275    11.00000   -1.50000
H10B  2    0.740905    0.595193    0.054031    11.00000   -1.50000
H10C  2    0.696818    0.539479    0.084903    11.00000   -1.50000
AFIX   0
C11   1    0.686414    0.471985    0.334163    11.00000    0.01416    0.01282 =
         0.01416   -0.00216   -0.00148   -0.00193
AFIX  23
H11A  2    0.684582    0.437255    0.405426    11.00000   -1.20000
H11B  2    0.693848    0.455994    0.229554    11.00000   -1.20000
AFIX   0
C12   1    0.625631    0.503658    0.335289    11.00000    0.01339    0.01969 =
         0.02477   -0.00194   -0.00350   -0.00107
AFIX 137
H12A  2    0.618016    0.520320    0.437863    11.00000   -1.50000
H12B  2    0.593895    0.474731    0.309272    11.00000   -1.50000
H12C  2    0.625845    0.536316    0.259457    11.00000   -1.50000
AFIX   0
C13   1    0.744957    0.592980    0.637587    11.00000    0.01096    0.01078 =
         0.01000   -0.00109    0.00058   -0.00056
C14   1    0.704471    0.639170    0.604699    11.00000    0.01092    0.01186 =
         0.01249   -0.00166    0.00081   -0.00003
C15   1    0.706148    0.695673    0.673166    11.00000    0.01326    0.01108 =
         0.01513   -0.00174    0.00316    0.00036
C16   1    0.748404    0.708046    0.785827    11.00000    0.01786    0.01180 =
         0.01323   -0.00326    0.00320   -0.00334
C17   1    0.788454    0.663107    0.826593    11.00000    0.01571    0.01447 =
         0.01082   -0.00223    0.00012   -0.00424
C18   1    0.786400    0.607914    0.752317    11.00000    0.01287    0.01282 =
         0.01008   -0.00060   -0.00011   -0.00128
C19   1    0.714833    0.477610    0.682296    11.00000    0.01407    0.01169 =
         0.01026   -0.00018    0.00112   -0.00047
C20   1    0.737889    0.423007    0.737797    11.00000    0.01932    0.01264 =
         0.01158    0.00102    0.00132    0.00084
C21   1    0.710892    0.389498    0.854078    11.00000    0.02706    0.01345 =
         0.01267    0.00189    0.00128   -0.00213
C22   1    0.657550    0.408949    0.918866    11.00000    0.02703    0.01613 =
         0.01293   -0.00034    0.00477   -0.00758
C23   1    0.631249    0.461289    0.864667    11.00000    0.01943    0.01682 =
         0.01716   -0.00230    0.00663   -0.00554
C24   1    0.659978    0.493599    0.749707    11.00000    0.01424    0.01362 =
         0.01451   -0.00074    0.00280   -0.00210
F14   5    0.659606    0.631259    0.501786    11.00000    0.01232    0.01725 =
         0.01764   -0.00331   -0.00322    0.00206
F15   5    0.666526    0.738327    0.632314    11.00000    0.01686    0.01358 =
         0.02528   -0.00180    0.00281    0.00427
F16   5    0.749892    0.761490    0.855505    11.00000    0.02954    0.01278 =
         0.01956   -0.00655    0.00330   -0.00394
F17   5    0.828145    0.672543    0.940198    11.00000    0.02197    0.02233 =
         0.01448   -0.00417   -0.00438   -0.00653
F18   5    0.826900    0.567113    0.801261    11.00000    0.01769    0.01813 =
         0.01394   -0.00059   -0.00438    0.00282
F20   5    0.788959    0.399504    0.681179    11.00000    0.02397    0.01716 =
         0.01954    0.00432    0.00495    0.00744
F21   5    0.736413    0.338751    0.905821    11.00000    0.04080    0.01606 =
         0.02022    0.00721    0.00136    0.00214
F22   5    0.631839    0.377645    1.032771    11.00000    0.04103    0.02262 =
         0.01865    0.00293    0.01085   -0.01156
F23   5    0.579347    0.480649    0.924315    11.00000    0.02375    0.02598 =
         0.03298   -0.00224    0.01714   -0.00421
F24   5    0.631301    0.544189    0.705193    11.00000    0.01430    0.01618 =
         0.02584    0.00142    0.00488    0.00163

HKLF 4


REM  P-421c in P-42(1)c
REM R1 =  0.0298 for   19346 Fo > 4sig(Fo)  and  0.0371 for all   21597 data
REM    327 parameters refined using      0 restraints

END

WGHT      0.0489      0.0917

REM Highest difference peak  0.508,  deepest hole -0.252,  1-sigma level  0.060
Q1    1   0.7031  0.6682  0.6394  11.00000  0.05    0.51
Q2    1   0.7288  0.7034  0.7288  11.00000  0.05    0.50
Q3    1   0.7893  0.6386  0.7902  11.00000  0.05    0.47
Q4    1   0.6446  0.4336  0.8871  11.00000  0.05    0.46
Q5    1   0.7666  0.6849  0.8095  11.00000  0.05    0.46
Q6    1   0.6442  0.4788  0.8039  11.00000  0.05    0.46
Q7    1   0.8357  0.4481  0.1961  11.00000  0.05    0.46
Q8    1   0.9106  0.4882  0.0202  11.00000  0.05    0.44
Q9    1   0.6844  0.4004  0.8969  11.00000  0.05    0.44
Q10   1   0.8439  0.4214  0.0686  11.00000  0.05    0.44
Q11   1   0.7666  0.6010  0.6940  11.00000  0.05    0.44
Q12   1   0.7260  0.4053  0.7990  11.00000  0.05    0.43
Q13   1   0.6882  0.4839  0.7119  11.00000  0.05    0.41
Q14   1   0.7271  0.4508  0.7127  11.00000  0.05    0.41
Q15   1   0.8974  0.5135  0.1348  11.00000  0.05    0.41
Q16   1   0.7243  0.6169  0.6225  11.00000  0.05    0.40
Q17   1   0.7363  0.5155  0.4392  11.00000  0.05    0.39
Q18   1   0.8807  0.4412 -0.0119  11.00000  0.05    0.37
Q19   1   0.6564  0.4876  0.3329  11.00000  0.05    0.36
Q20   1   0.8588  0.4942  0.2273  11.00000  0.05    0.36
;
_shelx_res_checksum    1601

_shelx_hkl_file
;
  -1  -1   0 441.018 8.47159  15
  -1   1   0 427.386 8.52377  15
   1   1   0 417.416 8.39325  16
   1  -1   0 441.209 9.39793   4
  -1   1   0 421.061 8.51998  16
  -1  -1   0 422.716 8.61891   5
   1  -1   0 449.554 9.72892  10
  -1  -1   0 436.568 8.44312  16
  -1  -1   0 425.456 8.77940   2
   0  -2   0 4569.70 83.4752  15
   2   0   0 4697.10 83.9110   5
   2   0   0 4529.31 83.1511  16
   2   0   0 4982.68 83.5599   4
   2  -1   0 55.8291 3.13621   2
   1  -2   0 62.5028 3.23678   4
   2  -1   0 64.0908 2.38837  16
   1  -2   0 53.9095 2.68651   5
   2   1   0 56.9183 2.72891   5
   2   1   0 61.3045 3.09135   4
  -1  -2   0 62.9499 2.21022   5
   2  -1   0 63.7366 3.16913   3
  -2  -1   0 67.7068 3.34279  10
  -2   1   0 63.5459 3.09628   4
  -2  -1   0 62.0018 2.93485   3
   2   1   0 54.8752 3.09382  10
   2  -1   0 57.2521 2.95041   4
  -2  -1   0 61.8634 2.28345  16
  -1   2   0 62.4891 2.34087  16
  -2  -1   0 60.2954 2.83638   5
   2   1   0 60.8049 2.25374  16
   1  -2   0 53.3222 3.17221   1
   2  -1   0 59.3981 3.21922  10
  -1   2   0 64.7405 3.44394  10
   1  -2   0 60.4660 3.34754  10
  -2   1   0 55.5710 2.30594  15
  -1  -2   0 61.2024 2.32904  15
  -1  -2   0 58.9382 2.27717  16
   1   2   0 64.8363 2.19347   5
   2  -1   0 60.4600 3.24761   5
  -1  -2   0 57.6809 2.20899   2
  -2  -1   0 61.1707 2.87244   2
  -1   2   0 57.7594 2.62838   2
  -2   1   0 64.8533 3.18432   3
   1   2   0 64.9306 2.35537  16
  -1   2   0 62.7738 3.27129   4
   1  -2   0 59.6586 2.32791  16
   1   2   0 59.6538 2.20103   2
   2   1   0 60.8987 2.87307   2
  -1   2   0 59.3051 2.75885   5
   2   1   0 53.8114 2.16907  15
  -2   2   0 4567.60 82.1781   1
   2   2   0 4217.57 79.3095  15
   2  -2   0 4683.29 81.4973   2
  -2  -2   0 4448.19 80.0194   2
   2   2   0 4256.95 81.0294   3
  -2  -2   0 4526.92 82.0976  10
   2  -2   0 4648.46 81.9092   3
  -2   2   0 4211.65 81.3404   5
   2  -2   0 4583.94 81.5251   5
  -2   2   0 4648.29 79.6850  15
   2  -2   0 4524.33 81.5007   4
  -2   2   0 4634.21 81.4892   2
   2  -2   0 4372.03 82.0346  10
  -2   2   0 4488.99 81.8369   3
   2   2   0 4689.81 80.1217   2
   0   3   0 0.83069 1.75512  10
   3   0   0 -1.0912 0.89158  15
   3   0   0 0.60045 1.72888  10
  -3   0   0 -0.7866 0.93755  16
  -3   0   0 1.04722 1.58402   5
   0  -3   0 0.69014 1.05795  16
  -3   0   0 1.28543 1.51578   4
  -3   0   0 0.52311 1.71983   1
   3   0   0 -0.6096 1.43318   3
   3   0   0 0.58900 1.48379   1
  -3   0   0 -0.3026 1.01228  15
   0  -3   0 1.22707 1.08432  15
  -3   0   0 1.52924 1.78838   2
   0   3   0 -0.2911 0.59990  16
   3   0   0 1.63175 1.60486   4
  -3   0   0 1.22651 1.51281   3
   3   0   0 0.89876 1.08695  16
   0  -3   0 0.27013 1.51887   3
   3   0   0 1.52497 1.66649   2
   0  -3   0 -0.6530 1.72211  10
   0   3   0 -0.1912 0.56437  15
  -3   0   0 0.22199 1.73857  10
   3   0   0 0.59234 1.63876   5
   3  -1   0 277.420 8.76110   1
  -1  -3   0 272.508 6.88990  15
  -3   1   0 274.797 6.92556  15
  -3  -1   0 281.730 6.84940  16
   1  -3   0 283.406 6.95241  15
  -1  -3   0 265.660 6.45704   5
  -1  -3   0 271.324 6.85627  16
   1   3   0 273.531 8.48222   3
   3  -1   0 272.855 6.86216  15
  -1   3   0 263.613 6.79484  16
   1  -3   0 261.813 8.81411  10
   1   3   0 263.201 6.45775   2
  -1  -3   0 287.030 8.99205  10
   3  -1   0 249.593 7.98187   3
  -3  -1   0 275.081 8.69442  10
  -1   3   0 274.335 7.41151   5
   1  -3   0 271.486 7.40317   5
   1   3   0 281.278 6.88199  16
  -1   3   0 270.662 8.97912  10
  -3  -1   0 269.047 8.05890   5
   3   1   0 277.772 6.82298  15
   3   1   0 283.918 8.77147  10
  -1   3   0 262.416 8.82763   1
   3   1   0 262.463 8.26036   4
  -3   1   0 272.496 8.26452   3
   3   1   0 278.424 8.34909   2
   3  -1   0 278.031 8.31541   4
   1  -3   0 274.812 6.93699  16
  -3  -1   0 266.785 8.56039   1
   3   1   0 271.247 8.01239   3
   3  -1   0 277.013 6.84650  16
   3   1   0 270.160 6.72372  16
   1  -3   0 273.925 8.95267   1
   1   3   0 279.558 6.46308   5
  -3   1   0 282.167 8.29949   4
  -1   3   0 259.099 8.57048   4
   1  -3   0 265.157 8.64925   4
  -3   1   0 254.714 6.72715  16
   3   1   0 266.667 8.13512   5
  -3   1   0 272.676 8.68594  10
  -3  -1   0 257.603 7.82304   3
  -3  -1   0 269.812 8.15321   2
   3  -1   0 277.693 8.89066   2
   3  -1   0 266.277 8.62029  10
  -3  -1   0 266.317 6.78170  15
  -1  -3   0 263.638 6.52905   2
  -2  -3   0 171.604 5.29305  16
   2   3   0 176.290 5.31667  15
  -3  -2   0 164.668 5.22205  15
  -2  -3   0 183.718 7.38565  10
  -3   2   0 184.351 5.54906  15
  -3   2   0 181.441 5.47192  16
  -2   3   0 199.685 7.72721  10
   2  -3   0 179.384 6.55068   5
  -2  -3   0 182.055 6.83256   3
  -2   3   0 177.772 7.15077   3
  -2  -3   0 185.376 5.33529   5
   2   3   0 189.467 5.29718   5
   3   2   0 180.486 5.29807  15
   3  -2   0 186.838 7.08723   3
  -3   2   0 187.029 6.94052   4
   3  -2   0 173.947 5.39493  15
   3   2   0 178.981 5.26299  16
  -2   3   0 175.003 5.32170  16
   3   2   0 171.387 5.97182   5
  -2   3   0 187.481 7.41671   1
  -2   3   0 171.702 6.99811   4
   2  -3   0 182.577 7.14456   4
  -3   2   0 177.817 6.90706   3
  -2   3   0 166.812 6.27629   2
   3  -2   0 165.484 6.92924   5
   2  -3   0 181.885 7.39317  10
  -2  -3   0 175.152 5.40264   2
   2   3   0 183.592 7.73137  10
   2  -3   0 191.811 7.62774   1
   2   3   0 179.410 5.31673  16
   3  -2   0 178.905 5.38361  16
   3   2   0 168.730 6.12153   2
   2  -3   0 187.667 5.51040  16
  -3  -2   0 179.488 5.30171  16
  -3  -2   0 155.146 5.88042   2
   3  -2   0 189.222 7.48585   1
  -3  -2   0 163.510 5.88989   5
  -3   2   0 184.490 7.32444  10
   2   3   0 178.283 5.39927   2
  -3  -2   0 188.977 6.76290   3
   3  -2   0 172.878 7.12765  10
   3   2   0 183.304 7.18108  10
  -3   2   0 177.076 7.17633   2
   3   2   0 179.231 6.61775   3
  -3   2   0 175.413 7.11696   5
   3  -2   0 174.705 7.01208   2
  -2   3   0 178.957 5.53851  15
   3  -2   0 181.172 6.84812   4
   3   3   0 158.329 5.18933  16
  -3   3   0 159.033 7.25030   3
   3  -3   0 156.862 5.35259  15
   3   3   0 157.859 5.25328  15
  -3  -3   0 155.665 5.28326  16
  -3   3   0 154.192 6.94710   5
  -3  -3   0 149.800 5.65154   2
  -3  -3   0 156.899 5.30599  15
  -3   3   0 159.296 6.99268   2
   3   3   0 150.903 7.07268  10
   3  -3   0 154.688 6.79520   4
  -3  -3   0 166.793 7.44016  10
  -3   3   0 146.711 5.34928  16
  -3  -3   0 168.215 6.91930   3
   3   3   0 169.533 5.92595   2
   3  -3   0 164.545 7.03523   2
  -3   3   0 157.343 7.30893   1
   3  -3   0 142.476 7.10109   1
  -3  -3   0 156.085 5.60416   5
   3  -3   0 144.952 6.68314   5
  -3   3   0 166.773 5.61664  15
   3   3   0 159.495 5.62816   5
   3   3   0 155.150 6.63556   3
   4   0   0 2152.67 41.7018   4
  -4   0   0 2144.74 39.1414  16
   4   0   0 2082.30 42.2558  10
  -4   0   0 2041.00 39.1486  15
   0   4   0 2145.97 43.1974  10
   0  -4   0 2145.64 43.0714  10
   4   0   0 2077.26 38.9644  16
   4   0   0 2082.39 39.0739  15
  -4   0   0 2083.49 42.3100  10
   4   0   0 2155.96 42.5104   5
  -4   0   0 2171.27 41.6426   4
   0  -4   0 1996.00 39.0511  15
   0  -4   0 2075.42 42.1079   3
   4   0   0 2095.92 42.3054   1
  -4   0   0 2074.94 42.1613   2
   4   0   0 2149.69 42.7224   2
  -4   0   0 2201.81 41.4597   3
   0  -4   0 1948.62 39.0481  16
   4   0   0 2149.00 41.3978   3
  -4   0   0 2130.71 42.3712   1
  -4   0   0 2025.86 41.9352   5
   4  -1   0 814.425 19.5883   3
  -1  -4   0 850.858 20.2057   3
   4   1   0 866.092 20.6062  10
  -4  -1   0 806.274 19.6695   2
   4  -1   0 867.385 20.7408   1
   4   1   0 845.045 19.4459   3
   1   4   0 838.837 16.9842   5
  -4  -1   0 892.893 20.7535  10
   1  -4   0 795.276 20.6323  10
   1  -4   0 836.171 17.7298  16
  -4  -1   0 846.661 17.6300  15
   1   4   0 880.903 17.7295  16
   1  -4   0 797.163 20.6600   1
   4   1   0 869.462 19.9947   4
  -4   1   0 867.985 20.6688   1
   4  -1   0 808.442 20.5247   5
  -1   4   0 848.641 18.2326   5
   1   4   0 852.122 17.0850   2
  -1   4   0 833.526 17.6141  16
   4   1   0 833.490 17.3953  16
  -4  -1   0 865.857 19.9814   4
  -4   1   0 865.648 19.7874   4
  -1   4   0 803.647 20.8270  10
  -1  -4   0 874.861 21.0972  10
  -4   1   0 820.057 17.5685  16
  -4  -1   0 897.133 20.6989   1
  -4  -1   0 878.981 19.5774   3
  -4   1   0 865.334 20.6717  10
   4  -1   0 878.889 17.7492  15
  -4  -1   0 853.358 17.5365  16
   4  -1   0 853.763 20.5776  10
   1  -4   0 868.876 17.7667  15
  -4   1   0 839.102 19.7516   3
  -4   1   0 799.457 17.5863  15
  -4  -1   0 862.393 19.8582   5
   4  -1   0 867.441 17.5876  16
   1   4   0 780.158 19.8920   3
   4   1   0 830.785 20.3588   1
   4  -1   0 825.330 19.6934   4
   4   1   0 884.035 17.6654  15
  -1  -4   0 843.256 17.7059  16
  -1   4   0 861.449 21.0795   1
   4   1   0 822.227 20.1119   2
  -1   4   0 863.706 20.7346   4
   4  -1   0 837.428 20.8242   2
   4   1   0 806.358 19.7878   5
  -1  -4   0 871.174 17.7185  15
   4   2   0 1863.17 37.9172   4
  -4  -2   0 1860.70 38.3245  10
  -2  -4   0 1801.84 34.4074   2
  -2  -4   0 1830.61 34.7139  16
  -4   2   0 1896.80 37.4809   4
  -2  -4   0 1749.72 34.0251   5
  -4  -2   0 1814.53 34.6289  15
   4   2   0 1843.90 36.9842   3
  -2   4   0 1838.68 34.6722  15
   4   2   0 1750.38 37.9451  10
   2  -4   0 1828.63 38.5881  10
   4  -2   0 1847.05 37.7324   3
   4   2   0 1889.88 38.3180   1
  -4   2   0 1731.67 37.9292   2
  -4  -2   0 1740.56 36.7264   3
   2  -4   0 1834.22 34.8084  16
   2   4   0 1794.86 34.5536  16
   2  -4   0 1788.54 38.4859   1
   4   2   0 1853.05 34.4650  16
  -4   2   0 1852.39 38.4381  10
   4  -2   0 1837.76 34.6626  16
  -4  -2   0 1945.51 38.0767   4
  -2   4   0 1875.45 34.8017  16
  -2  -4   0 1732.55 34.5311  15
   4  -2   0 1800.17 34.7175  15
  -4   2   0 1699.16 37.7971   1
  -2   4   0 1796.93 36.0763   2
   4  -2   0 1776.49 38.0741  10
  -4  -2   0 1743.74 36.4750   2
   4  -2   0 1835.66 37.4573   4
  -4   2   0 1774.67 34.6480  16
   4  -2   0 1795.50 38.2145   2
  -2   4   0 1853.30 35.0018  15
   2   4   0 1806.86 34.5441  15
   4   2   0 1791.22 34.4768  15
   2  -4   0 1821.34 38.0665   4
   4   2   0 1819.84 36.5427   5
  -2   4   0 1866.82 38.9627  10
  -2   4   0 1851.29 38.1611   4
  -4   2   0 1808.09 34.8210  15
   2   4   0 1838.35 34.3412   2
  -2   4   0 1759.62 36.2484   5
   2   4   0 1867.86 34.0563   5
  -4  -2   0 1837.36 36.4654   5
  -4  -2   0 1839.11 34.5375  16
  -4   2   0 1863.93 37.6485   3
   4  -2   0 1881.28 38.5666   1
   2   4   0 1709.49 37.2704   3
   2  -4   0 1800.09 36.2664   5
  -2  -4   0 1875.02 37.7104   3
   4   2   0 1729.53 36.6004   2
  -4  -3   0 568.633 13.3873  16
  -4  -3   0 548.583 14.5955   2
  -3   4   0 580.373 16.0389   5
   3   4   0 604.153 16.1090   3
   3   4   0 591.904 16.8038  10
   4  -3   0 595.222 13.7351  16
  -4  -3   0 594.661 16.8789  10
   4  -3   0 584.940 16.0977   4
   3   4   0 572.957 13.7140   2
  -3   4   0 605.079 16.5052   4
  -3   4   0 559.430 15.4882   2
  -4  -3   0 575.631 14.5558   5
  -4  -3   0 572.166 15.5746   3
   3  -4   0 578.239 16.2652   4
   3  -4   0 609.825 16.0286   5
   3   4   0 593.442 13.5426  15
  -4   3   0 609.041 16.6830   3
  -3   4   0 585.615 17.0192   1
   4   3   0 526.572 16.1715  10
  -4   3   0 602.224 16.9039   5
   4   3   0 552.620 13.2748  15
  -4   3   0 582.200 16.9874  10
   4  -3   0 572.185 13.6522  15
   4   3   0 571.603 14.5148   5
   4  -3   0 578.385 16.7951   1
  -4  -3   0 581.737 13.5715  15
  -4   3   0 599.162 16.1508   4
   4  -3   0 626.204 17.2186  10
  -3   4   0 595.632 17.3447  10
   3   4   0 583.008 13.4318   5
   4   3   0 533.907 16.0356   4
  -3   4   0 560.413 13.7195  15
  -3  -4   0 585.179 13.9103   2
  -4   3   0 581.102 13.7976  15
  -3   4   0 570.450 13.7133  16
  -4   3   0 590.616 16.5774   2
   3  -4   0 619.223 17.3651  10
  -3  -4   0 585.185 16.9644  10
  -3  -4   0 597.082 16.1729   3
   3  -4   0 542.324 13.4808  15
  -3  -4   0 615.012 13.7960  15
  -4   3   0 574.274 13.6583  16
  -3  -4   0 590.482 13.6037   5
   4  -3   0 581.312 16.4024   3
  -3  -4   0 575.828 13.4989  16
   3   4   0 599.032 13.5260  16
  -3   4   0 594.115 13.5873  16
   4   3   0 597.505 14.9972   2
   4   3   0 585.621 13.3884  16
   4  -3   0 539.547 16.0415   2
  -4   4   0 2621.32 50.4131  15
   4  -4   0 2579.07 54.2000   3
   4   4   0 2627.30 49.8390  16
  -4  -4   0 2735.07 53.4440   3
  -4   4   0 2423.10 53.7714   3
  -4  -4   0 2747.74 50.9488   5
  -4   4   0 2636.95 50.0030  16
  -4   4   0 2531.54 54.6864   1
   4  -4   0 2715.39 55.1287  10
   4  -4   0 2720.42 53.7628   2
  -4  -4   0 2738.72 50.1942  15
   4  -4   0 2726.94 55.2148   1
   4   4   0 2685.55 50.6910   5
  -4   4   0 2786.48 50.6089  16
  -4   4   0 2613.86 53.6400   2
   4   4   0 2644.49 54.6578  10
  -4  -4   0 2614.11 54.9621  10
  -4   4   0 2640.55 53.9302   5
   4   4   0 2599.56 53.2745   3
   4  -4   0 2527.53 53.3625   5
   4   4   0 2793.08 50.3112  15
   4  -4   0 2778.95 54.2503   4
   4   4   0 2685.02 51.1824   2
  -4   4   0 2590.36 54.8522  10
  -4   4   0 2595.92 53.6822   4
  -4  -4   0 2670.92 51.2312   2
  -4  -4   0 2706.32 50.0383  16
  -5   0   0 3.30638 2.89437   2
   5   0   0 10.0066 2.82452  10
   5   0   0 2.51681 3.76474   2
   0   5   0 11.0204 3.17515  10
   5   0   0 7.03163 2.73457   4
   0   5   0 5.67170 1.45310  16
   5   0   0 2.89620 3.62905   5
   5   0   0 9.06307 3.06350   1
   0   5   0 4.97785 3.23782  10
  -5   0   0 9.87709 2.88408   3
   5   0   0 7.76855 2.72532   3
  -5   0   0 9.56367 2.73194   4
  -5   0   0 1.28811 2.94423   5
   0  -5   0 11.2903 2.91396   3
   5   0   0 6.95898 1.84839  15
  -5   0   0 8.83008 2.03139  15
  -5   0   0 10.1597 2.90934  10
   5   0   0 5.53895 1.70807  16
  -5   0   0 9.82810 2.78394   1
   5   1   0 94.6274 6.00413  10
  -1  -5   0 82.5871 6.12848  10
  -5  -1   0 94.7296 5.84246   5
   5   1   0 94.1354 4.25557  16
   1   5   0 94.3584 3.94985   5
   5  -1   0 84.0923 5.84426   1
  -5   1   0 96.5375 5.68061   4
  -5  -1   0 80.9714 4.11343  15
   5  -1   0 94.0781 5.99874  10
   1  -5   0 94.4158 4.55085  15
   5  -1   0 92.8601 5.57162   4
  -1   5   0 79.5662 3.98164  16
   5   1   0 92.3224 6.04012   5
  -1   5   0 101.297 6.43613   4
   1  -5   0 86.2409 4.31060  16
   5   1   0 90.4095 4.21926  15
   5  -1   0 89.2403 5.58002   3
   1  -5   0 90.9995 6.31466  10
  -5   1   0 85.7471 4.26639  16
  -5  -1   0 92.9896 6.06499  10
  -5  -1   0 103.305 6.31189   1
   5   1   0 88.8161 5.66440   4
  -1   5   0 99.0879 6.67151  10
  -1   5   0 99.7365 6.61069   1
  -1  -5   0 94.4082 4.41117  16
  -5  -1   0 88.8791 5.44578   4
   5  -1   0 94.8166 4.26559  16
   5   1   0 100.426 6.32597   1
   5  -1   0 83.6350 6.35910   2
   5   1   0 85.1541 6.02164   2
  -1  -5   0 90.5550 4.32120  15
   1   5   0 95.4418 3.96077   2
  -1   5   0 99.1982 4.73651   5
  -5   1   0 98.1774 6.12872   1
  -5  -1   0 96.5781 5.88402   2
  -5   1   0 100.254 6.76892   5
   1   5   0 89.1598 4.19208  16
  -5   1   0 88.4623 5.94037  10
   5   1   0 93.6300 5.38497   3
  -5  -1   0 88.7747 4.27309  16
  -5  -1   0 101.022 5.68271   3
   1   5   0 101.612 6.22760   3
   5  -1   0 94.2785 6.46349   5
   5  -1   0 91.1541 4.26411  15
  -1  -5   0 100.924 6.17203   3
  -5   1   0 92.5783 5.47083   3
  -5   2   0 155.399 8.64258   2
   2   5   0 153.752 7.73118   3
  -5   2   0 153.195 5.85628  16
  -5  -2   0 152.169 7.53153   4
   5  -2   0 140.841 5.57758  16
  -5   2   0 157.373 7.43922   4
   5   2   0 150.317 5.48433  16
   2   5   0 152.747 5.27347   2
   5   2   0 147.858 7.08097   3
   2  -5   0 153.623 5.81777  16
  -2  -5   0 160.563 7.83977   3
  -2   5   0 147.935 5.63663  16
   5   2   0 158.890 8.01285   1
  -5   2   0 122.333 7.25302   1
  -2   5   0 139.203 6.26289   2
  -2  -5   0 141.220 7.88448  10
   5   2   0 142.618 7.56430  10
   5   2   0 144.800 7.35364   5
  -2  -5   0 149.769 5.34822   2
  -5  -2   0 142.005 5.54191  16
   5  -2   0 137.168 7.57356  10
   5   2   0 151.810 5.57930  15
   2   5   0 163.219 5.87769  16
  -2   5   0 153.063 8.12327   4
  -2  -5   0 149.207 5.68641  15
   2  -5   0 157.825 8.30625   1
   5  -2   0 146.158 7.76184   1
  -5  -2   0 159.436 7.32317   5
   5  -2   0 151.420 8.24383   2
  -2  -5   0 147.892 5.68985  16
  -2   5   0 154.127 8.39971  10
  -2   5   0 148.276 5.63098  15
   2  -5   0 153.216 7.94201   4
  -5  -2   0 136.688 6.84268   2
   5  -2   0 152.670 5.74876  15
   5  -2   0 143.806 7.09566   4
  -2   5   0 154.787 6.73823   5
  -5   2   0 150.751 5.80631  15
   2   5   0 146.046 5.58447  15
   5   2   0 148.497 7.63030   2
  -5   2   0 156.579 7.46324   3
  -2  -5   0 136.656 5.05202   5
   2  -5   0 142.170 6.50578   5
   2   5   0 152.039 5.09412   5
  -5  -2   0 147.274 5.63601  15
   2  -5   0 142.205 5.67743  15
   2  -5   0 144.498 7.98049  10
  -3   5   0 104.089 6.42398   5
   5  -3   0 104.177 7.04751   2
   5   3   0 104.295 4.70755  16
  -3  -5   0 109.269 4.96042  16
  -3  -5   0 101.316 4.72214   2
  -3   5   0 117.112 7.89804  10
  -3  -5   0 114.902 5.08928  15
   3  -5   0 113.213 6.38484   5
   5  -3   0 123.411 7.37850   1
   5   3   0 115.997 6.94813   4
  -5   3   0 99.0945 6.14529   4
   5  -3   0 106.968 7.37512   5
   3  -5   0 114.216 7.03451   4
   3   5   0 112.371 4.70362   5
  -3  -5   0 119.266 4.90642   5
  -3  -5   0 104.610 7.07787  10
  -3   5   0 120.550 7.35396   4
   5  -3   0 101.166 6.41099   4
  -5  -3   0 112.606 6.46957   3
  -5  -3   0 98.4083 4.78222  15
  -5   3   0 97.9768 7.09942   5
  -3   5   0 104.250 6.12903   2
   5  -3   0 106.733 6.74713   3
   3   5   0 111.066 4.90400  16
   5  -3   0 105.937 6.91367  10
  -3  -5   0 113.093 6.62139   3
   5   3   0 114.763 6.28644   5
   3  -5   0 102.565 7.08600   1
   5   3   0 98.2293 6.58257  10
  -5  -3   0 100.934 5.80104   5
  -5   3   0 120.974 5.36108  15
  -3   5   0 119.170 5.16411  16
  -3   5   0 112.874 5.31918  15
  -5  -3   0 107.313 4.85769  16
  -5   3   0 102.342 4.94774  16
   5  -3   0 110.979 4.96554  16
   3   5   0 118.289 7.22195  10
   3   5   0 109.399 4.85558   2
   5   3   0 98.4093 6.02665   2
  -5  -3   0 95.5034 6.69149  10
  -5   3   0 92.3027 6.81528   2
   3   5   0 108.705 6.74218   3
   3  -5   0 98.3873 6.98382  10
  -5  -3   0 103.460 5.96658   2
  -5   3   0 102.593 6.96771  10
  -5   3   0 101.698 6.79416   1
   4   5   0 2987.51 61.7469   3
  -5   4   0 3037.51 62.0337   4
  -5   4   0 3176.55 58.4546  16
   5  -4   0 3177.20 58.2897  16
  -4   5   0 3163.91 58.6140  15
  -4   5   0 3190.47 58.1979  16
  -4  -5   0 3017.47 58.0224  15
  -5  -4   0 3219.24 58.3881  15
  -4   5   0 3008.00 62.9366   3
  -5  -4   0 3067.86 59.8982   2
   4   5   0 3018.31 57.9802   5
  -4   5   0 2993.82 61.3919   2
  -4   5   0 3130.44 63.8505   1
  -4   5   0 3009.56 61.7906   5
   5  -4   0 3173.13 62.3805   4
  -5   4   0 3101.67 62.8123   2
  -4  -5   0 3058.16 58.0033  16
   5  -4   0 3060.47 62.5617   5
  -5   4   0 3192.28 63.1072   3
   5   4   0 3183.84 63.5181  10
  -5   4   0 3208.07 63.9408   1
  -4   5   0 3078.05 63.9075  10
   4  -5   0 3169.02 61.8531   5
  -4  -5   0 3129.10 58.3008   5
  -4  -5   0 3120.68 62.0618   3
  -4   5   0 3159.83 58.5937  16
   5   4   0 3152.36 61.7834   3
  -5  -4   0 3083.16 61.5520   3
  -5   4   0 2955.69 62.7153   5
  -5   4   0 3206.88 58.6124  15
  -4  -5   0 2866.53 63.0443  10
  -5  -4   0 3215.46 63.8128  10
   5   4   0 3153.03 63.1119   4
  -4   5   0 2985.80 62.3140   4
   5  -4   0 2999.12 63.3091   1
  -5   4   0 3024.59 63.6610  10
   4  -5   0 3131.29 63.9671   1
   5   4   0 2989.81 59.7908   2
   4   5   0 3039.81 63.1541  10
   5  -4   0 3179.59 62.8129   2
   4   5   0 2989.31 58.3633   2
   4   5   0 3123.11 57.9131  16
   4  -5   0 2980.61 62.2306   4
  -5  -4   0 3100.34 59.5038   5
   4  -5   0 2967.20 63.3173  10
  -4  -5   0 3003.52 58.6529   2
   5  -4   0 3120.82 63.5946  10
   5   4   0 3098.40 59.4388   5
  -5  -4   0 3028.48 57.8258  16
   5  -4   0 3087.52 62.8655   3
   5   4   0 3244.77 58.0079  16
  -5  -5   0 746.671 22.2454  10
  -5   5   0 749.125 21.6336   5
   5   5   0 721.519 18.1333   5
   5  -5   0 740.164 22.2505   1
   5   5   0 730.673 18.6358   2
   5  -5   0 718.440 21.9427  10
   5  -5   0 719.735 21.0771   4
  -5  -5   0 752.003 20.8837   3
  -5   5   0 760.174 22.4580   1
  -5   5   0 749.894 21.2579   4
  -5  -5   0 723.336 17.4418  16
   5  -5   0 716.959 20.8891   5
   5  -5   0 766.701 21.2937   2
   5   5   0 721.072 20.5856   3
  -5  -5   0 718.887 18.5501   2
   5   5   0 735.830 21.8738  10
  -5   5   0 756.786 22.6673  10
  -5   5   0 718.661 17.8015  16
  -5   5   0 746.596 17.9795  15
  -5  -5   0 739.447 18.2720   5
  -5   5   0 704.849 21.3284   3
   5   5   0 745.894 17.4124  16
  -5   5   0 722.469 21.0981   2
  -5  -5   0 728.694 17.6120  15
   6   0   0 148.675 7.80811   4
   6   0   0 153.642 7.81134   3
   6   0   0 160.750 8.56991   1
  -6   0   0 133.182 8.12366   2
   0   6   0 177.408 9.68293  10
   0   6   0 174.490 9.09682  10
  -6   0   0 145.719 8.63553   5
  -6   0   0 165.367 7.98362   3
   6   0   0 140.373 9.06610   2
   0  -6   0 172.327 6.58623  16
   6   0   0 148.361 5.95682  16
   6   0   0 153.154 8.54956  10
  -6   0   0 160.464 8.79586  10
  -6   0   0 164.911 7.98837   4
   0  -6   0 163.782 8.60286   3
  -6   0   0 160.541 6.36342  15
  -6   0   0 173.163 6.47075  16
   1  -6   0 411.921 14.9475  10
   1  -6   0 420.697 11.4088  15
   6   1   0 384.933 13.3514   4
  -6   1   0 432.791 14.5804  10
   6   1   0 423.426 11.0507  16
   6  -1   0 406.388 10.9288  16
   1   6   0 416.533 10.5524   5
  -6  -1   0 402.022 14.1964  10
   1  -6   0 424.175 11.4301  16
   1   6   0 449.722 15.6749  10
  -6  -1   0 406.871 10.9835  16
   6   1   0 423.424 14.3738   1
   6   1   0 398.364 14.0498   5
  -1  -6   0 427.803 14.2501   3
  -1   6   0 381.332 14.4949   1
  -1   6   0 427.752 15.4203  10
   6  -1   0 404.675 13.3215   3
   6  -1   0 380.131 14.3532   5
   6  -1   0 382.008 13.8526  10
  -6   1   0 416.991 13.5005   3
  -6   1   0 375.355 12.9356   4
  -1   6   0 415.316 11.5014   5
   6  -1   0 392.810 14.6974   2
  -6  -1   0 399.202 13.4102   4
  -1   6   0 389.224 14.3496   4
   6   1   0 410.741 14.2232  10
  -6   1   0 415.996 15.5150   2
  -1  -6   0 417.677 11.3026  16
   1   6   0 423.257 14.3171   3
   1   6   0 403.539 10.4271   2
  -1  -6   0 421.651 11.2865  15
  -6  -1   0 402.328 13.1096   3
  -6   1   0 416.502 11.2217  15
   6  -1   0 424.998 14.5605   1
   6   1   0 401.665 14.5041   2
   1   6   0 438.696 11.3348  16
  -6   1   0 432.604 14.8891   5
  -6  -1   0 407.644 11.1187  15
   6   1   0 403.873 13.1596   3
  -6  -1   0 418.930 13.9007   2
  -6   1   0 429.278 11.2703  16
   2   6   0 130.711 5.03763   2
   6   2   0 117.811 7.56897   5
  -6   2   0 131.492 7.81435   1
  -2   6   0 124.666 8.13143   1
   2  -6   0 135.211 8.38211   1
  -6  -2   0 135.872 7.56915   5
  -6  -2   0 140.480 7.29236   3
  -6  -2   0 123.838 7.17198   4
   2  -6   0 129.881 5.74457  15
   6  -2   0 128.330 8.75552   2
  -2  -6   0 127.090 5.66041  15
  -6   2   0 122.171 7.65886  10
   2   6   0 132.598 4.98291   5
   6   2   0 128.110 7.70065   1
  -6  -2   0 132.427 7.43439   2
   6   2   0 129.923 5.39691  16
  -2  -6   0 126.245 8.14737  10
   2  -6   0 124.554 5.64385  16
  -6   2   0 132.314 7.31126   4
   6  -2   0 124.416 5.44792  16
  -2  -6   0 144.528 7.84339   3
  -6   2   0 131.048 5.79456  16
   6  -2   0 131.357 7.36262   4
   6  -2   0 133.287 7.56682   3
   6  -2   0 137.477 8.51702   5
   6   2   0 142.505 7.97258  10
   6   2   0 136.873 8.23110   2
   6   2   0 122.025 7.02713   3
  -2   6   0 118.176 6.09509   2
   2  -6   0 131.422 8.27930  10
  -2   6   0 125.430 8.37265  10
  -2   6   0 130.388 5.59499  16
   2   6   0 130.394 5.51685  16
  -6  -2   0 119.507 5.46555  15
  -6   2   0 123.375 5.66789  15
  -2   6   0 121.301 7.66249   3
  -2   6   0 133.829 8.33657   4
   6  -2   0 136.991 8.20171   1
   2   6   0 124.058 7.40119   3
  -2  -6   0 127.918 5.75779  16
  -6  -2   0 135.636 8.11363  10
   6  -2   0 129.710 7.80305  10
  -6  -2   0 122.305 5.38123  16
  -2   6   0 124.089 6.35584   5
   6   3   0 49.6760 3.53992  16
  -6   3   0 51.6090 6.00332   5
  -3   6   0 53.9585 3.76687  16
   3   6   0 52.4258 3.66663  16
   6   3   0 45.5899 5.20413   5
  -6   3   0 40.9455 4.94757   3
   6   3   0 45.9102 5.09246   1
  -6   3   0 60.3735 5.72548   1
  -6   3   0 55.0568 5.69051  10
  -3   6   0 52.5795 4.06860  15
  -6   3   0 45.7709 5.75144   2
  -6   3   0 52.0825 3.98136  15
   3   6   0 47.2792 3.47146   2
  -3  -6   0 47.6979 3.73265  15
   6  -3   0 41.3010 5.38836   1
  -6  -3   0 45.1706 4.78005   2
  -6   3   0 53.1104 3.90912  16
  -6  -3   0 55.6503 5.04917   5
   3  -6   0 53.7257 5.84095  10
   3  -6   0 66.2161 6.27796   4
   6  -3   0 54.7017 3.77867  16
   6  -3   0 45.9471 5.12588   3
  -6   3   0 42.6780 4.72340   4
   6  -3   0 50.3130 5.43955  10
   3  -6   0 48.1001 5.62065   1
   6   3   0 53.6291 5.66357   2
  -3   6   0 50.0997 4.70748   2
  -6  -3   0 65.5848 5.90048  10
   3   6   0 47.6696 3.25656   5
   6  -3   0 47.8538 5.02616   4
   6   3   0 43.8803 5.05160  10
  -3  -6   0 50.8882 3.46598   2
   6   3   0 48.5707 4.89461   3
   3  -6   0 46.1366 4.63652   5
  -6  -3   0 49.8487 3.71397  15
   6   3   0 52.1942 5.08443   4
   3  -6   0 47.8891 3.76127  16
  -3   6   0 48.7012 5.42859   4
  -6  -3   0 49.1097 4.95911   3
  -3   6   0 53.9404 6.50452  10
   6  -3   0 45.8954 5.73726   5
  -3   6   0 46.1841 4.85509   5
   3   6   0 57.9544 6.03564  10
  -3  -6   0 56.2454 4.09089  16
   6  -3   0 49.2461 5.82597   2
  -3  -6   0 46.2490 4.95065   3
  -6  -3   0 44.7118 4.77255   4
  -3  -6   0 61.8850 6.04844  10
  -6  -3   0 54.1935 3.74359  16
  -3  -6   0 54.0881 3.50373   5
   3   6   0 47.6812 5.20664   3
   4   6   0 2646.77 50.6775   5
  -4   6   0 2603.61 54.4731   2
  -4  -6   0 2735.14 57.7942  10
  -4  -6   0 2550.47 55.2968   3
   6  -4   0 2754.04 57.4664  10
   6  -4   0 2691.60 51.5302  16
  -6   4   0 2597.67 57.1248  10
   4  -6   0 2778.45 57.9088  10
   6   4   0 2646.35 53.5353   5
   6  -4   0 2643.70 56.6512   2
   6   4   0 2492.59 54.5877   3
   4  -6   0 2605.91 54.6074   5
  -6  -4   0 2510.47 53.4492   2
  -6  -4   0 2746.38 53.6466   5
  -4  -6   0 2601.38 51.3227  15
   6  -4   0 2733.16 56.9532   5
  -4  -6   0 2775.80 51.6391  16
   6  -4   0 2678.88 57.3971   1
  -6   4   0 2622.24 56.6156   2
   6   4   0 2737.49 57.2831  10
  -6   4   0 2799.95 56.7572   3
   6   4   0 2730.78 56.8870   4
  -6   4   0 2761.41 51.9536  15
   4   6   0 2652.71 51.2740   2
  -4  -6   0 2658.37 51.0540   5
   4  -6   0 2706.07 56.4985   4
   4  -6   0 2474.51 56.8594   1
  -4   6   0 2658.65 57.6198   1
  -6  -4   0 2731.89 57.3881  10
  -4   6   0 2585.88 56.6281   3
  -6   4   0 2674.89 55.6039   4
   4   6   0 2737.50 51.3000  16
   4   6   0 2585.20 55.6008   3
  -6   4   0 2675.70 57.1906   1
  -6  -4   0 2667.44 55.0590   3
  -6   4   0 2639.46 51.6169  16
  -4   6   0 2728.48 52.0158  15
  -4   6   0 2794.88 58.3100  10
  -6  -4   0 2750.04 51.5742  15
   6  -4   0 2739.42 55.9961   4
  -4  -6   0 2592.86 51.4481   2
  -4   6   0 2775.91 56.8622   4
   4   6   0 2598.96 56.8721  10
   6   4   0 2576.01 53.9790   2
  -6  -4   0 2695.75 51.2347  16
   6  -4   0 2567.27 56.0595   3
   6   4   0 2677.08 51.0312  16
  -4   6   0 2624.84 55.1517   5
  -6   4   0 2664.54 57.0141   5
   6   5   0 64.9098 5.67012   2
  -6  -5   0 64.8181 6.57981  10
  -5  -6   0 57.0614 4.49910   2
  -6  -5   0 57.5190 5.42719   3
   6   5   0 58.7896 5.83460   3
  -6  -5   0 57.7227 4.32611  15
  -5  -6   0 61.6670 4.45389  15
  -5  -6   0 60.3412 4.37080   5
  -5  -6   0 67.4791 6.20049   3
  -6   5   0 50.5843 6.39302   5
  -6  -5   0 68.6712 5.24621   2
   6   5   0 57.2253 5.28530   5
  -6   5   0 66.4871 6.84384  10
   5  -6   0 68.6439 6.78215  10
   5   6   0 62.9484 4.59837   5
   6   5   0 58.2539 6.24421   4
  -6   5   0 70.8498 6.30215   4
   5   6   0 66.9284 6.40892  10
   5   6   0 59.3599 4.73033   2
  -6   5   0 59.8685 4.77554  16
  -5   6   0 62.7384 4.99570  15
  -5  -6   0 66.0048 4.67005  16
   5  -6   0 59.6864 6.88154   1
  -5   6   0 59.0320 6.48609   1
  -6   5   0 54.0674 6.10849   1
  -5   6   0 75.6928 6.75386   4
   6  -5   0 62.4022 6.31185   5
   6  -5   0 65.9183 6.58449  10
  -5   6   0 62.2951 6.01853   2
  -5  -6   0 60.1653 6.52589  10
  -6   5   0 53.8804 6.20897   2
  -6   5   0 69.6270 6.64709   3
  -6   5   0 59.8334 4.64412  15
   6   5   0 55.9199 6.19581  10
   6  -5   0 54.2046 6.47113   1
   6  -5   0 62.1101 6.14439   4
  -5   6   0 61.1057 4.89376  16
  -5   6   0 62.7950 6.76353   5
  -6  -5   0 63.4715 4.61288  16
  -5   6   0 63.8024 6.41639   3
   6  -5   0 67.6401 6.21322   3
  -5   6   0 59.1101 6.64667  10
   5   6   0 59.7755 5.73647   3
  -6  -5   0 60.7927 4.86328   5
   5  -6   0 58.2347 5.95201   4
   5  -6   0 58.6820 6.03172   5
   6  -5   0 63.4443 6.31716   2
   6   6   0 251.993 12.0001   3
   6  -6   0 248.653 12.1492   4
   6  -6   0 245.975 12.8555  10
  -6   6   0 285.248 10.2578  16
  -6   6   0 285.006 12.8558   4
   6  -6   0 264.640 13.1987   1
   6   6   0 227.727 12.3179  10
  -6  -6   0 270.502 12.2439   3
   6  -6   0 278.033 12.8338   5
   6   6   0 266.888 10.1397   5
   6   6   0 263.372 10.6065   2
  -6   6   0 262.181 13.0982   5
  -6  -6   0 255.873 9.52257  15
  -6   6   0 266.697 13.0718   3
  -6  -6   0 233.501 12.6362  10
  -6   6   0 271.835 13.6330  10
  -6  -6   0 262.213 9.57512  16
  -6   6   0 249.782 13.0110   1
  -6  -6   0 269.495 10.2241   5
  -6   6   0 229.051 12.1651   2
   7   0   0 1.04129 4.28563   2
   0   7   0 28.6685 5.20990  10
   0   7   0 25.6705 4.33450  10
   7   0   0 1.65724 4.24371   5
  -7   0   0 7.57888 3.89291   2
  -7   0   0 11.8566 4.73575   5
  -1  -7   0 776.126 18.4237  16
  -7   1   0 695.383 21.7698   2
  -1   7   0 777.300 18.5601   5
   7  -1   0 767.352 17.9950  16
  -7   1   0 776.571 21.2644   3
   7   1   0 734.940 17.7572  16
   7   1   0 817.396 22.0208   4
   7   1   0 758.163 22.1482   1
   7  -1   0 839.119 21.8191   3
  -7   1   0 779.118 22.6747   5
  -7  -1   0 765.806 18.1929  15
   7   1   0 782.243 21.2018   3
   7  -1   0 753.256 22.2942   1
  -7  -1   0 769.333 21.7748   5
   7  -1   0 786.089 22.5153  10
  -7   1   0 750.189 22.2331  10
   1   7   0 764.437 23.4696  10
   1  -7   0 751.528 22.9176  10
  -7  -1   0 759.570 20.7839   3
  -7  -1   0 759.196 22.3434  10
   7  -1   0 810.554 23.5063   2
   7  -1   0 848.006 23.7534   5
  -7   1   0 699.267 21.6141   1
  -7  -1   0 798.106 22.1306   2
  -1   7   0 757.338 23.0671   1
   7  -1   0 812.240 21.8722   4
   1   7   0 749.647 17.3895   5
  -7   1   0 767.789 18.3576  15
   1  -7   0 776.054 18.4302  15
  -1   7   0 753.844 22.7583   4
  -7   1   0 774.470 21.1435   4
  -1   7   0 783.814 23.6369  10
  -1  -7   0 760.123 18.2876  15
   1  -7   0 732.230 18.1883  16
  -1  -7   0 764.948 21.9675   3
   7   1   0 718.755 21.7814  10
  -7  -1   0 765.075 22.2303   1
  -7   1   0 753.956 18.0147  16
  -7  -1   0 726.723 21.0212   4
  -7  -1   0 795.197 18.2059  16
   1   7   0 736.713 21.8647   3
   7   1   0 799.959 22.6166   5
   7   1   0 789.463 22.8503   2
   2  -7   0 1498.92 36.5681   1
   2   7   0 1482.23 35.3910   3
  -7   2   0 1483.06 30.9278  15
   7   2   0 1471.05 35.5563  10
   7   2   0 1491.03 34.9730   5
   2  -7   0 1509.23 36.7452  10
  -2  -7   0 1450.52 30.8155  16
  -7  -2   0 1504.99 34.6663   2
  -2   7   0 1452.34 31.9483   5
  -2   7   0 1478.54 36.8428  10
   7  -2   0 1532.00 36.1556  10
   7   2   0 1487.30 30.3772  16
   2  -7   0 1453.73 30.8982  16
  -7  -2   0 1469.92 30.4476  16
  -7  -2   0 1504.01 30.8601  15
   2  -7   0 1514.41 31.0688  15
  -2   7   0 1388.01 36.0146   1
  -2  -7   0 1338.22 34.4942   3
   7   2   0 1490.98 34.0636   3
  -2   7   0 1436.46 35.5093   3
  -7   2   0 1443.13 35.5089   1
   7  -2   0 1460.80 35.8126   1
  -2   7   0 1417.73 35.7081   4
   7  -2   0 1484.22 34.5660   4
   7  -2   0 1427.47 34.2158   3
  -7  -2   0 1475.74 33.8775   3
  -2  -7   0 1483.13 36.5670  10
   7  -2   0 1458.96 30.5274  16
   7   2   0 1541.02 35.7243   2
  -2  -7   0 1447.71 30.7574  15
   7  -2   0 1409.61 36.0836   2
   7   2   0 1465.96 34.8632   4
   2   7   0 1454.32 29.2825   5
   7   2   0 1470.05 35.7288   1
  -7   2   0 1439.86 30.6052  16
  -7   2   0 1447.72 35.7766  10
  -7  -2   0 1497.61 34.3887   5
  -7   2   0 1474.03 34.4357   3
  -7   2   0 1479.49 34.3347   4
  -7  -2   0 1536.62 36.2162  10
   7  -2   0 1461.33 36.1642   5
  -7  -2   0 1528.75 34.9063   4
   2   7   0 1483.19 29.4744   2
  -7  -2   0 1408.60 35.2225   1
   7  -3   0 789.603 23.6326   5
  -7  -3   0 727.120 17.9899  16
  -7  -3   0 717.219 20.8596   2
  -3  -7   0 711.807 18.1541  16
   7   3   0 742.534 22.1275   4
  -7   3   0 763.516 21.7030   4
  -7  -3   0 803.342 23.3793  10
  -3   7   0 758.077 22.7866   4
  -7   3   0 766.703 18.4997  16
   7  -3   0 790.313 22.0638   4
   3   7   0 731.753 16.9281   5
   7  -3   0 781.599 23.3375   1
  -7   3   0 769.465 23.1042  10
   7   3   0 811.152 23.3527  10
  -7  -3   0 771.245 21.3179   3
   7  -3   0 806.547 23.3207  10
  -3   7   0 758.879 18.7865  15
  -7   3   0 751.701 18.5587  15
   7  -3   0 791.038 23.6992   2
  -7  -3   0 742.997 21.9224   4
   3   7   0 773.301 17.5263   2
  -7   3   0 686.207 22.1841   2
  -3   7   0 740.252 19.7888   2
  -7   3   0 788.309 23.2287   1
  -3   7   0 759.336 22.5059   3
   3   7   0 753.540 22.2131   3
   3  -7   0 740.650 22.7436   4
   3  -7   0 742.705 23.2704   1
  -7   3   0 759.590 21.9368   3
  -3   7   0 742.835 23.3526   1
   3  -7   0 782.629 18.7519  16
  -3   7   0 732.124 20.2183   5
   3  -7   0 760.503 23.3565  10
  -3  -7   0 793.201 23.7442  10
  -3  -7   0 739.391 17.6316   2
   7   3   0 779.360 18.0881  16
  -3   7   0 774.276 23.9160  10
   7   3   0 754.889 21.5496   5
  -3  -7   0 763.947 22.2262   3
   7   3   0 729.484 21.7160   2
  -3  -7   0 747.880 17.3412   5
  -7  -3   0 798.579 18.5546  15
   7  -3   0 717.868 21.6638   3
  -3  -7   0 741.406 18.3585  15
   7   3   0 726.633 20.9632   3
  -7  -3   0 752.749 20.9696   5
  -7   4   0 4650.71 97.2520  10
   4   7   0 4697.70 95.8703   3
   7  -4   0 4794.35 97.4452  10
  -4   7   0 4752.98 97.3788   3
  -7  -4   0 4836.72 93.6451   5
   7   4   0 4991.84 95.3445   3
   4  -7   0 4885.45 91.3201  16
  -7  -4   0 4947.18 90.6887  16
   7   4   0 4904.55 96.7591   4
  -4   7   0 5021.03 99.1088  10
  -4  -7   0 5103.98 91.2809  15
   7  -4   0 4751.93 97.5384   1
  -4  -7   0 4881.81 90.6665   2
  -7   4   0 5146.15 98.2502   1
  -7  -4   0 5070.02 98.0878  10
  -4  -7   0 5065.56 91.1881  16
  -4   7   0 4991.23 91.6180  15
   7   4   0 4811.25 97.2751  10
  -4   7   0 4722.45 93.8261   2
  -4   7   0 4849.96 97.0381   4
   7  -4   0 5218.24 97.0894   3
  -7   4   0 4698.46 95.2820   4
   7  -4   0 4758.95 97.0246   5
  -7   4   0 5063.95 91.5363  15
  -7   4   0 4573.73 95.5680   3
  -4   7   0 4957.58 95.0151   5
   4  -7   0 4857.10 96.7764   4
  -7  -4   0 5015.10 94.4046   2
   7   4   0 4900.19 97.4015   1
  -4  -7   0 4898.57 98.3246  10
   7   4   0 4863.51 94.7934   2
   4  -7   0 5064.40 94.4786   5
  -7  -4   0 5074.28 95.3326   3
   7  -4   0 4991.51 97.6503   2
   4   7   0 4969.35 97.8896  10
  -7   4   0 5043.11 97.8779   5
   4   7   0 4811.56 90.1715   2
   4  -7   0 5036.89 98.4061  10
  -7   4   0 5113.03 91.3610  16
   4  -7   0 4779.04 97.9532   1
   7  -4   0 4937.73 95.9719   4
   7   4   0 5153.22 94.6081   5
  -7   4   0 4825.37 97.1622   2
  -4   7   0 4923.01 98.2680   1
   4   7   0 4899.60 89.6489   5
  -4  -7   0 4930.31 90.1141   5
  -7  -4   0 5046.13 91.1087  15
  -4  -7   0 4874.86 96.1631   3
  -7   5   0 319.079 14.5912  10
  -7  -5   0 323.546 10.6768  16
  -7   5   0 335.638 11.0807  16
   7  -5   0 327.103 13.7856   4
  -7  -5   0 311.606 12.2642   2
   7   5   0 329.189 12.8574   2
   5   7   0 336.722 10.5427   5
  -5  -7   0 321.964 13.5366   3
  -7   5   0 315.992 13.9788   3
  -5  -7   0 305.791 10.5680  16
   7   5   0 320.931 14.3411  10
   5   7   0 311.853 10.6362   2
   7  -5   0 325.228 14.1798   3
  -5   7   0 324.600 14.8105   1
   7   5   0 310.688 12.1191   5
  -7   5   0 312.272 14.3371   5
   7  -5   0 301.490 13.9069   2
   5  -7   0 314.970 13.8515   4
   7  -5   0 294.868 14.1015  10
  -5  -7   0 322.231 10.5651   5
   7   5   0 321.861 14.2336   4
  -5   7   0 353.524 14.6443   4
  -5  -7   0 282.412 10.3704  15
  -5   7   0 314.968 11.1534  16
  -5  -7   0 316.396 10.8986   2
  -5   7   0 329.844 13.7834   5
   5   7   0 341.572 14.7525  10
  -7   5   0 310.764 10.9051  15
   5  -7   0 336.920 13.4337   5
  -5   7   0 325.786 13.4128   2
  -5   7   0 311.526 14.2248   3
  -5   7   0 326.294 11.2070  15
  -7  -5   0 349.836 13.6506   3
  -7  -5   0 317.917 10.7128  15
   7  -5   0 313.848 14.6424   1
  -7   5   0 352.587 14.0684   4
  -7   5   0 324.706 14.5167   1
   5   7   0 322.485 13.6262   3
   7  -5   0 360.539 15.0939   5
  -7   5   0 324.063 14.3471   2
   5  -7   0 319.902 14.9716   1
  -7  -5   0 326.750 12.0666   5
  -5  -7   0 346.653 15.2229  10
  -7  -5   0 337.590 14.8231  10
  -5   7   0 335.904 15.3540  10
   7   5   0 354.063 13.6862   3
   5  -7   0 343.667 15.1323  10
  -7   6   0 17.5307 4.45435   3
  -7  -6   0 27.1965 4.61336   3
   7   6   0 15.9576 4.16978   5
  -7   6   0 23.8042 5.11861   1
  -7   6   0 16.6682 3.55559  15
  -7   6   0 19.8689 5.72002  10
   7  -6   0 21.9174 5.02695   5
  -6  -7   0 21.5067 3.49641   2
  -7   6   0 24.2614 3.71268  16
  -6  -7   0 16.4747 4.10219   3
  -6   7   0 25.0024 4.29139  15
   7  -6   0 19.7341 4.40632   4
   7  -6   0 19.5175 5.22964   2
   7   6   0 7.65438 4.08993   2
  -6  -7   0 23.9135 5.18576  10
  -7  -6   0 16.5575 3.56276   5
  -6   7   0 23.0064 4.01065  16
   7  -6   0 20.3164 4.61834   3
   6  -7   0 20.4746 5.13946   1
  -7   6   0 20.5206 5.33049   5
  -6   7   0 17.7096 4.39284   4
  -6   7   0 25.4560 5.86660   5
   7   6   0 18.9135 4.56113   4
   6   7   0 23.4269 3.75978   5
  -6   7   0 19.6288 5.03720   1
  -6  -7   0 19.4328 3.26830   5
  -7  -6   0 19.2691 3.76500   2
   6  -7   0 15.8970 4.27254   5
  -6   7   0 17.0320 4.65553   3
  -6   7   0 12.3064 4.88401   2
   6  -7   0 18.9471 5.53551  10
  -6   7   0 28.1455 5.84199  10
   6   7   0 17.5516 4.20536   3
   6  -7   0 11.4576 4.64192   4
   7   6   0 24.7040 4.89135  10
  -7   6   0 21.8329 5.18750   2
   6   7   0 22.5283 3.82774   2
   6   7   0 21.9181 5.07343  10
  -7  -6   0 22.6712 5.45936  10
  -6  -7   0 17.4691 3.37740  15
   7  -6   0 14.1415 4.51339  10
  -6  -7   0 23.4482 3.79144  16
  -7   6   0 17.7355 4.51258   4
   7  -6   0 14.2532 4.69944   1
  -7  -6   0 19.0964 3.37512  15
   7   6   0 22.0810 4.77660   3
  -7  -6   0 20.6652 3.24552  16
   7   7   0 451.946 14.5726   5
  -7  -7   0 459.975 19.0218  10
  -7   7   0 448.833 18.2672   5
  -7   7   0 466.180 19.2897  10
  -7  -7   0 427.098 14.3292   5
  -7   7   0 451.539 18.8376   1
  -7  -7   0 437.293 13.6976  16
  -7   7   0 456.298 14.4064  15
   7   7   0 441.841 10.6473  12
   7  -7   0 440.151 18.5655  10
   7  -7   0 467.569 18.0567   4
   7   7   0 400.629 14.5249   2
   7  -7   0 448.904 18.9216   1
  -7   7   0 433.647 17.9056   3
   7   7   0 460.269 18.6595  10
   7   7   0 451.487 17.3104   3
  -7  -7   0 447.147 15.0728   2
  -7  -7   0 456.253 14.0172  15
   7   7   0 464.999 18.5686   4
  -7  -7   0 422.263 16.6954   3
  -7   7   0 422.902 17.4098   2
   7  -7   0 437.475 17.4781   5
  -7   7   0 458.178 14.3710  16
  -7   7   0 440.649 17.6429   4
   8   0   0 3890.93 79.7637   5
  -8   0   0 3913.45 77.1490   3
   0  -8   0 3894.33 73.2858  15
  -8   0   0 3842.83 72.7954  16
   8   0   0 3986.24 79.8499   1
   8   0   0 3964.19 78.0947   4
   0   8   0 3614.14 78.9207  10
   0   8   0 3946.72 79.2924   3
   0   8   0 3992.76 81.3678  10
   0  -8   0 3835.37 73.2483  16
   0  -8   0 4039.71 79.4275   3
  -8   0   0 3949.50 79.6719  10
  -8   0   0 3735.95 78.3661   2
  -8   0   0 3714.65 78.2446   5
  -8   0   0 3900.57 73.2600  15
  -8   0   0 3935.63 77.7441   4
   8   0   0 3755.54 78.9555  10
   8   0   0 4113.68 77.7446   3
   0   8   0 3898.87 80.4393   1
   8   0   0 3844.16 79.9162   2
  -8   0   0 3856.72 79.0710   1
   8   1   0 4.41070 4.42540   5
  -1   8   0 -2.1022 3.48151   1
   8   1   0 -4.7108 3.00648   1
   1  -8   0 -0.9630 3.44246  10
   8   1   0 -4.1179 2.78212   3
   8   1   0 2.37256 4.47632   2
  -8  -1   0 2.67800 2.62896   4
  -1  -8   0 2.71104 3.09171   3
  -8   1   0 -0.2740 2.40019  15
   1  -8   0 -0.3603 2.30511  16
  -8   1   0 5.77260 4.22266   5
  -8   1   0 -1.8715 2.27959   4
  -1   8   0 -1.2174 4.10847  10
  -8   1   0 2.34338 3.08925   1
  -1   8   0 4.06014 4.51513   4
   1   8   0 0.61675 4.19712  10
  -8  -1   0 -0.2726 2.88572   3
   8  -1   0 1.17739 2.57085   4
   1   8   0 2.38529 3.41618  10
  -8  -1   0 -1.6691 1.98843  16
  -8  -1   0 1.04491 3.41784   1
   8   1   0 4.03186 3.13947  10
  -8   1   0 -4.1261 3.54199   2
   8  -1   0 -2.2365 2.73293   1
  -1   8   0 0.39559 2.65518   5
  -1  -8   0 -2.2992 2.22838  16
   8   1   0 -1.3772 2.39048   4
   1   8   0 3.08517 2.18906   5
  -8  -1   0 3.52631 4.19305   5
  -8  -1   0 -2.8372 3.24078  10
  -8   1   0 -0.9248 3.05047  10
   8  -1   0 -3.0854 4.30076   2
   1  -8   0 0.68922 2.42424  15
   8  -1   0 0.80081 2.96837  10
  -8  -1   0 -2.0142 3.89835   2
  -8   1   0 -2.5229 2.11549  16
  -8  -1   0 -2.6347 2.07513  15
   8  -1   0 1.80723 3.23195   3
  -1  -8   0 -3.5607 2.27715  15
   8  -1   0 3.15594 5.23071   5
  -8   1   0 -3.0492 2.93840   3
   1   8   0 -0.0268 3.07036   3
   2  -8   0 23.1114 3.35221  15
  -8   2   0 13.4094 3.99211  10
  -8   2   0 16.2840 3.96704   1
  -8   2   0 14.9400 3.08376  15
  -8  -2   0 23.7356 4.35806   4
   8   2   0 21.6773 5.33600   2
   2  -8   0 20.2087 3.26188  16
  -8  -2   0 15.9833 4.46174   5
  -8  -2   0 19.7441 3.26804  16
  -8   2   0 20.5423 4.10461   4
   2   8   0 21.6056 2.54956   2
   8  -2   0 21.6901 5.56754   2
   8   2   0 21.1466 4.32702   1
  -2   8   0 10.8720 4.36906   1
  -2  -8   0 20.6545 4.18912   3
   8   2   0 17.8610 3.85752   4
  -2  -8   0 21.0963 3.27732  15
  -8  -2   0 18.6833 3.05910  15
  -8  -2   0 15.5240 4.49661   2
   8  -2   0 14.8051 5.10773   5
  -2  -8   0 17.9151 4.83940  10
   2   8   0 14.3450 4.01810   3
   8  -2   0 12.9010 3.48745   4
  -8  -2   0 15.7471 3.79188   3
   2   8   0 18.9667 2.56451   5
   8   2   0 20.1720 3.99689   3
   8   2   0 14.2896 3.90413  10
   2  -8   0 21.6877 5.01875  10
  -2   8   0 18.7103 5.19182  10
  -8   2   0 20.8739 4.31559   3
  -8  -2   0 15.9518 4.12934  10
  -8   2   0 13.1982 4.98218   5
  -2  -8   0 12.5532 2.86805  16
  -2   8   0 20.4755 3.79597   5
  -2   8   0 20.0354 4.88392   4
   8  -2   0 18.6562 4.24117  10
   8   2   0 19.5611 5.52789   5
  -8   2   0 14.5802 2.89176  16
   8  -2   0 18.3797 4.24044   3
   8  -2   0 9.89992 3.75634   1
  -2   8   0 18.3358 4.49659   3
  -8  -2   0 14.9071 3.96844   1
   8  -3   0 74.9861 6.80523   3
   8  -3   0 68.1450 6.20141   4
   8   3   0 78.9318 7.31468  10
  -8  -3   0 69.8616 4.85568  15
   3   8   0 79.5815 4.45274   2
   8  -3   0 79.8811 7.82179   5
  -8  -3   0 76.1330 6.20056   3
  -3   8   0 67.9358 5.79734   5
  -8   3   0 76.2783 7.55640   2
  -3  -8   0 80.0045 5.44164  15
  -8   3   0 72.4665 7.21344  10
  -3   8   0 73.7083 6.96792   3
  -3  -8   0 77.2708 5.10760  16
  -8  -3   0 68.1102 6.17672   2
  -3   8   0 78.2375 7.66785   1
   3   8   0 75.8261 6.82315   3
   8   3   0 75.9458 6.83695   4
   3  -8   0 62.6137 7.03095  10
  -8  -3   0 65.5247 4.65527  16
  -8   3   0 71.1941 5.15779  16
   3  -8   0 66.8742 7.14465   1
  -3   8   0 74.5712 7.82271  10
   8   3   0 55.9814 6.26058   1
  -3   8   0 69.2419 7.01352   4
   8  -3   0 70.4715 6.84853  10
  -8   3   0 63.0163 6.60179   1
   8   3   0 80.4551 7.38981   2
   8  -3   0 66.6385 7.41435   2
  -8   3   0 77.9523 6.67228   3
   8   3   0 68.0610 7.11226   5
  -3  -8   0 63.3345 6.30634   3
   3   8   0 71.3221 4.14707   5
   3  -8   0 76.8700 5.18560  16
  -8   3   0 80.5198 6.66843   4
  -8  -3   0 81.2530 6.90955   4
  -3  -8   0 73.9786 7.52665  10
  -3   8   0 71.3287 5.74910   2
  -8  -3   0 67.1709 6.79106  10
  -8  -3   0 74.9303 6.48942   5
  -8   3   0 77.0725 5.24834  15
   8   3   0 75.2347 6.51680   3
   8  -3   0 72.7008 7.01635   1
   4   8   0 128.390 5.79130   5
  -8   4   0 134.812 8.72105   4
   8   4   0 134.796 8.45114   3
  -8   4   0 141.673 7.09214  16
  -4   8   0 120.481 8.97843   4
   8  -4   0 131.196 9.62704   2
  -4   8   0 140.834 7.24531  15
  -4   8   0 129.376 9.93247  10
   8   4   0 126.145 8.74340   4
  -4   8   0 120.572 8.41054   5
  -8   4   0 131.694 9.47642  10
   8  -4   0 124.727 9.46426  10
  -8   4   0 133.750 9.56513   2
  -8  -4   0 134.883 8.45602   3
   8  -4   0 136.866 8.85624   4
  -4  -8   0 130.767 6.26214   2
  -8   4   0 132.588 9.74861   5
   4  -8   0 134.871 9.54192   4
  -8  -4   0 145.092 8.57348   5
  -4  -8   0 136.534 9.88216  10
  -4   8   0 131.547 7.96571   2
  -4  -8   0 132.011 9.02213   3
   4   8   0 139.781 6.24600   2
   4  -8   0 138.174 9.89624  10
   8   4   0 132.448 8.91075   2
   8   4   0 144.532 9.49541   1
   8  -4   0 155.162 10.0991   1
  -8   4   0 132.852 6.92234  15
   8  -4   0 132.055 8.91961   3
  -4  -8   0 124.739 6.64303  15
  -8   4   0 138.155 9.53197   1
  -4   8   0 138.359 9.92610   1
   8   4   0 137.739 9.51592  10
   8   4   0 117.484 8.40954   5
  -8  -4   0 126.041 7.95327   2
   4  -8   0 135.366 8.07524   5
  -4  -8   0 129.955 6.67732  16
  -8  -4   0 143.364 6.93848  15
  -4  -8   0 141.791 6.27513   5
  -8  -4   0 136.153 6.63746  16
   4  -8   0 127.153 9.60650   1
  -8   4   0 143.579 9.30010   3
   4   8   0 126.696 9.28325  10
   4  -8   0 129.027 6.79271  16
   4   8   0 127.744 8.79187   3
  -5   8   0 334.396 14.3101   5
   8  -5   0 332.177 15.4553   5
   5   8   0 324.892 14.4472   3
  -8  -5   0 336.771 15.5174  10
  -8   5   0 335.763 11.7114  16
   8   5   0 342.251 8.74360  12
  -5   8   0 332.345 16.0627  10
  -5  -8   0 328.607 11.4353  16
  -5  -8   0 356.027 16.2899  10
  -5  -8   0 333.428 11.3541   2
   5   8   0 345.508 11.2064   2
   5  -8   0 349.608 15.4999   4
  -8   5   0 317.496 14.6049   3
   5  -8   0 350.332 15.9217  10
  -8   5   0 379.035 16.6518  10
  -5   8   0 343.665 12.0465  15
  -8   5   0 355.507 15.8763   1
  -8  -5   0 343.818 14.2153   3
   8   5   0 344.868 14.4439   3
   8   5   0 352.291 15.6625   1
   8  -5   0 327.270 15.3825  10
  -8  -5   0 345.498 11.7416  15
   5  -8   0 359.549 14.1151   5
   8   5   0 335.971 15.3152  10
  -5   8   0 338.435 15.9841   1
   8  -5   0 325.874 15.4902   1
  -5   8   0 364.892 14.2661   2
  -5  -8   0 345.414 11.0832   5
   5   8   0 341.954 10.7073   5
   8  -5   0 335.632 14.9135   3
  -5   8   0 332.620 11.8542  16
  -8   5   0 356.993 16.1608   5
  -5   8   0 334.338 15.6340   3
  -5  -8   0 356.056 11.7674  15
  -8  -5   0 349.625 13.6025   2
   8   5   0 356.943 14.2992   2
  -5  -8   0 341.628 14.6465   3
   5   8   0 330.802 15.3147  10
  -8  -5   0 333.706 11.2549  16
  -8  -5   0 356.933 13.4448   5
  -8   5   0 355.120 12.0736  15
   5  -8   0 307.179 15.2171   1
  -8   5   0 375.282 16.2416   2
   8   5   0 324.036 14.8338   4
   8   5   0 341.643 13.6062   5
   8  -5   0 339.481 15.4220   2
  -5   8   0 336.440 15.0890   4
   8  -5   0 360.774 15.0557   4
  -8   5   0 328.882 14.3382   4
  -6  -8   0 324.510 11.9458   2
  -8   6   0 357.593 15.3013   4
  -8   6   0 346.477 12.2561  16
  -6  -8   0 350.361 15.0561   3
   6  -8   0 342.802 6.31601   6
  -6   8   0 374.293 17.5651  10
   8   6   0 339.678 8.90083  12
  -6  -8   0 332.932 11.7528  16
   6   8   0 337.642 11.9896   2
  -8   6   0 346.553 16.3654  10
  -8  -6   0 343.119 13.5839   2
   6   8   0 371.731 15.7775   3
  -6   8   0 324.937 12.1381  16
  -6   8   0 339.000 14.8421   2
   8   6   0 317.420 15.4488  10
  -8  -6   0 338.310 13.0955   5
  -8   6   0 336.730 12.1360  15
   8   6   0 348.860 13.5623   5
  -8  -6   0 341.175 16.2611  10
   6  -8   0 344.476 16.3240  10
  -6  -8   0 332.468 11.8409  15
  -6  -8   0 341.849 11.7258   5
  -6   8   0 330.255 15.7295   3
   8  -6   0 349.320 15.6983   3
   8  -6   0 355.768 15.8956   2
   8  -6   0 352.236 15.2915   4
   6  -8   0 329.575 15.3984   4
  -8  -6   0 346.643 14.7810   3
  -8  -6   0 348.664 11.7591  16
   6   8   0 336.589 15.8485  10
   6  -8   0 338.030 16.5129   1
   6   8   0 351.816 8.85445  12
  -8  -6   0 340.698 6.39912  14
   8   6   0 347.756 14.0457   2
   8   6   0 358.378 16.0047   4
   6  -8   0 340.824 14.6119   5
  -6   8   0 390.746 16.4120   4
  -6   8   0 355.857 15.4355   5
   8   6   0 344.123 14.6623   3
  -6  -8   0 365.129 16.7878  10
  -8   6   0 339.046 15.7113   2
  -6   8   0 343.453 6.43552  14
  -8  -6   0 333.042 11.7813  15
  -8   6   0 336.667 15.8370   5
   6   8   0 338.530 11.4024   5
   8  -6   0 330.032 15.8739  10
   8  -6   0 369.832 16.1613   5
   8  -6   0 370.384 16.8752   1
  -6   8   0 350.458 12.4154  15
  -8   6   0 374.006 16.3259   3
  -8   6   0 351.818 16.3139   1
  -8   7   0 20.9140 5.87389  10
  -7  -8   0 23.2425 3.97412   2
   7  -8   0 30.7935 6.18442   4
  -8   7   0 28.5156 6.09536   3
  -7   8   0 26.6384 1.16020  14
   8   7   0 27.1653 2.78197  12
  -8  -7   0 30.4374 6.19528  10
  -7   8   0 26.2760 4.23583  16
   7  -8   0 26.2660 6.08280  10
  -8  -7   0 26.9363 3.93494  16
   7   8   0 29.4539 5.32174   3
  -8  -7   0 20.3432 3.98536   2
   8   7   0 25.8021 5.80858   4
  -7  -8   0 29.0857 4.16674  15
  -8  -7   0 15.7618 4.80029   3
  -7  -8   0 27.1180 0.95696   6
  -8  -7   0 26.5003 3.99610  15
   8  -7   0 29.5976 5.88367   4
   7   8   0 24.0839 5.35755  10
   7   8   0 23.9505 4.24075   5
  -8   7   0 29.7864 6.40140   1
  -8   7   0 22.8220 4.06460  16
   8  -7   0 21.9644 5.55062   1
   8   7   0 23.3384 5.36859   3
  -8   7   0 28.4601 5.69915   4
  -8  -7   0 30.3684 4.52132   5
  -7   8   0 28.6845 5.69400   3
   7   8   0 29.0310 2.98029  12
   8  -7   0 17.3863 5.22597   5
  -7  -8   0 20.7141 5.61633  10
  -7   8   0 27.4741 6.15240   2
   7   8   0 24.4368 4.50452   2
  -7   8   0 22.5903 5.43220   4
  -7   8   0 19.7393 4.10225  15
  -8   7   0 27.4110 4.40591  15
  -8   7   0 19.5492 5.66326   2
   8   7   0 24.2391 5.27963  10
  -7   8   0 29.5496 6.53892  10
   8   7   0 31.3619 5.16420   5
  -7  -8   0 25.2200 3.96516   5
  -7  -8   0 27.1671 5.03502   3
  -8   7   0 26.4026 6.19569   5
  -8   7   0 28.2081 1.12714  14
   7  -8   0 23.7403 5.20630   5
   7  -8   0 30.9580 6.18739   1
  -7   8   0 22.2315 6.34733   5
   8  -7   0 29.9017 6.17198  10
   8   7   0 32.5015 5.31356   2
  -7  -8   0 39.3445 4.44549  16
  -7   8   0 20.0048 5.42694   1
   8  -8   0 5.88652 4.21247   4
  -8   8   0 6.87328 5.10843   5
  -8  -8   0 4.52013 3.17531   5
  -8   8   0 12.3555 3.80003  15
   8  -8   0 1.02682 4.44161   5
  -8   8   0 6.27284 0.86243  14
  -8  -8   0 2.09569 3.30528   2
   8   8   0 2.56226 3.76191   5
   8   8   0 1.00511 4.12396   3
   8  -8   0 7.94016 4.84181   1
  -8   8   0 4.74450 4.97124  10
  -8  -8   0 0.85142 4.49694  10
   8   8   0 -0.2878 3.55780   2
  -8  -8   0 3.88637 2.89096  16
   8   8   0 1.86386 2.16318  12
   8   8   0 -0.5965 3.18895  10
   8   8   0 4.51600 3.96741   4
  -8   8   0 3.77563 4.71335   2
   8  -8   0 5.12866 0.59606   6
  -8   8   0 4.79861 4.24493   3
  -8   8   0 7.85985 3.97873  16
  -8  -8   0 5.83629 3.82535   3
  -8  -8   0 4.18398 3.02439  15
  -8   8   0 4.03174 4.32904   4
   8  -8   0 11.6328 5.00685  10
  -8   8   0 7.25161 4.65375   1
  -8  -8   0 5.38716 0.63503   6
   9   0   0 -1.8664 3.52272  10
   9   0   0 2.83810 3.36854   3
   0   9   0 3.57378 2.36267   5
  -9   0   0 0.11511 4.27466   2
   9   0   0 0.90151 5.16706   5
   0  -9   0 1.24800 2.57280  16
  -9   0   0 0.70121 3.10989   1
   9   0   0 1.81819 3.94165   1
   9   0   0 4.18074 5.02292   2
  -9   0   0 12.8648 3.88218   4
  -9   0   0 -2.2535 3.92370   5
   9   0   0 0.95532 3.28046   4
   0   9   0 -0.7656 3.47232  10
   0  -9   0 1.01938 3.19419   3
   0   9   0 11.8901 4.87228  10
  -9   0   0 4.64366 3.44363   3
   0   9   0 0.10422 3.24273   3
  -9   0   0 3.15220 3.87543  10
   0   9   0 0.92140 3.98805   1
   0  -9   0 -2.6857 2.46126  15
  -9   0   0 0.36916 2.51081  15
  -9   0   0 3.25949 2.47865  16
   1   9   0 2500.14 47.9035   5
   9   1   0 2488.56 55.6206   5
   1  -9   0 2434.89 49.1092  16
   9   1   0 2355.52 52.7050   3
   9  -1   0 2451.13 54.0428   4
  -9   1   0 2524.55 53.7336   3
  -1   9   0 2488.80 56.3532   4
   1   9   0 2438.94 55.7983  10
   1  -9   0 2545.71 57.0016  10
  -9  -1   0 2447.31 54.2562   5
  -9   1   0 2328.51 54.5280   1
   9  -1   0 2448.17 55.8809   5
  -1  -9   0 2497.61 55.1805   3
   9   1   0 2504.36 55.6064   1
  -9  -1   0 2448.25 55.2231   1
   9  -1   0 2407.34 55.3193   1
  -9  -1   0 2468.22 48.6952  16
  -9   1   0 2356.35 54.7817   5
   9   1   0 2332.84 54.6309  10
  -9   1   0 2332.29 54.8284  10
   1   9   0 2411.65 56.8381  10
   9  -1   0 2426.21 55.2659  10
   9  -1   0 2405.98 53.2325   3
  -9   1   0 2215.40 52.5769   4
  -1  -9   0 2440.21 49.0877  15
  -9   1   0 2529.88 49.4329  15
  -9  -1   0 2475.19 54.5045   2
   9   1   0 2410.31 55.6553   2
  -9  -1   0 2474.02 49.0000  15
  -9   1   0 2452.17 55.2133   2
  -1   9   0 2385.19 56.7837  10
   1  -9   0 2460.87 49.1838  15
  -1   9   0 2417.31 56.5410   1
  -9  -1   0 2445.28 52.8809   3
  -9  -1   0 2357.35 53.3197   4
   1   9   0 2412.87 54.9015   3
  -1   9   0 2457.06 48.9180   5
  -1  -9   0 2424.04 49.1133  16
  -9  -1   0 2433.08 55.4469  10
  -9   1   0 2522.40 49.0286  16
   9   1   0 2419.59 53.8309   4
   9  -1   0 2436.15 56.4181   2
   9   2   0 8.30712 3.28364   3
   9   2   0 20.0744 4.90396   1
  -2  -9   0 18.4826 4.81825   3
  -9  -2   0 12.4661 3.63177   4
   9  -2   0 13.9485 4.41280  10
   9  -2   0 11.3826 4.11849   1
   9  -2   0 17.5502 5.59130   5
   9   2   0 12.3976 3.98188  10
   2   9   0 3.08582 4.60806  10
   9   2   0 15.0741 3.95334   4
   2   9   0 14.4665 2.66654   5
  -9   2   0 9.72671 3.78756   4
  -2   9   0 2.12879 4.67359  10
  -2   9   0 15.2263 5.10656   1
   2  -9   0 13.8618 3.21903  16
   2   9   0 10.7670 4.07094   3
  -9   2   0 8.19661 3.05114  15
  -2  -9   0 14.2759 3.27072  15
  -9  -2   0 9.06065 3.82221   1
  -9  -2   0 11.8963 3.06622  15
  -9   2   0 14.9930 5.14858   5
   9  -2   0 12.8831 5.43630   2
  -2  -9   0 12.5213 3.49848  16
  -9  -2   0 13.6322 3.28579  16
   9   2   0 13.0087 5.17440   2
   9   2   0 5.66535 5.21975   5
  -9   2   0 12.5045 3.08422  16
  -9  -2   0 10.7563 4.17153   5
  -2   9   0 10.4698 3.39723   5
  -9  -2   0 16.6473 4.80159   2
   2  -9   0 17.9777 4.96057  10
  -2   9   0 13.1562 5.25932   4
  -9   2   0 9.31322 3.94990  10
  -9  -2   0 8.37427 3.31038   3
  -9   2   0 16.2483 3.98592   3
   2  -9   0 18.6019 3.49745  15
   2   9   0 15.0141 2.52040   2
  -9   2   0 14.3826 4.73286   1
   9  -2   0 11.6279 4.01612   4
  -9  -2   0 16.2838 4.43152  10
   9  -2   0 11.4741 4.13931   3
  -9  -3   0 312.355 13.0978   3
  -3   9   0 319.168 15.7447  10
  -3   9   0 301.824 14.7161   4
  -9   3   0 273.441 12.7205   4
   9  -3   0 294.091 13.3750   4
   3  -9   0 283.046 14.5227  10
   9   3   0 257.906 13.3785  10
   9   3   0 279.918 13.8728   2
   9   3   0 295.813 13.9052   5
  -3   9   0 282.963 11.8192   5
   9   3   0 299.290 13.7243   4
   3   9   0 304.271 9.41750   2
  -9   3   0 327.223 15.1543  10
  -3   9   0 288.130 14.1297   3
  -3  -9   0 275.280 13.5243   3
   3   9   0 293.354 13.9058   3
  -9  -3   0 287.822 13.2743   2
  -3   9   0 283.830 14.7519   1
   9  -3   0 293.953 14.3495   1
  -9  -3   0 283.163 10.5109  15
   3  -9   0 279.571 10.5602  16
   9   3   0 293.199 13.0656   3
  -9  -3   0 277.223 10.1541  16
   3  -9   0 290.675 14.6997   1
  -3   9   0 296.009 11.5565   2
  -9   3   0 300.606 14.4874   1
  -9   3   0 268.112 10.4618  15
   3  -9   0 296.181 5.42863   6
   9  -3   0 286.291 14.7751   5
  -3  -9   0 303.772 15.1503  10
   3  -9   0 299.477 10.8820  15
  -9   3   0 315.052 13.8969   3
  -9   3   0 291.828 10.5849  16
  -3  -9   0 304.806 10.9570  16
   9  -3   0 294.495 13.5148   3
   9  -3   0 291.145 14.8313   2
  -9   3   0 304.147 14.6491   2
  -9  -3   0 266.682 12.4784   5
   9  -3   0 306.244 14.6888  10
   9   3   0 279.750 13.8991   1
   3   9   0 286.745 9.08121   5
  -3  -9   0 288.958 10.5758  15
   9   4   0 4135.09 83.6498   4
  -9   4   0 4017.40 77.0797  15
  -9  -4   0 4080.78 81.7104   3
   9  -4   0 4156.36 85.0822   5
  -9  -4   0 4137.59 84.9552  10
   9   4   0 4258.14 82.3595   5
   4   9   0 3986.54 74.9200   2
  -4   9   0 3956.19 84.0341   4
  -4   9   0 4054.15 77.4428  15
  -4  -9   0 3928.28 74.8776   5
   9   4   0 4141.42 81.8201   3
  -9   4   0 4024.87 82.9450   3
   9  -4   0 3795.96 83.9013  10
  -4  -9   0 4075.97 77.1120  15
  -4   9   0 3965.13 79.2487   2
  -9   4   0 3954.83 84.1322   1
   9   4   0 3807.82 83.5849  10
   9   4   0 4052.05 72.1891  12
   9  -4   0 4055.86 84.9490   1
  -9   4   0 4028.62 84.5907   5
  -4   9   0 3943.10 80.2389   5
  -4  -9   0 3900.22 85.2121  10
   9   4   0 4101.49 84.5567   1
   4   9   0 3797.49 82.5669   3
  -9  -4   0 3973.58 80.8931   5
  -9  -4   0 4024.51 82.9203   4
   4  -9   0 3830.37 84.7174  10
  -9   4   0 3830.74 83.7092   2
  -4  -9   0 3819.55 82.4499   3
  -4   9   0 4007.50 83.8969   3
  -9  -4   0 4034.92 71.1144  14
  -9   4   0 3965.65 76.7401  16
  -9   4   0 3976.72 82.1532   4
   4   9   0 4044.69 87.2547  10
  -9   4   0 4057.73 84.7861  10
   4  -9   0 4063.32 77.1299  16
  -9  -4   0 4007.40 81.2208   2
  -4  -9   0 4046.23 76.9328  16
   9  -4   0 3866.67 82.0422   4
   4  -9   0 4015.12 85.3139   1
   9   4   0 3923.92 82.1583   2
  -9  -4   0 4129.16 76.6343  16
  -4   9   0 4163.29 86.1091   1
  -4   9   0 4074.74 86.2278  10
  -9  -4   0 4004.47 76.6523  15
   4  -9   0 3954.29 83.6034   4
   4   9   0 3991.80 74.2943   5
   9  -4   0 4090.70 84.9337   2
   9  -4   0 4039.47 82.8593   3
   4  -9   0 4096.77 71.3556   6
   9   5   0 344.368 15.2968   2
  -5   9   0 283.089 15.6325   1
   9   5   0 356.718 9.29056  12
   9   5   0 351.448 16.5622  10
   5   9   0 354.130 11.5111   2
  -9  -5   0 340.777 14.2283   2
  -9  -5   0 349.113 12.0105  16
  -9   5   0 361.261 6.57912  14
   9  -5   0 362.115 16.7979  10
   5  -9   0 361.747 17.3221   1
   9   5   0 376.742 15.4316   3
   5   9   0 373.621 17.0824  10
  -9   5   0 359.471 16.8654  10
  -9   5   0 361.294 12.4386  16
   9  -5   0 353.023 16.5516   1
  -9   5   0 367.900 17.1695   5
   5  -9   0 347.853 6.46327   6
   5  -9   0 313.531 15.3698   4
  -5   9   0 381.150 13.2208  15
  -9   5   0 351.664 16.4736   1
  -9  -5   0 356.103 14.2602   5
  -5  -9   0 345.484 16.8423  10
  -9  -5   0 357.900 15.0614   3
  -9   5   0 352.474 15.3149   4
  -5   9   0 335.116 14.6797   5
  -5  -9   0 347.522 6.44035   6
   9   5   0 362.781 16.1312   4
   9  -5   0 320.068 15.1936   3
  -9  -5   0 364.679 16.7830  10
  -9   5   0 335.960 16.0295   2
   9  -5   0 353.492 16.5143   2
   5  -9   0 321.821 16.4116  10
   9   5   0 330.452 14.5925   5
  -9  -5   0 340.365 12.0504  15
  -5  -9   0 328.449 12.0188  15
  -9   5   0 377.615 12.8161  15
  -5  -9   0 346.151 11.3578   5
  -5  -9   0 340.941 15.4597   3
   9  -5   0 359.969 15.6471   4
  -9  -5   0 363.452 6.56148  14
  -5  -9   0 337.270 12.0692  16
   9  -5   0 368.912 16.8082   5
   9   5   0 327.419 15.7950   1
  -5   9   0 378.463 16.9086   4
  -5   9   0 343.780 16.3561   3
  -5   9   0 347.570 17.4511  10
  -9   5   0 348.896 15.6210   3
   5  -9   0 341.594 14.2527   5
   5   9   0 349.458 15.8002   3
   5  -9   0 362.575 12.5570  16
  -5   9   0 363.170 14.6484   2
   5   9   0 347.587 10.9205   5
  -5  -9   0 350.961 11.7659   2
  -6  -9   0 1603.46 35.6554   2
  -9  -6   0 1626.43 35.3910  16
  -6  -9   0 1635.54 35.8394  15
   9  -6   0 1586.14 42.8218  10
  -6   9   0 1555.99 39.5372   2
  -9   6   0 1549.31 35.6955  16
   9  -6   0 1604.37 41.0720   4
   6   9   0 1591.51 34.3194   5
  -9   6   0 1567.06 41.5403   3
   9   6   0 1597.77 31.1417  12
  -9   6   0 1500.12 41.2146   2
   6  -9   0 1564.85 42.6998  10
   9  -6   0 1602.33 42.2129   5
  -9   6   0 1545.71 40.5089   4
   9  -6   0 1618.41 28.4123   6
   9   6   0 1604.12 40.4837   3
  -9  -6   0 1641.54 28.4950  14
   9   6   0 1602.62 42.0846   4
  -9  -6   0 1646.83 38.6501   5
  -9  -6   0 1652.03 43.2737  10
  -9  -6   0 1713.42 36.1135  15
   9  -6   0 1634.17 42.5578   2
  -9   6   0 1615.43 43.2097   1
   9  -6   0 1609.37 43.1791   1
  -6   9   0 1621.08 44.1694  10
   6   9   0 1614.42 30.7749  12
   6  -9   0 1615.03 43.3642   1
   9   6   0 1551.65 42.0357  10
   9   6   0 1568.89 39.4056   2
  -9  -6   0 1559.34 39.7851   3
   6  -9   0 1609.18 28.5571   6
  -6   9   0 1558.59 36.0931  16
  -6  -9   0 1573.30 43.3228  10
  -9   6   0 1575.51 43.0386  10
  -9  -6   0 1549.37 38.4637   2
   6   9   0 1646.77 41.6060   3
  -6   9   0 1621.63 36.3935  15
  -6   9   0 1539.34 42.2343   3
   6   9   0 1612.18 35.2461   2
  -9   6   0 1559.12 35.9079  15
  -6  -9   0 1668.23 41.4928   3
  -6   9   0 1673.48 42.4663   4
   9   6   0 1534.28 42.1230   1
  -6  -9   0 1626.69 35.7134  16
  -9   6   0 1555.45 27.9978  14
   6   9   0 1504.27 41.9280  10
  -9   6   0 1561.19 42.2191   5
  -6   9   0 1590.60 40.3752   5
   6  -9   0 1625.79 42.2657   4
  -6  -9   0 1602.31 34.9468   5
  -6   9   0 1672.29 44.0164   1
   9  -6   0 1593.98 41.8614   3
   9   6   0 1686.71 39.3305   5
   6  -9   0 1611.61 39.8217   5
  -6  -9   0 1607.22 27.8899   6
   7  -9   0 118.532 10.7121   1
  -9  -7   0 134.320 2.89409  14
  -9   7   0 130.156 10.8266   1
  -7   9   0 132.794 11.1955  10
   7  -9   0 141.467 10.7220   4
   9   7   0 119.168 9.37825   3
   7  -9   0 119.512 9.55514   5
  -7   9   0 133.026 2.93478  14
  -7  -9   0 137.705 11.2144  10
   9   7   0 123.239 8.71189   5
  -7   9   0 159.047 11.2406   4
  -9  -7   0 133.369 7.42816  16
  -7  -9   0 141.792 8.01426   2
  -9  -7   0 139.559 9.94077   3
  -9   7   0 135.803 2.91598  14
  -7   9   0 140.933 10.8368   3
   9  -7   0 133.479 2.75327   6
   7   9   0 124.192 5.03279  12
   7  -9   0 128.592 10.6741  10
  -7  -9   0 136.321 7.47803   5
  -7  -9   0 132.210 7.62856  15
  -9  -7   0 135.145 10.9005  10
   9  -7   0 145.377 11.4269  10
   7   9   0 127.156 7.31940   5
   9   7   0 133.092 9.58348   2
  -9   7   0 136.592 10.3834   3
  -7   9   0 145.682 8.35548  15
  -9  -7   0 132.113 8.74114   2
  -9   7   0 149.957 11.4848   2
   9  -7   0 129.513 10.3876   3
   7  -9   0 133.497 2.78568   6
  -9  -7   0 125.579 8.34595   5
   9  -7   0 141.587 10.7498   5
  -9   7   0 144.692 8.15029  15
  -9   7   0 136.357 8.14225  16
   9   7   0 140.297 10.5691   4
  -7  -9   0 132.674 2.74107   6
  -7  -9   0 128.872 7.44732  16
   9   7   0 129.040 5.28194  12
  -7  -9   0 128.377 9.80549   3
  -7   9   0 136.694 11.0199   1
   9   7   0 138.828 11.0404  10
   9  -7   0 135.888 10.2223   4
  -9  -7   0 116.974 7.52048  15
   9  -7   0 138.440 10.9762   1
  -9  -7   0 128.399 2.70192   6
  -9   7   0 146.489 11.4250  10
  -7   9   0 151.617 10.6281   2
  -9   7   0 143.885 11.4783   5
  -7   9   0 134.307 10.6596   5
   9  -7   0 131.184 10.3848   2
   7   9   0 131.732 7.85160   2
  -9   7   0 156.551 10.5573   4
  -7   9   0 128.372 7.87740  16
   7   9   0 125.383 9.76417   3
   8   9   0 187.152 11.8571   3
  -9   8   0 165.858 11.8779   3
  -9  -8   0 180.768 3.58043   6
   8   9   0 180.475 6.32056  12
  -9   8   0 191.468 13.3535  10
  -9   8   0 192.124 12.3203   4
  -9  -8   0 168.708 9.91967   2
   9  -8   0 205.165 12.9510   5
  -8  -9   0 170.849 9.39388   2
  -9  -8   0 187.608 9.23126  15
  -8   9   0 188.462 9.67756  15
   9   8   0 190.986 12.6654   4
  -9  -8   0 181.689 13.0027  10
   9   8   0 183.598 6.58286  12
  -8  -9   0 185.223 3.60918   6
   9  -8   0 164.072 11.4446   4
   8  -9   0 179.892 3.62409   6
  -9  -8   0 175.819 8.86381  16
  -9   8   0 195.180 9.76426  15
  -8  -9   0 189.164 11.8513   3
  -9  -8   0 167.812 9.52239   5
   9  -8   0 178.447 3.61920   6
  -9  -8   0 192.725 11.8683   3
  -8   9   0 200.410 9.82228  16
  -8   9   0 152.948 12.1133   1
  -8   9   0 188.672 12.3503   2
   8  -9   0 178.092 12.7955   1
  -8  -9   0 187.970 9.44678  15
   9   8   0 179.517 11.5200   3
   8   9   0 177.483 9.27571   5
   8  -9   0 189.818 12.1036   5
  -8   9   0 174.856 12.3802   3
   9   8   0 189.010 10.3545   5
  -9   8   0 204.021 13.1578   2
  -8   9   0 193.430 13.6701  10
  -8   9   0 155.221 11.2995   4
  -8  -9   0 194.611 9.50806  16
  -9   8   0 192.272 13.4993   1
   8   9   0 186.527 9.93530   2
  -8   9   0 159.559 11.6022   5
  -9   8   0 176.212 12.8292   5
   9  -8   0 168.413 12.3794   1
  -9   8   0 184.413 3.77354  14
  -8  -9   0 202.054 13.6981  10
  -8  -9   0 193.044 9.41348   5
   9   8   0 175.360 10.3415   2
  -9   8   0 190.414 9.55642  16
   8  -9   0 178.297 12.1345   4
  -8   9   0 186.662 3.80839  14
   8   9   0 179.756 12.4049   4
   9   9   0 4621.79 99.1285   4
  -9   9   0 4618.89 97.4883   4
  -9   9   0 4270.16 98.6999   1
   9   9   0 4652.57 83.4940  12
   9  -9   0 4576.54 100.098   1
  -9  -9   0 4669.51 100.619  10
   9  -9   0 4541.20 81.6327   6
  -9  -9   0 4738.81 89.7347  15
   9   9   0 4785.16 90.8253   5
   9  -9   0 4720.24 97.7854   4
  -9   9   0 4459.91 96.5061   2
  -9   9   0 4796.12 101.684  10
  -9  -9   0 4597.67 91.4990   2
  -9   9   0 4441.04 89.7124  15
  -9   9   0 4526.35 81.0720  14
  -9  -9   0 4567.95 81.1215   6
  -9  -9   0 4561.25 81.0167  18
  -9   9   0 4768.11 99.4723   3
  -9   9   0 4459.52 97.1688   5
   9   9   0 4598.79 96.4663   3
  -9  -9   0 4625.09 96.3636   3
   9   9   0 4600.52 91.6330   2
  -9   9   0 4660.81 90.1381  16
  -9  -9   0 4595.02 90.5352   5
  -9  -9   0 4643.68 89.2718  16
   9  -9   0 4793.67 97.6766   5
  10   0   0 870.135 28.5829   2
  10   0   0 877.969 27.8852  10
 -10   0   0 816.006 27.2640  10
  10   0   0 903.870 28.1863   1
 -10   0   0 924.440 22.4877  16
   0  10   0 896.470 29.2078   1
   0  10   0 883.037 29.5184  10
 -10   0   0 938.705 26.6125   3
   0 -10   0 925.514 23.0300  15
 -10   0   0 903.543 27.9680   1
  10   0   0 947.485 27.4560   4
 -10   0   0 864.732 22.4193  15
   0 -10   0 932.190 15.9980   6
   0 -10   0 920.921 22.9806  16
   0 -10   0 947.814 28.2687   3
   0  10   0 888.924 27.8271   3
  10   0   0 884.834 26.2489   3
 -10   0   0 914.747 27.7114   2
   0  10   0 904.797 21.6501   5
  10   0   0 927.908 28.8266   5
   0  10   0 858.655 28.1504  10
 -10   0   0 915.926 26.5092   4
  -1 -10   0 78.6462 5.80968  15
  10   1   0 84.2039 7.37569   3
  -1 -10   0 79.5075 1.82474   6
 -10   1   0 88.2155 5.83018  16
  -1  10   0 72.6875 8.23339   1
  10   1   0 90.4900 9.33227   5
  10   1   0 85.0513 8.98998   2
  10  -1   0 75.2621 7.21585   3
   1 -10   0 80.3685 5.85676  15
  -1  10   0 74.4513 8.16909   4
 -10  -1   0 84.6957 7.18582   3
 -10  -1   0 73.7984 7.53496   5
 -10  -1   0 74.8683 7.60748   2
  -1 -10   0 76.6414 5.71250  16
 -10   1   0 82.7062 7.30198   4
  10  -1   0 66.5008 8.16609   5
  10  -1   0 74.3619 8.71294   2
  -1  10   0 79.8959 5.68714   5
   1 -10   0 79.4323 1.83156   6
  -1 -10   0 74.7522 7.66581   3
  10  -1   0 62.3107 7.14173  10
   1  10   0 79.7629 5.02518   2
  10   1   0 87.3872 7.59304   4
   1  10   0 74.1292 8.69518  10
   1  10   0 83.6065 8.13205  10
   1  10   0 84.2666 5.29243   5
 -10  -1   0 78.9816 5.93295  15
 -10   1   0 91.7929 8.51538   1
 -10  -1   0 72.7393 5.33366  16
 -10   1   0 75.9554 7.20642   3
  10  -1   0 71.7302 7.90588   1
   1 -10   0 80.5747 5.86686  16
 -10  -1   0 86.3679 7.53145   4
 -10   1   0 83.3077 8.13861  10
  -1  10   0 89.1843 9.12855  10
  10   1   0 87.7959 8.15980   1
 -10   1   0 70.0660 7.72272   2
 -10   1   0 74.1902 5.64255  15
  10   1   0 75.5156 7.81926  10
 -10   1   0 89.9838 8.55380   5
   1  10   0 89.7207 8.16188   3
  -2  10   0 20.1008 4.14110   5
  -2  10   0 35.4482 6.55462   1
   2 -10   0 29.6736 4.11321  16
   2 -10   0 30.5280 4.26921  15
  10  -2   0 35.5118 5.81340   1
 -10   2   0 25.1084 5.11724   3
 -10   2   0 37.9486 4.33777  16
  10   2   0 30.4622 2.75402  12
 -10   2   0 18.6318 5.69284   5
  -2  10   0 27.7847 4.09556   2
  -2 -10   0 24.6203 5.04856   3
 -10  -2   0 21.5798 4.94296   3
  10  -2   0 18.7100 6.05986   5
  10  -2   0 13.0267 5.95002   2
 -10  -2   0 29.5281 1.08510  14
 -10   2   0 25.7604 5.17620   1
  10   2   0 22.1388 6.44582   5
  10  -2   0 23.1298 4.97802   3
 -10  -2   0 23.6353 5.12525   2
 -10  -2   0 31.9658 5.55442   1
  10   2   0 25.4535 5.11655   1
  10   2   0 26.5941 5.21647  10
  -2 -10   0 38.2416 4.47854  15
 -10  -2   0 30.0428 5.35561   4
 -10  -2   0 21.6321 3.60295  16
  10   2   0 32.0854 5.45611   3
 -10   2   0 35.3396 4.40985  15
  10   2   0 26.3206 4.91815   4
  -2  10   0 16.5004 5.50765   4
   2  10   0 28.3292 3.12803   2
  10  -2   0 26.4133 4.74025   4
 -10   2   0 24.4458 4.71336   4
   2 -10   0 24.9467 5.80754  10
  -2 -10   0 30.2633 4.16268  16
  10   2   0 21.3453 6.10130   2
 -10  -2   0 27.0811 5.95959   5
   2  10   0 33.7613 6.96550  10
 -10  -2   0 19.9653 5.06010  10
  10  -2   0 35.1285 5.94352  10
   2  10   0 18.4415 4.86208   3
 -10   2   0 34.3036 1.14368  14
 -10  -2   0 35.9653 4.27820  15
 -10   2   0 33.3236 5.88150  10
  -2  10   0 27.3979 6.58816  10
   2  10   0 30.3569 3.41067   5
  -2 -10   0 26.4449 0.98389   6
  10  -3   0 375.039 16.9949  10
  10  -3   0 344.977 16.9710   2
  10   3   0 323.054 15.8238  10
  10   3   0 325.339 15.3217   4
  10  -3   0 337.826 15.3417   3
  -3 -10   0 346.424 6.34583   6
  -3 -10   0 326.767 16.6604  10
   3 -10   0 370.395 17.4737  10
  -3  10   0 372.044 17.5424   1
  -3  10   0 331.041 12.7349   2
   3  10   0 351.637 10.4896   5
 -10  -3   0 328.917 14.8773   2
   3  10   0 336.379 10.4671   2
  -3  10   0 343.107 16.4418   4
   3 -10   0 346.434 12.3932  15
  10   3   0 315.459 15.1799   5
 -10  -3   0 342.027 16.2986  10
  10   3   0 350.061 9.05712  12
  10  -3   0 352.158 17.1564   5
  -3 -10   0 323.504 15.3066   3
  -3  10   0 355.313 17.5526  10
 -10   3   0 308.012 15.7489  10
 -10   3   0 348.788 6.42688  14
 -10  -3   0 334.880 11.7445  16
 -10  -3   0 355.572 6.43916  14
 -10   3   0 359.278 15.2937   4
 -10  -3   0 308.546 14.6041   4
 -10   3   0 342.786 16.2248   1
  10  -3   0 354.346 16.4943   1
  -3  10   0 357.285 16.3807   3
   3 -10   0 319.426 16.1771   1
   3 -10   0 338.600 12.2411  16
  -3 -10   0 363.643 12.5165  16
  -3  10   0 354.229 13.6083   5
  10  -3   0 321.376 14.8417   4
 -10  -3   0 320.566 14.4642   5
 -10  -3   0 370.174 12.4611  15
  10   3   0 338.391 16.0460   1
  10   3   0 346.915 16.5267   2
 -10  -3   0 352.912 14.8903   3
  10   3   0 341.574 14.6789   3
 -10   3   0 336.742 12.0017  16
  -3 -10   0 334.296 12.0895  15
 -10   3   0 348.743 15.1752   3
   3  10   0 334.436 15.7196   3
 -10   3   0 329.464 12.0858  15
   4 -10   0 4.94839 3.11995  16
 -10  -4   0 1.66896 3.84835   5
  -4  10   0 -4.4909 4.15547   1
  10  -4   0 2.94320 5.84924   2
   4  10   0 -0.5514 2.08192   5
   4  10   0 6.46451 4.03875   3
 -10  -4   0 4.14245 0.73123  14
  10   4   0 5.32468 2.28889  12
  -4  10   0 1.24066 4.15339   4
 -10  -4   0 4.92419 4.29281  10
  -4 -10   0 7.57445 3.39564  15
 -10   4   0 3.16273 0.63970  14
  10  -4   0 3.66675 4.20757  10
  10   4   0 0.21321 4.33747   5
  10   4   0 0.84542 5.54384   2
 -10  -4   0 4.15970 2.99664  15
 -10  -4   0 7.15023 4.17557   4
 -10   4   0 1.92474 3.12688  15
  -4  10   0 -2.2057 4.83640  10
 -10   4   0 0.21148 4.87557  10
  -4  10   0 -1.6540 3.15019  15
  10   4   0 3.84424 3.97336   3
  -4  10   0 1.07435 3.84633   3
 -10   4   0 1.60024 5.39384   2
  10  -4   0 -1.6634 3.32336   3
   4 -10   0 -1.9663 4.49795  10
  -4 -10   0 7.73652 3.27496  16
   4 -10   0 -4.8530 4.04381   1
  -4 -10   0 5.19273 3.92226   3
  -4 -10   0 4.93305 4.91744  10
 -10   4   0 4.42676 4.22951   3
 -10   4   0 -0.6815 3.78360   1
  10  -4   0 7.38963 4.41464   1
  -4 -10   0 2.54671 0.63370   6
  10  -4   0 3.98603 3.94720   4
   4  10   0 -0.5345 2.12245   2
 -10   4   0 1.43893 3.54020  16
  10  -4   0 2.42617 5.54418   5
  -4  10   0 5.85475 4.29696   5
  10   4   0 5.97925 3.96966   1
 -10  -4   0 2.53816 3.31421   3
  10   4   0 0.67462 4.09831  10
 -10   4   0 2.01428 3.42606   4
   4 -10   0 3.09336 0.64619   6
  -4  10   0 -0.4746 3.36675   2
 -10  -4   0 2.56715 2.74789  16
  10   4   0 6.39412 3.81587   4
 -10  -4   0 5.02091 4.23131   2
  -5 -10   0 689.813 18.1421   5
  -5 -10   0 711.238 12.5356   6
 -10  -5   0 714.850 22.9870   2
  10   5   0 721.112 15.8528  12
 -10   5   0 670.652 19.6778  15
  -5 -10   0 729.006 19.8918  16
  10  -5   0 701.143 12.4993   6
  10  -5   0 712.710 24.5200   3
 -10  -5   0 721.826 19.7379  15
 -10  -5   0 723.314 19.5305  16
  10   5   0 692.795 25.0586  10
  10  -5   0 751.371 24.4980   4
  -5  10   0 700.661 25.4927   3
   5 -10   0 716.761 20.1177  16
   5 -10   0 711.373 25.1011   4
   5 -10   0 702.998 26.0665   1
  10  -5   0 656.519 24.7926   2
  10   5   0 693.104 23.1455   5
  -5 -10   0 735.268 20.0321  15
 -10   5   0 711.173 19.8200  16
 -10   5   0 704.508 12.6388  14
   5  10   0 677.565 18.0245   2
  10  -5   0 700.934 25.4453   1
 -10   5   0 711.631 23.6948   4
   5  10   0 722.279 17.6798   5
  -5 -10   0 691.021 23.9836   3
 -10   5   0 676.774 24.9499   1
  10   5   0 651.548 24.4621   1
  -5 -10   0 691.636 18.6934   2
 -10   5   0 664.567 24.8592   5
 -10  -5   0 670.027 22.1293   5
   5  10   0 731.693 24.8574   3
   5 -10   0 695.860 12.5534   6
   5 -10   0 703.522 25.6350  10
 -10   5   0 695.022 24.1776   3
  -5  10   0 682.597 24.8537   4
  -5  10   0 686.565 20.0694  15
  10   5   0 725.255 23.5743   3
  -5  10   0 691.803 22.0279   2
  -5  10   0 700.553 22.7572   5
  10  -5   0 686.455 25.1383  10
 -10  -5   0 708.495 12.6450  14
  -5  10   0 753.524 25.5662   3
  10   5   0 671.759 23.5547   2
  -5 -10   0 720.291 26.3984  10
 -10  -5   0 712.212 23.1397   3
   5  10   0 701.424 26.0848  10
  10   5   0 739.044 25.1358   4
  -5  10   0 661.114 25.8590  10
 -10   5   0 675.402 24.9831   2
   5  10   0 718.279 15.1929  12
  10  -5   0 718.632 25.5964   5
 -10   5   0 749.538 26.2669  10
  -5  10   0 744.841 26.5296   1
 -10  -5   0 684.533 25.1329  10
   6 -10   0 233.491 14.5245  10
  -6  10   0 213.038 14.6210  10
  -6 -10   0 255.637 10.4880  16
   6  10   0 251.249 13.9666   3
  10  -6   0 224.733 13.8115  10
 -10   6   0 226.474 13.4108   3
 -10   6   0 231.075 10.2741  16
   6 -10   0 219.474 13.2911   4
 -10  -6   0 229.439 4.48922  14
  -6  10   0 228.702 12.8628   5
  -6  10   0 228.238 12.4056   2
  -6  10   0 221.249 14.0982   1
   6  10   0 237.645 6.97353  12
  10  -6   0 211.370 13.5274   2
  -6 -10   0 214.933 9.15367   5
   6  10   0 228.399 8.95101   5
   6  10   0 229.885 9.55606   2
   6 -10   0 245.033 15.1845   1
 -10  -6   0 224.218 12.2898   3
 -10   6   0 214.151 14.0563   5
  10   6   0 245.652 14.1780   1
  10   6   0 208.812 12.9375   4
 -10   6   0 222.601 14.1374  10
 -10  -6   0 206.593 11.5730   2
 -10  -6   0 211.399 9.61085  16
 -10  -6   0 224.180 10.0589  15
  10   6   0 229.533 13.0051   2
  10   6   0 220.550 7.18276  12
 -10   6   0 233.924 4.50182  14
 -10  -6   0 235.965 11.8372   5
  10  -6   0 223.423 4.33004   6
  10  -6   0 236.648 13.1870   4
 -10   6   0 225.287 13.7390   2
 -10  -6   0 226.061 4.29679   6
  -6 -10   0 225.242 14.3723  10
  10   6   0 224.217 12.2353   5
  -6 -10   0 228.928 10.1933  15
  -6 -10   0 224.787 4.35064   6
  -6  10   0 235.354 14.2435   3
  10  -6   0 213.504 13.5403   5
  -6 -10   0 229.095 13.1139   3
   6 -10   0 223.865 4.38091   6
   6 -10   0 228.640 12.2174   5
  -6  10   0 219.620 10.4335  15
  -6  10   0 229.520 10.4492  16
  -6 -10   0 211.883 9.46432   2
 -10   6   0 218.516 12.4854   4
  -6  10   0 257.071 14.4257   4
 -10   6   0 201.488 13.2223   1
 -10  -6   0 229.777 14.0814  10
  10  -6   0 197.949 12.5303   3
  10   6   0 213.983 12.3454   3
 -10   6   0 218.538 10.1498  15
  10  -6   0 224.107 14.1284   1
  -7  10   0 1572.30 44.4030   3
 -10   7   0 1630.56 43.8919   2
 -10  -7   0 1590.82 44.8866  10
  -7 -10   0 1606.89 36.8710  15
 -10  -7   0 1591.50 41.6653   3
   7 -10   0 1623.98 28.2036   6
 -10   7   0 1564.55 36.9518  16
  -7  10   0 1628.49 37.7202  16
  -7 -10   0 1642.75 28.6299  18
 -10   7   0 1719.11 45.9261   1
  10   7   0 1603.81 39.8375   5
  -7  10   0 1682.20 46.6708  10
  10  -7   0 1587.87 28.4687   6
  -7 -10   0 1615.73 45.5906  10
  10   7   0 1615.59 44.5396   1
  10   7   0 1618.75 31.8823  12
  -7  10   0 1653.68 42.7861   5
  -7 -10   0 1610.02 28.1535   6
  -7  10   0 1646.57 37.7338  15
   7  10   0 1598.73 31.4770  12
 -10  -7   0 1662.89 39.8021   5
  -7 -10   0 1655.62 37.0546  16
   7 -10   0 1560.92 43.3634   4
  10  -7   0 1705.45 44.5835   5
   7  10   0 1551.89 42.4033   3
 -10   7   0 1487.56 43.1779   5
  10  -7   0 1613.80 44.9884   1
 -10  -7   0 1587.18 28.4268   6
  10  -7   0 1657.85 43.0236   4
  10  -7   0 1576.38 43.6458   2
  -7  10   0 1634.88 28.3447  14
  10   7   0 1464.38 42.7713   4
  -7  10   0 1644.64 45.7892   1
 -10   7   0 1668.02 44.1867   3
  -7 -10   0 1582.05 36.7956   2
   7  10   0 1604.83 36.4983   2
 -10   7   0 1612.84 37.3908  15
  10   7   0 1602.53 42.0559   3
 -10  -7   0 1624.87 28.3099  14
 -10   7   0 1570.20 44.8625  10
   7 -10   0 1691.38 42.1257   5
  -7  10   0 1555.38 41.3037   2
 -10  -7   0 1606.46 36.4671  16
   7  10   0 1637.28 35.6559   5
  -7 -10   0 1663.33 43.0947   3
   7 -10   0 1604.69 45.0768   1
  -7 -10   0 1577.42 35.9881   5
  -7  10   0 1652.89 44.0810   4
 -10  -7   0 1590.28 39.8821   2
 -10  -7   0 1666.09 37.0780  15
 -10   7   0 1457.05 41.4357   4
  10   7   0 1595.95 40.9549   2
  10  -7   0 1603.87 43.5036   3
 -10   7   0 1655.66 28.3178  14
   8 -10   0 47.4708 6.73278   5
  -8  10   0 38.5516 5.36444  15
  -8 -10   0 34.3728 4.87875   2
  -8 -10   0 28.7642 6.80757  10
  -8 -10   0 44.3305 5.23693  15
  10   8   0 47.3842 3.69758  12
  10  -8   0 42.0809 1.29354   6
 -10  -8   0 40.6536 1.25318   6
 -10  -8   0 41.3836 5.51763   2
 -10   8   0 45.1980 7.94011   2
 -10  -8   0 45.3183 1.63966  18
  -8 -10   0 51.8895 5.35168  16
  -8  10   0 42.1294 7.70078   5
  10   8   0 56.7964 7.12697   5
  -8 -10   0 48.7444 1.81733  18
  10   8   0 36.6442 6.44378   4
   8  10   0 41.3972 3.43951  12
 -10  -8   0 46.5102 1.48455  14
   8 -10   0 47.0027 8.34142   1
  -8 -10   0 43.5579 1.29616   6
  10  -8   0 33.0504 6.67399   1
 -10  -8   0 42.4829 5.35874  16
   8  10   0 41.8011 5.20588   5
 -10   8   0 36.8737 5.54146  16
   8 -10   0 33.2758 6.86457   4
 -10  -8   0 42.2718 5.65281   5
   8  10   0 39.1935 5.42243   2
 -10   8   0 43.4814 1.48779  14
  10  -8   0 43.6184 7.07142   5
 -10   8   0 56.8016 7.49461   4
 -10  -8   0 53.2266 7.95240  10
   8  10   0 48.0062 6.88277   3
 -10   8   0 52.1668 8.20783  10
  -8 -10   0 51.8323 6.90312   3
  10   8   0 47.5401 6.87906   3
  -8  10   0 42.6549 1.53443  14
   8 -10   0 42.7871 1.33720   6
 -10   8   0 34.3033 5.09313  15
  -8  10   0 33.9612 5.16357  16
  -8  10   0 42.7437 6.92040   4
 -10   8   0 59.6224 8.61090   1
  -8 -10   0 49.1471 5.06167   5
  -8  10   0 51.3787 8.06503   1
  10  -8   0 45.0543 7.36262   4
 -10  -8   0 41.7324 6.60041   3
 -10   8   0 49.3088 7.29910   3
  -8  10   0 34.4051 7.16144   3
  -8  10   0 39.3586 7.23059   2
 -10  -8   0 35.4399 5.27570  15
  -8  10   0 47.0765 8.32682  10
  10   8   0 45.7147 6.85045   2
 -10   8   0 30.5525 7.03196   5
   9  10   0 1830.72 51.2181   4
  -9  10   0 1953.90 53.1444   1
  10  -9   0 1826.78 49.3181   4
 -10  -9   0 1981.53 45.2148   5
 -10  -9   0 1935.60 49.1762   3
  -9  10   0 1955.64 33.6621  14
 -10   9   0 1975.47 44.1614  15
  10   9   0 1872.02 51.1418   4
 -10  -9   0 1960.57 34.1171   6
 -10   9   0 1844.97 49.5104   2
  10  -9   0 1895.86 52.2606   1
   9  10   0 1868.12 44.2819   2
  10  -9   0 1956.81 50.6398   5
  -9 -10   0 1901.13 52.8300  10
  10   9   0 1886.60 37.5300  12
   9 -10   0 1947.70 52.8942   1
  -9  10   0 1865.40 49.1497   2
 -10   9   0 1940.22 43.8514  16
  10  -9   0 1901.50 33.8372   6
  -9 -10   0 1934.19 43.2908  15
  -9 -10   0 1900.56 44.1817   2
  10   9   0 1874.29 49.0172   3
  -9  10   0 1863.44 52.8745  10
   9  10   0 1836.30 49.0065   3
  -9  10   0 1931.60 44.0012  15
  -9  10   0 1906.73 50.2330   5
  -9 -10   0 1964.89 34.5061   6
  -9  10   0 1875.65 51.2149   3
   9 -10   0 1995.54 50.8602   4
 -10   9   0 2038.99 52.1163   3
 -10  -9   0 1927.60 43.3402  15
 -10   9   0 1740.07 51.0033   1
 -10  -9   0 1885.36 42.8336  16
 -10   9   0 1833.40 50.2821   5
  -9 -10   0 1790.29 48.6813   3
  -9  10   0 1954.89 44.1758  16
   9 -10   0 1987.53 50.0887   5
 -10   9   0 1886.52 52.6423  10
  -9  10   0 1989.61 50.9689   4
  -9 -10   0 1970.65 33.9806  18
   9  10   0 1919.75 37.4286  12
 -10   9   0 1956.20 33.6534  14
   9  10   0 1896.17 43.1923   5
 -10  -9   0 1920.65 33.9279  18
 -10  -9   0 1909.48 52.6079  10
  10   9   0 1920.02 46.2063   2
  10   9   0 1877.60 44.8617   5
   9 -10   0 1903.04 33.8519   6
 -10   9   0 1970.60 50.4384   4
  -9 -10   0 1905.47 43.5273   5
  -9 -10   0 1947.21 43.1355  16
 -10  10   0 1090.83 35.9230   3
 -10 -10   0 1096.36 34.1114   3
 -10 -10   0 1049.34 18.9345   6
 -10 -10   0 1051.31 28.3230  15
 -10  10   0 1084.88 34.6486   4
  10 -10   0 1037.76 34.1412   4
 -10 -10   0 1091.05 28.3877  16
 -10 -10   0 1090.62 36.9694  10
  10 -10   0 1100.38 19.0155   6
 -10  10   0 1047.67 19.1449  14
 -10 -10   0 1067.60 29.1553   5
  10  10   0 1063.96 33.8571   3
 -10  10   0 1103.21 29.4745  15
 -10 -10   0 1090.58 19.5051  18
  10  10   0 1083.54 23.1850  12
 -10  10   0 981.436 33.3801   2
 -10  10   0 1070.49 34.9408   5
 -10  10   0 1093.44 36.8820   1
  10 -10   0 1011.74 35.9648   1
  10  10   0 1083.18 29.3877   5
  10 -10   0 1124.63 34.8039   5
 -10 -10   0 1098.19 30.1279   2
  10  10   0 1071.42 35.7749   4
  10  10   0 1029.57 30.0555   2
 -10  10   0 1074.46 37.0979  10
 -10  10   0 1102.82 29.1918  16
 -11   0   0 -0.4328 4.04683  10
 -11   0   0 3.94491 3.45501   4
   0 -11   0 -1.1997 3.08222  15
 -11   0   0 5.28553 4.93018   1
  11   0   0 -1.5661 3.80932   3
 -11   0   0 0.24846 4.19896   2
  11   0   0 1.91377 4.01769   1
  11   0   0 4.89593 5.39839   5
 -11   0   0 -0.6596 2.90648  16
 -11   0   0 -1.6400 3.75120   3
  11   0   0 4.17343 3.56951   4
  11   0   0 -0.8935 2.30749  12
   0 -11   0 3.36059 3.74790  16
 -11   0   0 3.21353 3.31885  15
   0  11   0 6.50230 5.28460   1
   0 -11   0 4.27702 0.69943   6
 -11   0   0 2.04653 0.63803  14
   0  11   0 1.81214 2.57227   5
 -11   0   0 8.30624 5.71064   5
   0  11   0 -1.5626 4.04349  10
   0  11   0 1.31366 5.58717  10
   0  11   0 1.85114 4.05117   3
  11   0   0 -7.8219 5.07479   2
   0 -11   0 8.18214 4.35237   3
  11   0   0 9.88992 4.67389  10
 -11   1   0 5210.09 97.7564  15
   1  11   0 5168.85 105.532   3
  11  -1   0 5323.00 107.089   5
  11  -1   0 5382.82 104.909   4
 -11  -1   0 5208.89 105.895   1
  11   1   0 5258.34 106.145   5
 -11  -1   0 5151.53 102.653   3
  -1 -11   0 5325.41 105.853   3
 -11   1   0 5006.96 105.864  10
 -11   1   0 5262.89 97.3155  16
 -11  -1   0 5099.19 104.227   5
 -11  -1   0 5041.20 97.3092  15
 -11   1   0 5192.64 103.347   4
 -11  -1   0 5241.65 97.2521  16
   1 -11   0 5232.50 97.8886  16
  -1  11   0 5053.33 107.453   1
  11  -1   0 5061.92 105.596  10
  -1 -11   0 5138.73 97.6665  15
  11   1   0 5140.28 106.077   1
  11  -1   0 4945.96 105.678   1
  -1 -11   0 5029.69 90.7306   6
   1  11   0 5122.12 95.8463   5
 -11   1   0 5388.81 106.433   1
 -11  -1   0 5084.67 104.482   2
  -1  11   0 5152.43 97.1612   5
  11   1   0 5176.29 102.847   3
 -11  -1   0 5021.48 105.811  10
  -1  11   0 5132.55 106.451  10
 -11  -1   0 5010.25 103.094   4
  11   1   0 5242.81 104.708   4
 -11   1   0 4768.93 104.216   2
   1 -11   0 5026.57 90.8178   6
  11   1   0 5154.40 106.726   2
 -11  -1   0 5216.15 91.4795  14
 -11   1   0 5130.46 102.961   3
 -11   1   0 5310.24 91.6164  14
 -11   1   0 5153.15 105.357   5
  -1 -11   0 5123.21 97.7022  16
   1 -11   0 5100.62 97.6767  15
   1  11   0 4941.07 107.750  10
  11   1   0 5268.65 92.0221  12
  -1  11   0 5274.19 107.208   4
  -1  11   0 5149.55 108.065  10
   1  11   0 5014.63 106.008  10
   1  11   0 5118.48 95.4300   2
  11  -1   0 5295.55 103.515   3
  11   1   0 5060.79 105.710  10
  11  -1   0 5256.45 107.668   2
 -11   2   0 -1.2244 5.72131   5
  -2 -11   0 6.90132 0.64601   6
  11  -2   0 15.0430 6.33751   2
   2 -11   0 4.09379 3.19041  16
 -11  -2   0 17.1791 4.62809   3
 -11  -2   0 8.27341 4.62368   5
  11   2   0 2.22960 5.11046   5
 -11   2   0 4.53264 0.79859  14
 -11   2   0 1.17010 4.06744   1
  -2  11   0 10.4556 5.49199   1
 -11   2   0 1.54612 4.38831  10
  -2 -11   0 8.05601 3.45648  16
  11  -2   0 13.8480 5.55587  10
 -11  -2   0 11.1074 3.46603  15
  11   2   0 0.96995 6.32976   2
 -11  -2   0 2.95478 4.33613  10
   2 -11   0 6.52031 0.71932   6
   2  11   0 5.62537 4.23923   3
 -11  -2   0 -0.7625 3.61932   1
  11   2   0 6.26040 4.10856  10
  -2  11   0 7.49386 5.81601  10
 -11   2   0 4.32345 4.36754   3
   2  11   0 7.31326 5.72478  10
  -2  11   0 11.4194 5.32497   4
  -2  11   0 7.14569 3.63646   5
  11   2   0 7.29106 2.34880  12
 -11   2   0 4.88709 3.24043  16
   2 -11   0 4.31534 4.82831  10
  11  -2   0 3.14032 4.09859   4
 -11  -2   0 4.40109 4.75149   2
   2  11   0 3.87043 2.55089   5
 -11   2   0 8.96495 4.25380   4
  -2 -11   0 5.10353 3.47164  15
  11  -2   0 0.02435 4.04757   3
 -11  -2   0 11.5092 4.47553   4
  -2 -11   0 6.29411 4.75599   3
   2  11   0 4.50553 2.39874   2
  11  -2   0 2.39507 4.90160   1
  11   2   0 9.59782 4.41528   4
  -2  11   0 6.93019 3.41325   2
 -11  -2   0 4.73098 0.77842  14
   2  11   0 4.88779 4.35345  10
 -11  -2   0 2.76801 2.92024  16
   2 -11   0 6.32886 3.57294  15
 -11   2   0 11.5086 5.15317   2
 -11   2   0 6.30548 3.50188  15
  11   2   0 4.88531 4.13893   3
  11   2   0 4.51227 4.47890   1
  11  -2   0 2.67399 6.34298   5
 -11   3   0 888.854 29.2671   1
 -11  -3   0 888.506 27.3828   5
  11   3   0 844.621 27.7735   4
  -3  11   0 873.890 30.6233  10
  11   3   0 889.608 18.9498  12
  11  -3   0 860.028 29.7513   2
  11   3   0 889.767 27.1070   3
 -11  -3   0 916.644 29.8945  10
   3 -11   0 895.662 15.7748   6
   3  11   0 908.387 31.3850  10
  11   3   0 895.360 28.7073   5
  11  -3   0 873.874 29.3007   1
   3 -11   0 849.670 30.3920  10
 -11   3   0 933.564 23.5687  16
 -11   3   0 885.310 27.6511   3
  11  -3   0 901.422 27.9046   4
 -11  -3   0 912.618 28.0483   2
  -3  11   0 896.592 24.8237   5
   3  11   0 886.432 20.8663   2
  -3  11   0 940.420 30.3182   4
 -11   3   0 908.887 15.8509  14
  -3 -11   0 864.191 23.2156  15
 -11  -3   0 874.255 15.8231  14
 -11   3   0 905.642 15.7049   6
   3  11   0 911.942 29.0560   3
  -3 -11   0 908.467 15.7609   6
  -3  11   0 914.632 24.2203   2
  -3  11   0 909.467 29.3481   3
 -11  -3   0 891.863 22.8554  16
  11  -3   0 902.077 29.9447   5
  -3  11   0 868.901 30.2068   1
 -11  -3   0 887.807 23.2229  15
  11   3   0 963.555 30.1088   2
 -11  -3   0 867.548 27.6239   4
 -11  -3   0 912.879 27.1717   3
   3 -11   0 894.224 23.5050  16
   3 -11   0 857.218 23.2671  15
 -11   3   0 899.830 23.4708  15
  11  -3   0 855.058 28.9533  10
 -11   3   0 870.224 27.2148   4
  11   3   0 920.118 29.5222  10
  11  -3   0 874.827 27.7658   3
  11   3   0 834.141 28.5477   1
 -11   3   0 802.317 28.4525   5
   3  11   0 881.048 20.7272   5
 -11   3   0 878.229 29.3330  10
  -3 -11   0 857.589 23.2178  16
  -3 -11   0 848.606 28.1314   3
  -4  11   0 24.4969 5.29258   5
  11  -4   0 16.9459 6.30313   2
  11  -4   0 22.6118 5.68698   1
 -11  -4   0 18.1253 3.92493  15
  -4  11   0 23.4670 4.89900   2
  -4 -11   0 17.8705 5.02807   3
 -11   4   0 19.0065 0.85478   6
  -4  11   0 30.0721 7.68495  10
   4 -11   0 18.1013 0.84138   6
  11   4   0 18.9246 4.62181   3
   4 -11   0 22.7035 4.52075  16
   4  11   0 21.5404 3.16333   2
  -4  11   0 19.2781 4.31846  15
  -4 -11   0 16.2815 3.91816  15
   4  11   0 17.7461 5.25394   3
  -4  11   0 19.6069 5.69450   4
  -4  11   0 13.5851 5.58870   1
  11  -4   0 12.3572 5.61900   5
 -11  -4   0 21.5308 5.43770   2
  11  -4   0 21.7566 5.26798   4
 -11   4   0 18.4844 4.78935   3
  11   4   0 17.8183 5.37989   4
 -11   4   0 20.0051 3.95801  16
 -11  -4   0 17.2284 4.85607   3
 -11   4   0 23.1318 5.20588   4
 -11  -4   0 13.1287 4.99823  10
 -11   4   0 21.3787 6.57061   2
   4 -11   0 18.1777 5.53497   1
 -11   4   0 18.6373 0.92135  14
 -11   4   0 24.2947 6.50871  10
  11  -4   0 14.4919 4.53553   3
  -4  11   0 19.6174 5.26199   3
   4  11   0 17.9299 2.90603   5
 -11   4   0 18.3025 4.03615  15
 -11   4   0 10.9433 4.80243   1
  11   4   0 19.1305 5.20517   1
  11   4   0 18.0894 2.80474  12
 -11  -4   0 18.3112 0.97399  14
 -11  -4   0 15.5775 4.58809   4
  11   4   0 15.9846 6.02665   2
 -11  -4   0 23.2851 4.24510  16
  11   4   0 17.1639 4.98831  10
  11  -4   0 21.9481 5.51755  10
  -4 -11   0 8.62110 5.31175  10
  11   4   0 12.0426 5.94261   5
 -11  -4   0 13.3474 4.90825   5
  -4 -11   0 20.2786 4.00462  16
   5 -11   0 526.859 9.71392   6
   5 -11   0 555.353 17.3253  16
   5 -11   0 529.537 22.8393   1
 -11   5   0 546.919 22.3530   1
  -5  11   0 567.182 22.5324   3
  -5 -11   0 553.875 17.1154  16
  -5  11   0 527.849 22.8432   1
 -11   5   0 508.176 22.0363   5
  -5 -11   0 536.555 9.69697   6
 -11   5   0 546.736 21.5842   3
  -5  11   0 580.475 24.2417  10
  11   5   0 517.688 21.8095   1
  11   5   0 524.848 21.0946   2
 -11  -5   0 490.157 21.6862  10
  11   5   0 546.570 20.8089   5
  -5  11   0 563.290 22.8160   4
 -11  -5   0 545.941 9.63397   6
   5  11   0 545.829 12.4780  12
  11  -5   0 504.268 21.8941   5
 -11  -5   0 532.565 16.5840  16
  -5  11   0 531.543 19.0149   2
 -11   5   0 534.005 9.80444  14
 -11   5   0 540.207 22.5734  10
 -11  -5   0 504.588 19.6763   2
  -5  11   0 535.017 17.4369  15
  -5 -11   0 565.739 17.3517  15
  11  -5   0 540.466 22.7128   1
 -11  -5   0 526.327 19.9099   3
 -11   5   0 549.606 17.3327  15
  -5 -11   0 547.059 10.2040  18
  -5 -11   0 520.090 21.0721   3
  -5 -11   0 496.765 22.4558  10
 -11  -5   0 529.673 19.7082   5
  11  -5   0 491.750 21.8598   2
 -11  -5   0 526.833 16.7893  15
  -5  11   0 527.861 19.5239   5
   5  11   0 497.751 20.8881   3
 -11   5   0 557.116 22.4602   2
  11  -5   0 550.814 21.5168   3
   5  11   0 523.720 14.5669   5
 -11  -5   0 539.401 9.82108  14
  11  -5   0 542.189 22.5476  10
  11   5   0 578.566 22.2859   4
  -5  11   0 540.256 22.5873   3
 -11   5   0 519.059 20.4069   4
  11   5   0 557.930 20.7999   3
   5  11   0 522.280 15.0734   2
  11  -5   0 491.691 20.2304   4
  11   5   0 554.896 13.2383  12
 -11   5   0 546.297 17.0969  16
 -11  -6   0 156.757 8.63442  15
  -6  11   0 174.658 11.4217   5
 -11   6   0 163.151 12.6024   5
   6 -11   0 157.363 3.27683   6
   6 -11   0 151.256 12.2534   1
 -11   6   0 149.370 11.8712   1
  11   6   0 176.894 12.2100   4
 -11  -6   0 141.526 10.1350   2
  11   6   0 177.834 12.7200   1
  11  -6   0 163.132 12.7933   2
  11  -6   0 147.624 11.1194   3
  11  -6   0 153.692 3.22072   6
  -6  11   0 137.846 11.1730   4
  -6  11   0 158.271 9.08839  16
   6  11   0 158.172 7.46509   5
 -11  -6   0 163.217 3.40863  14
   6  11   0 164.464 5.77347  12
 -11  -6   0 165.839 10.6565   5
   6  11   0 161.394 11.7969   3
  -6 -11   0 173.634 8.37905   2
 -11   6   0 164.906 11.4183   4
  11   6   0 160.565 11.1973   5
  11  -6   0 173.005 12.7833   1
 -11  -6   0 158.511 3.20834   6
  -6 -11   0 158.410 13.0772  10
  -6 -11   0 167.816 8.90336  15
 -11   6   0 155.119 8.78064  16
   6 -11   0 155.644 12.1547   4
  11  -6   0 173.972 12.6810   5
  -6  11   0 173.212 12.6118   3
  -6  11   0 159.498 12.6649   1
  11  -6   0 162.605 11.6078   4
  11   6   0 151.055 11.4488   2
 -11  -6   0 164.743 11.0183   3
  11   6   0 154.629 10.8583   3
  -6  11   0 155.907 9.15980  15
  -6 -11   0 154.250 3.24453   6
  -6 -11   0 158.890 7.74431   5
 -11   6   0 184.204 13.3011   2
  -6  11   0 168.146 10.8440   2
 -11   6   0 152.964 12.3464  10
  -6 -11   0 185.116 12.2374   3
  -6 -11   0 169.640 8.98761  16
  -6  11   0 186.222 13.8047  10
  11   6   0 163.663 6.23294  12
  -6 -11   0 161.824 3.75161  18
  -6  11   0 165.392 12.2465   3
 -11   6   0 183.610 12.0347   3
 -11  -6   0 187.549 13.0659  10
 -11   6   0 160.158 3.37867  14
   6  11   0 166.200 8.02601   2
 -11   6   0 161.522 9.04833  15
 -11  -6   0 158.062 8.57103  16
  -7 -11   0 302.475 11.6383   5
 -11  -7   0 320.910 6.34438  18
 -11   7   0 300.585 15.7781   4
 -11   7   0 323.796 13.1314  15
 -11  -7   0 298.771 14.5562   2
   7 -11   0 316.812 17.8488   1
  11   7   0 298.852 15.4879   3
  11   7   0 332.084 16.1870   2
 -11  -7   0 306.714 12.2549  16
   7 -11   0 291.872 14.8746   5
  11  -7   0 326.310 17.4947   2
  -7  11   0 329.412 17.8146   3
  -7 -11   0 316.917 6.41088  18
  11  -7   0 304.302 5.89524   6
 -11   7   0 307.586 16.3730   3
 -11  -7   0 316.322 12.9733  15
  11  -7   0 327.296 17.0094   3
  -7 -11   0 303.301 12.1219   2
   7  11   0 322.300 12.1635   2
  -7 -11   0 330.716 12.8889  16
 -11   7   0 324.634 17.4317   2
  -7 -11   0 302.926 12.5727  15
  -7 -11   0 323.631 5.93676   6
 -11   7   0 325.533 13.1668  16
 -11  -7   0 321.532 15.6159   3
  -7  11   0 331.082 15.8842   2
   7 -11   0 323.635 16.9319   4
 -11  -7   0 343.261 18.1371  10
 -11  -7   0 312.795 5.86655   6
  -7 -11   0 328.076 16.4270   3
  11   7   0 305.104 15.1594   5
  11   7   0 282.352 16.4619   1
  -7  11   0 325.244 18.5091  10
  -7  11   0 310.214 16.0387   5
 -11  -7   0 307.418 14.4260   5
 -11   7   0 315.464 6.08335  14
 -11   7   0 308.188 17.5371  10
  -7  11   0 335.162 18.5290   1
 -11  -7   0 312.456 6.07359  14
  -7  11   0 314.756 13.1966  16
  11   7   0 303.333 9.21747  12
   7  11   0 322.030 16.4935   3
   7  11   0 319.968 9.07207  12
  11   7   0 334.049 17.2594   4
  11  -7   0 359.172 18.3885   5
  11  -7   0 306.823 16.2371   4
  -7  11   0 308.520 6.09251  14
   7 -11   0 313.176 5.96277   6
 -11   7   0 326.882 17.9209   5
  11  -7   0 318.764 17.6798   1
 -11   7   0 312.683 17.3801   1
   7  11   0 313.779 11.3934   5
  -7  11   0 311.832 13.3503  15
  -7 -11   0 332.385 18.3852  10
  -7  11   0 294.049 16.4295   4
  -8 -11   0 111.002 7.17638   5
  -8  11   0 112.754 10.3004   2
  -8  11   0 106.332 11.4626  10
  11   8   0 119.573 10.0410   2
 -11   8   0 102.226 7.86395  15
   8 -11   0 97.2450 9.86112   4
 -11   8   0 106.682 2.57538  14
  -8  11   0 99.8860 7.94258  15
   8  11   0 109.964 7.16379   5
   8  11   0 94.4112 4.88706  12
  -8  11   0 110.957 10.5950   5
 -11  -8   0 107.109 7.38131  16
 -11   8   0 111.414 7.94999  16
 -11   8   0 109.653 11.3768   5
  -8  11   0 115.628 11.6336   1
  -8 -11   0 114.528 11.3816  10
 -11  -8   0 109.624 9.73500   3
 -11  -8   0 106.330 2.76656  18
 -11  -8   0 110.329 7.76779  15
  -8  11   0 107.074 7.98892  16
  11   8   0 114.789 9.85898   3
 -11  -8   0 126.350 9.32544   2
  11  -8   0 79.5075 10.2108   1
 -11  -8   0 116.271 8.98642   5
  -8 -11   0 107.840 7.56869  16
 -11  -8   0 118.019 11.3596  10
  11   8   0 113.023 5.41830  12
  -8  11   0 106.043 2.63308  14
  11  -8   0 102.062 2.35430   6
 -11   8   0 80.8715 9.18215   3
   8 -11   0 106.073 2.44159   6
  -8 -11   0 99.3021 9.46019   3
   8  11   0 117.314 10.5229   3
  11  -8   0 110.827 11.0508   5
 -11   8   0 118.360 10.2214   4
  11   8   0 97.1161 8.80080   5
  11   8   0 117.706 10.9636   4
  -8 -11   0 111.296 2.94912  18
  -8 -11   0 108.536 2.39951   6
   8 -11   0 106.428 11.0107   1
  11  -8   0 114.192 10.3172   4
 -11   8   0 104.729 10.8668   1
  -8 -11   0 103.842 7.39149   2
 -11   8   0 93.7850 10.4337  10
   8 -11   0 118.891 10.1248   5
 -11  -8   0 106.499 2.37095   6
  11   8   0 118.755 10.9846   1
  -8  11   0 94.5525 10.1519   4
   8  11   0 106.645 7.55073   2
  -8  11   0 95.0694 10.6244   3
 -11  -8   0 107.953 2.57339  14
  11  -8   0 99.7706 10.1484   3
  -8 -11   0 105.126 7.57375  15
 -11   9   0 606.353 25.3093   5
 -11   9   0 624.002 11.2364  14
  -9  11   0 612.556 26.9881  10
 -11  -9   0 660.818 27.0786  10
  -9  11   0 594.480 24.7129   4
 -11   9   0 597.097 25.8280   1
  11   9   0 626.336 24.3143   3
 -11   9   0 580.818 25.9042  10
 -11   9   0 581.747 24.7137   3
  11   9   0 621.208 21.6488   5
   9 -11   0 588.865 25.9847   1
   9  11   0 595.017 18.9991   5
 -11  -9   0 601.346 23.6065   3
  -9  11   0 588.904 23.8111   2
 -11   9   0 558.340 19.3430  16
  -9 -11   0 601.606 19.2362   5
   9 -11   0 600.292 11.0627   6
  -9  11   0 628.799 24.9805   5
  -9 -11   0 621.801 11.6016  18
  11  -9   0 610.578 24.8892   5
  -9  11   0 614.502 20.3176  15
  11  -9   0 601.186 11.0355   6
  -9 -11   0 618.413 19.6889  15
 -11   9   0 623.409 24.4666   4
  11  -9   0 577.028 25.4664   1
 -11   9   0 603.570 20.1003  15
  11   9   0 623.424 22.7846   2
 -11  -9   0 619.708 11.5182  18
  11  -9   0 630.141 24.9320   4
   9  11   0 589.583 24.0400   3
 -11  -9   0 628.605 19.8154  15
 -11  -9   0 645.304 22.2588   2
  -9 -11   0 594.062 26.4268  10
 -11  -9   0 602.990 10.9824   6
   9 -11   0 637.080 24.2442   5
 -11  -9   0 629.190 19.5981  16
  -9 -11   0 631.906 24.4567   3
  -9  11   0 588.282 19.8358  16
  -9  11   0 619.711 11.2508  14
  -9 -11   0 607.437 11.0126   6
   9  11   0 634.327 20.3915   2
  11   9   0 610.720 15.1001  12
  -9 -11   0 641.544 19.7777  16
   9  11   0 577.504 25.0171   4
  -9 -11   0 586.770 19.7750   2
  -9  11   0 579.489 25.1771   3
 -11  -9   0 625.012 21.2378   5
   9 -11   0 614.960 24.9461   4
   9  11   0 606.880 14.8525  12
  -9  11   0 565.770 25.7216   1
  11   9   0 557.608 24.4550   4
  10 -11   0 58.4378 8.88408   4
 -10  11   0 74.7346 7.15316  16
  11  10   0 82.1105 8.26086   5
  10 -11   0 59.2094 9.14902   1
 -11 -10   0 73.3445 7.26323   5
 -11 -10   0 59.8127 6.43940  15
  10 -11   0 66.4828 1.82379   6
 -10 -11   0 63.9394 8.03316   3
  11 -10   0 67.1007 1.80652   6
 -10 -11   0 66.9215 6.48835   5
 -10 -11   0 65.6061 6.49904  16
 -11 -10   0 65.9968 1.74693   6
 -11  10   0 63.8363 6.81293  16
 -11 -10   0 73.7878 10.0564  10
  11  10   0 72.6451 8.41422   2
 -11  10   0 72.7610 7.21523  15
 -11 -10   0 72.3272 6.60556  16
  11 -10   0 56.8216 8.66919   4
 -11  10   0 65.2937 9.43810   3
 -10  11   0 59.2631 9.13328   5
 -10 -11   0 74.0480 6.99281   2
  10  11   0 58.9210 4.49845  12
  11  10   0 68.0687 9.04687   4
 -10  11   0 63.9433 8.84038   4
 -11  10   0 84.2534 10.6048   1
 -11  10   0 65.1647 1.99306  14
  11  10   0 67.8868 8.44920   3
  10  11   0 71.7679 7.84487   2
 -10  11   0 71.4992 10.1828   1
 -10 -11   0 69.4258 1.78009   6
  10  11   0 57.9248 8.43221   3
 -11  10   0 70.0972 9.82373  10
 -11 -10   0 66.4195 8.16337   3
  10  11   0 70.8583 7.40673   5
 -10  11   0 70.2713 9.71877   3
  10 -11   0 63.7859 8.40055   5
 -10 -11   0 64.6401 9.65026  10
 -10 -11   0 62.8246 6.55164  15
  11  10   0 66.3788 4.75023  12
  11 -10   0 78.8124 10.5348   1
 -10  11   0 66.9565 2.04787  14
 -10 -11   0 64.8206 2.32474  18
 -10  11   0 75.5865 7.31849  15
 -11 -10   0 68.4308 7.33276   2
 -11  10   0 67.8722 10.2530   5
 -11  10   0 76.8941 9.26483   4
  11 -10   0 74.8045 9.24581   5
 -10  11   0 56.3025 9.18718  10
  10  11   0 57.0440 9.02247   4
  11  11   0 6.67217 6.03778   4
 -11  11   0 19.4750 6.35063   4
  11  11   0 16.9895 5.94521   5
 -11  11   0 14.9286 6.17413   3
  11  11   0 7.69683 3.23351  12
  11  11   0 16.1877 6.51081   2
 -11 -11   0 9.36976 6.49884  10
 -11 -11   0 10.4706 1.28121  18
  11 -11   0 13.4548 0.98217   6
  11 -11   0 19.0219 6.86078   5
 -11 -11   0 12.3629 0.90932   6
 -11 -11   0 10.2684 4.91123  15
 -11 -11   0 5.02939 5.44572   3
 -11 -11   0 16.5804 4.55636   5
  11  11   0 15.1476 5.97326   3
 -11  11   0 13.7896 6.29657   1
  11 -11   0 6.21300 6.01942   4
 -11  11   0 14.4719 5.28924  16
  11 -11   0 8.75126 5.95059   1
 -11  11   0 17.0686 5.09285  15
 -11 -11   0 19.6189 4.84640   2
 -11  11   0 26.5870 7.73197   5
 -11  11   0 23.8164 7.57519  10
 -11 -11   0 5.73705 3.89860  16
 -11  11   0 12.9325 1.23255  14
   0  12   0 3062.51 59.6988   5
 -12   0   0 2959.46 69.6579  10
  12   0   0 2850.53 69.0798   5
   0 -12   0 3019.07 61.4919  15
   0  12   0 3074.66 70.9839   4
   0  12   0 3066.24 69.6312   3
 -12   0   0 3043.42 52.9240   6
 -12   0   0 2892.20 67.9940   2
 -12   0   0 2973.15 66.8103   4
  12   0   0 3175.52 71.7274   2
 -12   0   0 3003.03 53.8953  14
 -12   0   0 3037.32 60.8840  16
  12   0   0 2987.83 69.5539   1
  12   0   0 3036.82 66.8947   3
   0 -12   0 3022.99 54.0003   6
 -12   0   0 2898.27 66.1376   3
  12   0   0 2912.48 67.3432   4
   0 -12   0 3008.51 61.5031  16
   0  12   0 3051.34 72.5643  10
   0 -12   0 3037.24 69.1171   3
 -12   0   0 3009.73 69.5119   1
 -12   0   0 2983.16 68.4646   5
  12   0   0 3048.52 55.4106  12
 -12   0   0 3036.95 61.3067  15
  12   0   0 3065.02 70.9968  10
   0  12   0 2795.77 70.4071   1
   1 -12   0 603.005 10.9989   6
  -1 -12   0 603.790 18.5314  16
 -12  -1   0 628.492 22.4745   4
  -1  12   0 627.451 24.9431   4
  12   1   0 649.280 24.5105   5
  12  -1   0 631.132 24.7226   5
  -1  12   0 624.907 25.6564  10
  12  -1   0 596.423 13.6902  12
   1  12   0 611.082 23.6933   3
  12  -1   0 589.449 22.5194   4
 -12  -1   0 613.849 18.4487  15
  12  -1   0 577.903 23.3439  10
 -12   1   0 613.302 10.9137   6
   1 -12   0 616.077 18.7924  15
  12   1   0 601.460 22.6240   4
  -1 -12   0 634.042 23.7836   3
  -1 -12   0 613.395 11.0057   6
  12   1   0 601.254 23.7714   1
 -12   1   0 594.316 23.7917  10
  12   1   0 649.617 25.3845   2
   1  12   0 605.284 17.0733   5
  12  -1   0 564.327 24.0343   2
 -12  -1   0 622.431 10.9114   6
 -12   1   0 575.039 21.6092   4
 -12   1   0 633.223 23.6718   2
 -12  -1   0 596.106 21.6493   3
  12  -1   0 621.197 24.3959   1
 -12   1   0 611.194 11.0811  14
   1  12   0 607.815 16.4734   5
 -12  -1   0 626.364 23.3688   2
  -1  12   0 605.183 25.1013   1
   1  12   0 579.804 24.2944   1
  -1 -12   0 595.217 18.4629  15
  12  -1   0 601.696 22.0851   3
   1  12   0 600.987 16.6197   2
  -1  12   0 628.188 18.1554   5
  12   1   0 627.925 14.1995  12
  12   1   0 626.409 22.1265   3
 -12  -1   0 660.326 24.4802   1
 -12   1   0 621.461 18.6526  15
 -12  -1   0 618.602 24.2648  10
 -12   1   0 623.873 18.3936  16
 -12  -1   0 592.042 17.8724  16
   1  12   0 626.249 26.0407  10
 -12   1   0 657.476 24.5184   1
 -12  -1   0 605.997 11.0701  14
   1 -12   0 573.955 18.2697  16
 -12  -1   0 611.374 22.9242   5
 -12   1   0 592.712 21.7427   3
  -2 -12   0 878.975 30.1816   3
  -2  12   0 948.026 25.5992   5
  -2 -12   0 948.686 25.3599  16
 -12  -2   0 978.018 25.3398  15
 -12  -2   0 1013.41 31.9465   1
 -12  -2   0 968.540 29.1999   3
  12  -2   0 952.921 31.6767   1
  12  -2   0 955.011 29.7522   3
   2  12   0 1006.04 33.9624  10
 -12  -2   0 972.150 17.1202   6
 -12   2   0 1010.27 30.2132   4
 -12  -2   0 1018.09 30.4751   4
  12   2   0 917.070 30.9362   1
 -12   2   0 974.378 17.1426   6
 -12   2   0 995.401 31.9671  10
 -12   2   0 982.138 25.6755  15
  12  -2   0 948.456 32.5584  10
   2 -12   0 983.258 25.6724  16
  -2 -12   0 985.372 25.6070  15
   2 -12   0 980.543 17.2392   6
   2  12   0 963.514 22.7953   2
   2  12   0 956.792 31.2189   3
   2 -12   0 997.090 25.7655  15
 -12   2   0 932.819 30.8443   1
 -12   2   0 979.217 17.3078  14
 -12   2   0 951.382 31.1746   2
  12  -2   0 959.563 32.4099   5
  -2 -12   0 983.973 17.2339   6
 -12   2   0 999.435 32.0470   5
  12   2   0 969.377 20.5393  12
  12   2   0 1002.80 30.7231   4
  12   2   0 1006.49 32.8129   2
 -12  -2   0 982.432 25.0349  16
 -12   2   0 997.620 25.4805  16
  -2  12   0 1019.64 33.0846   4
  12  -2   0 986.399 32.9017   2
   2  12   0 960.810 22.9752   5
  12  -2   0 936.206 29.7984   4
 -12  -2   0 988.872 17.3130  14
  12   2   0 1001.07 31.8543   5
 -12  -2   0 905.108 29.5392   5
  -2  12   0 957.013 24.8972   2
 -12   2   0 934.149 29.5796   3
  12   2   0 964.302 29.2807   3
 -12  -2   0 945.138 30.1287   2
  -2  12   0 1024.92 34.2050  10
  -2  12   0 934.788 32.6016   1
  12  -2   0 969.747 19.9325  12
 -12  -2   0 1008.82 32.3609  10
  12   3   0 11.0421 4.44885   4
 -12  -3   0 8.32335 4.04330   3
 -12  -3   0 10.9004 4.87489   4
   3 -12   0 8.00886 3.67291  16
 -12   3   0 11.1558 4.15892   4
  -3 -12   0 8.43187 3.63801  16
 -12  -3   0 11.7450 3.55393  16
   3  12   0 13.3861 6.55919  10
   3  12   0 14.1343 5.83188   3
  12   3   0 9.92649 2.60843  12
 -12   3   0 9.53502 5.82628   5
   3  12   0 11.6484 2.85327   5
 -12   3   0 11.8195 3.76091  16
  -3 -12   0 11.3021 1.30667  18
 -12   3   0 10.4592 4.80799   1
  12  -3   0 14.2805 5.23566   1
 -12   3   0 9.70885 3.89407  15
  12   3   0 15.7203 6.17991   5
 -12  -3   0 16.9719 5.21550   5
  -3  12   0 15.5508 5.32636   3
 -12   3   0 12.1914 0.78053   6
 -12  -3   0 12.0005 0.85491  14
 -12  -3   0 14.5279 3.95069  15
  12   3   0 7.92630 6.06437   2
   3 -12   0 12.4487 4.04304  15
  12   3   0 10.2763 5.48444   1
 -12   3   0 17.2735 4.85547   3
  -3 -12   0 14.3548 4.01873  15
 -12   3   0 11.4991 5.96014  10
  -3  12   0 9.23664 6.09065  10
   3  12   0 14.6694 2.88123   2
  -3  12   0 16.1980 5.92056   1
 -12  -3   0 5.75446 5.54498  10
  12  -3   0 9.52117 6.48109   5
  -3 -12   0 15.6717 5.55295   3
 -12  -3   0 13.3087 0.75488   6
 -12   3   0 11.6508 0.85245  14
  -3  12   0 7.67133 4.33619   5
  12  -3   0 13.2500 6.31420   2
  -3  12   0 11.0764 5.57628   4
  12  -3   0 16.1090 5.20447   4
  -3 -12   0 12.8093 0.78372   6
 -12  -3   0 9.56104 4.85965   2
  -3  12   0 12.2819 4.08744   2
  12   3   0 15.6634 5.14364   3
  12  -3   0 12.2323 5.05959   3
  12  -4   0 3314.35 74.9542   5
   4 -12   0 3242.48 57.1259   6
  12   4   0 3117.17 73.4736   1
  -4  12   0 3097.38 73.2423   3
 -12   4   0 3167.37 64.5750  16
   4  12   0 3162.96 57.9506  12
 -12   4   0 3297.77 74.8859  10
  12   4   0 3172.12 59.0028  12
   4 -12   0 3236.81 65.2696  16
  -4 -12   0 3272.26 72.9386   3
 -12  -4   0 3109.16 70.4238   2
  12  -4   0 3207.41 71.7978   3
  -4  12   0 3060.03 74.6598   1
 -12   4   0 3016.65 72.9453   1
 -12  -4   0 3246.25 64.8420  15
 -12   4   0 3223.95 71.0119   4
 -12   4   0 3164.84 64.9662  15
 -12  -4   0 3193.34 56.8133  14
  -4 -12   0 3188.04 64.8384  15
  -4  12   0 3211.63 67.8620   5
  -4  12   0 3079.41 73.4789   4
  12   4   0 3066.88 71.8698   4
 -12   4   0 3157.42 56.1977   6
 -12   4   0 3144.39 56.2242  14
  12  -4   0 3252.56 71.7676   4
  -4 -12   0 3212.97 75.7009  10
 -12  -4   0 3062.44 63.9061  16
  -4 -12   0 3223.61 57.7835  18
  12  -4   0 3158.76 74.1048   1
   4  12   0 3164.87 61.2743   2
 -12  -4   0 3175.38 70.4036   5
  -4  12   0 3312.27 76.8070  10
   4  12   0 3141.98 72.6826   3
  -4 -12   0 3165.93 56.2034   6
 -12  -4   0 3236.10 70.3729   3
  -4  12   0 3186.30 66.6197   2
  12   4   0 3115.25 72.5244   2
 -12  -4   0 3306.04 72.3661   4
  12   4   0 3098.72 69.9884   3
   4  12   0 3214.35 60.8880   5
  12   4   0 3156.31 71.7354   5
 -12  -4   0 3227.82 74.1272  10
 -12   4   0 3202.15 71.2843   3
  12  -4   0 3084.22 74.0187   2
  -4  12   0 3218.49 65.6319  15
 -12  -4   0 3198.65 56.6380   6
  -4 -12   0 3276.02 65.2416  16
  -5 -12   0 1586.58 28.1112   6
 -12  -5   0 1623.52 37.0258  16
  -5  12   0 1655.23 47.5007  10
   5 -12   0 1605.54 37.6409  16
 -12   5   0 1624.84 42.8299   4
  -5  12   0 1628.48 40.0944   2
 -12   5   0 1424.97 43.6324   5
 -12  -5   0 1637.00 28.2495  14
 -12   5   0 1582.86 37.4141  16
  -5  12   0 1550.35 45.3131   3
 -12  -5   0 1651.11 42.1228   5
  -5 -12   0 1637.33 37.6160  15
  -5 -12   0 1640.90 28.6290  18
  12  -5   0 1648.41 46.1813   1
   5 -12   0 1589.12 28.1413   6
  12  -5   0 1643.14 45.8874   5
  12   5   0 1592.66 42.2008   3
 -12   5   0 1634.41 28.2437  14
  12   5   0 1610.84 43.0135   5
  -5  12   0 1622.37 45.5563   4
 -12  -5   0 1619.01 42.3412   2
 -12  -5   0 1613.22 45.5293  10
  12   5   0 1609.11 44.0056   2
  -5 -12   0 1586.09 37.4400  16
 -12   5   0 1563.51 43.2594   3
  12   5   0 1564.83 44.9100   1
 -12   5   0 1626.01 28.0887   6
 -12   5   0 1697.74 46.3943  10
   5 -12   0 1584.00 46.1004   1
  12   5   0 1626.10 32.1545  12
 -12   5   0 1661.68 45.7579   1
 -12  -5   0 1567.96 37.1951  15
  12  -5   0 1557.82 43.1927   3
   5  12   0 1572.15 34.3780   2
   5  12   0 1633.18 33.8833   5
  12  -5   0 1590.94 43.1209   4
  12  -5   0 1650.18 46.2072   2
 -12  -5   0 1603.75 28.0333   6
  -5  12   0 1644.23 45.6534   3
  -5 -12   0 1494.77 43.2227   3
  -5  12   0 1650.36 46.8344   1
  12   5   0 1574.53 43.7965   4
 -12  -5   0 1619.58 42.0962   3
  -5  12   0 1594.10 38.0977  15
 -12   5   0 1579.02 37.5807  15
   5  12   0 1531.82 43.6604   3
   5  12   0 1650.83 31.2874  12
  -5  12   0 1620.81 40.9208   5
  -5 -12   0 1496.28 45.6956  10
   6  12   0 55.6851 3.72449  12
  -6 -12   0 74.5360 9.82352  10
   6  12   0 55.3435 4.79352   5
 -12  -6   0 62.0694 7.34896   5
  12   6   0 43.3753 7.79738   5
  -6  12   0 65.7992 8.69227   4
 -12   6   0 60.5828 8.60221  10
  12  -6   0 49.2836 8.32548   5
  12   6   0 53.4252 8.82813   2
  -6 -12   0 61.4571 5.24893   5
 -12   6   0 59.6684 6.43724  16
   6  12   0 55.7965 5.09249   2
   6  12   0 57.8300 7.90389   3
 -12  -6   0 56.9185 7.55932   3
  12   6   0 55.8641 4.49508  12
 -12  -6   0 58.0456 7.41963   2
 -12  -6   0 70.0722 6.11052  16
  -6 -12   0 63.0959 8.31455   3
  12  -6   0 74.4015 8.53758   4
 -12  -6   0 69.2543 6.32869  15
 -12  -6   0 63.6179 2.15108  18
  12   6   0 77.4952 8.30051   3
  12   6   0 54.6539 7.74550   4
 -12   6   0 69.1255 6.55467  15
  12  -6   0 59.1593 8.59621   1
 -12  -6   0 63.7773 1.79463  14
 -12   6   0 62.6011 8.38152   3
  -6  12   0 58.8541 8.65613   3
  -6  12   0 73.4740 7.05224  15
  12   6   0 60.2450 8.37923   1
   6 -12   0 56.6970 8.66019   1
 -12  -6   0 62.9691 1.61916   6
  -6  12   0 60.0604 7.93292   5
  -6 -12   0 60.5585 1.64776   6
 -12   6   0 62.9902 1.84328  14
  -6 -12   0 63.1538 6.12689  16
  -6  12   0 58.9022 8.85363   1
  -6  12   0 75.2872 9.17700   3
  12  -6   0 63.4288 8.39942   3
  -6  12   0 47.2901 8.88852  10
  -6 -12   0 71.4707 6.58521  15
 -12   6   0 52.2937 8.65069   5
  -6  12   0 49.5432 7.07286   2
  12  -6   0 61.2350 8.99704   2
  -6 -12   0 65.2557 2.23145  18
  12  -6   0 60.9454 1.64155   6
 -12  -6   0 56.1034 8.86349  10
 -12   6   0 76.9554 9.51947   1
   6 -12   0 62.1805 1.69458   6
 -12   6   0 52.5639 7.38206   4
  12  -7   0 896.130 30.2586   4
  -7  12   0 905.086 25.8227  15
 -12   7   0 880.671 25.0026  16
 -12  -7   0 909.254 28.5428   2
  -7 -12   0 891.265 24.9723  16
 -12  -7   0 923.543 25.1943  15
 -12  -7   0 896.932 28.0456   5
   7 -12   0 893.821 16.0492   6
  12  -7   0 912.664 32.3530   2
  -7  12   0 815.231 30.3604   4
 -12  -7   0 929.593 16.1841  14
  -7 -12   0 914.700 23.3912   5
  12   7   0 871.022 29.2713   3
  -7  12   0 929.996 34.0622  10
   7  12   0 918.509 23.6934   2
 -12   7   0 902.617 32.3499   5
 -12  -7   0 885.950 24.4578  16
  12  -7   0 833.193 30.2041   3
  12   7   0 925.137 31.8666   4
  -7 -12   0 934.213 33.5835  10
  12   7   0 903.979 29.9661   2
 -12   7   0 912.716 16.1686  14
  12  -7   0 899.871 15.9904   6
  -7  12   0 926.611 32.5741   3
  -7 -12   0 885.066 24.1006   2
 -12  -7   0 920.159 16.4264  18
  -7  12   0 881.778 31.3184   3
  -7  12   0 923.567 29.0604   2
   7 -12   0 899.180 31.6283   4
  -7  12   0 878.832 32.5990   1
  -7  12   0 918.402 25.9023  16
  12  -7   0 849.687 31.1563   5
   7  12   0 887.512 19.4805  12
   7 -12   0 881.107 32.5132   1
  -7 -12   0 927.194 30.9654   3
 -12   7   0 863.778 25.1191  15
 -12   7   0 892.453 30.7216   3
  -7 -12   0 888.022 15.9944   6
 -12  -7   0 927.949 29.5540   3
 -12   7   0 877.245 31.8587   1
  -7 -12   0 868.114 24.8045  15
 -12   7   0 922.247 30.2728   4
  12   7   0 894.687 31.9170   1
 -12  -7   0 903.899 32.3893  10
 -12   7   0 922.719 32.7467  10
   7  12   0 883.577 22.4440   5
 -12  -7   0 903.210 15.9430   6
  12  -7   0 852.572 31.8989   1
   7  12   0 928.148 31.1185   3
  -7  12   0 908.727 29.6797   5
  12   7   0 891.054 20.1424  12
  12   7   0 898.044 28.9412   5
 -12  -8   0 35.8218 1.37114  14
 -12   8   0 29.5527 5.28280  15
 -12   8   0 46.2144 8.65484   1
 -12   8   0 32.9611 7.20302   3
  -8  12   0 31.3472 5.46556  15
  12  -8   0 38.5559 7.05514   4
  12   8   0 51.0394 8.56279   1
  -8 -12   0 45.7949 5.57460  16
  -8 -12   0 36.4867 1.71740  18
  -8  12   0 46.8530 7.81296   2
   8 -12   0 28.4144 8.13122   1
   8  12   0 42.5519 5.08207   5
  -8 -12   0 47.6556 5.10530   5
  -8 -12   0 34.1549 5.58846  15
  -8  12   0 32.8685 8.21846  10
 -12  -8   0 35.1756 1.67761  18
  -8  12   0 37.5941 7.15754   5
  12  -8   0 41.6208 7.52444   3
  12   8   0 30.7143 7.64028   2
 -12   8   0 49.0582 7.35846   4
   8 -12   0 32.6041 7.03467   4
 -12  -8   0 52.5589 8.96875  10
 -12  -8   0 38.7664 1.23742   6
  -8 -12   0 25.4347 5.79337   3
 -12   8   0 33.5003 8.86961   5
 -12  -8   0 41.2426 5.48301  15
   8  12   0 37.1432 3.94283  12
  -8 -12   0 34.9012 4.88374   2
  12   8   0 38.6618 7.49448   4
  12  -8   0 40.0756 7.70714   5
 -12   8   0 33.8981 8.28578  10
 -12   8   0 34.3237 1.36376  14
  -8 -12   0 51.3087 8.76561  10
  12   8   0 27.2819 6.41926   3
  12   8   0 33.9181 3.83010  12
 -12  -8   0 46.4436 6.37997   5
   8  12   0 29.4651 5.16830   2
 -12  -8   0 44.6665 6.68708   3
   8  12   0 54.6575 7.74023   3
  -8  12   0 39.8738 7.77868   4
  -8  12   0 35.0454 5.58931  16
 -12  -8   0 32.0844 5.91679   2
  12   8   0 45.2435 7.91354   5
  12  -8   0 41.3068 7.74559   1
  -8 -12   0 38.7421 1.29238   6
  -8  12   0 46.4265 8.44871   3
  12  -8   0 37.1332 1.21062   6
  -8  12   0 34.2350 1.54100  14
  -8  12   0 35.2420 7.75553   1
   8 -12   0 38.2853 1.31445   6
 -12   8   0 35.2344 5.38086  16
 -12  -8   0 32.5951 5.00024  16
  -9 -12   0 569.904 23.7533   3
  -9  12   0 518.597 9.82135  14
   9  12   0 531.743 17.3766   5
  -9  12   0 492.434 24.9632  10
  -9  12   0 517.385 24.7534   1
 -12   9   0 525.606 24.4881   1
   9  12   0 539.607 13.6414  12
  -9 -12   0 532.496 18.4108   2
  12   9   0 560.435 21.2377   5
  -9 -12   0 521.520 9.60014   6
 -12  -9   0 511.548 18.1599  15
   9 -12   0 532.482 24.9874   1
  -9  12   0 548.708 19.1362  15
  -9 -12   0 492.102 17.8438  15
  12   9   0 542.525 14.0239  12
  12  -9   0 488.107 24.0474   1
 -12  -9   0 489.211 24.1297  10
  -9  12   0 511.882 22.1898   2
 -12  -9   0 519.853 9.78623  14
 -12  -9   0 506.021 17.6384  16
  -9 -12   0 520.879 17.4892   5
  -9  12   0 532.821 23.7832   4
  -9 -12   0 526.497 10.1910  18
  12   9   0 579.444 25.3175   1
   9 -12   0 506.093 21.7788   5
   9 -12   0 524.043 9.66076   6
 -12  -9   0 524.888 9.56619   6
 -12  -9   0 545.514 22.5968   3
   9 -12   0 490.786 23.0230   4
  -9  12   0 508.440 18.6504  16
 -12  -9   0 516.003 19.9383   5
 -12   9   0 546.774 19.1064  15
  12   9   0 543.314 22.7536   3
  -9  12   0 557.468 23.6876   5
 -12   9   0 541.752 23.0284   4
 -12   9   0 540.669 25.2510  10
  12  -9   0 507.012 9.59307   6
  -9  12   0 547.051 24.8376   3
  -9 -12   0 526.615 18.2063  16
 -12   9   0 518.140 18.5261  16
 -12   9   0 485.297 22.8656   3
 -12   9   0 539.826 24.7415   5
  -9 -12   0 519.357 25.0928  10
   9  12   0 521.684 23.1752   3
  12   9   0 494.220 23.2979   4
  12  -9   0 589.570 25.0347   5
 -12  -9   0 523.597 10.0922  18
  12  -9   0 497.636 22.6081   4
 -12   9   0 530.118 9.81846  14
  12   9   0 523.097 21.7141   2
   9  12   0 550.550 18.6543   2
 -10 -12   0 615.467 20.7144  15
 -12  10   0 662.519 21.8992  15
 -12 -10   0 623.203 20.7543  15
  10  12   0 651.064 27.8159   4
 -12  10   0 672.683 26.6446   4
  12  10   0 600.994 22.4895   5
 -10  12   0 650.622 21.7259  16
 -12  10   0 679.147 28.5798   1
  12  10   0 623.288 26.9837   4
  12 -10   0 678.185 27.5346   5
  10 -12   0 614.421 25.1950   5
 -10 -12   0 599.078 20.8434   2
 -12  10   0 620.844 27.1006   5
 -12 -10   0 631.419 20.5299  16
  10 -12   0 644.887 26.9532   4
 -12  10   0 588.931 27.5917  10
 -10 -12   0 653.979 26.0188   3
 -10  12   0 618.081 27.0930   3
 -12  10   0 657.413 27.3700   3
 -10 -12   0 644.091 20.8200  16
 -12  10   0 636.076 11.7080  14
 -10  12   0 620.206 26.2201   5
 -10 -12   0 639.437 11.4781   6
 -12 -10   0 638.155 12.0444  18
 -12 -10   0 612.773 22.0512   5
  12  10   0 623.936 25.2349   3
  10 -12   0 667.480 28.5943   1
 -12 -10   0 646.936 25.5795   3
 -10  12   0 662.434 29.2219  10
  12 -10   0 651.469 28.5190   1
  12  10   0 614.779 23.7100   2
 -10 -12   0 612.163 20.2798   5
 -10  12   0 598.780 21.0374  15
 -12 -10   0 664.987 23.6284   2
  10  12   0 621.512 25.6794   3
 -12 -10   0 631.560 11.4412   6
  10 -12   0 632.648 11.5291   6
  12 -10   0 629.356 11.5032   6
  12 -10   0 622.328 25.8416   4
 -10  12   0 642.930 28.6245   1
 -10 -12   0 638.675 28.4112  10
  12  10   0 614.804 15.9230  12
 -10 -12   0 633.576 11.5583  17
  10  12   0 648.352 21.7492   2
 -12 -10   0 660.186 28.9024  10
 -10  12   0 645.815 26.8248   4
 -10 -12   0 630.246 12.0820  18
 -12  10   0 608.019 20.9528  16
  10  12   0 614.362 15.7208  12
 -10  12   0 628.779 11.7188  14
  10  12   0 649.248 20.6746   5
 -12 -11   0 2.78523 4.51522  16
 -11  12   0 4.20848 6.05956   1
  11  12   0 -2.4631 5.46029   3
 -12  11   0 3.58410 1.10070  14
 -11  12   0 -3.2638 6.90640   5
 -11  12   0 8.57269 4.88135  15
 -12  11   0 0.39360 6.50345   1
 -11 -12   0 4.11983 6.75085  10
  12 -11   0 -2.2417 5.96650   5
 -11  12   0 -0.3895 6.24268  10
 -12  11   0 0.86843 5.07249  15
 -12  11   0 5.77317 6.42163   3
 -11 -12   0 1.54533 3.87522  16
  12 -11   0 0.49998 4.87660   4
  11 -12   0 4.06429 5.92342   5
 -12 -11   0 1.92416 1.35722  18
 -12 -11   0 4.10026 4.62884   3
  12  11   0 -1.6080 4.83900   3
  11  12   0 4.76784 5.42710   5
 -11 -12   0 6.82185 3.89779   5
  12 -11   0 -3.7627 5.33259   1
  11  12   0 5.86039 3.87194  12
 -11 -12   0 3.13041 0.82733   6
  11  12   0 -3.0129 4.48862   4
 -12 -11   0 3.46264 4.18993   5
 -12 -11   0 2.51441 4.01730   2
  12 -11   0 2.67677 0.83348   6
 -12 -11   0 1.33101 0.88017  17
 -11 -12   0 1.61814 0.88667  17
  11  12   0 0.56411 5.61485   2
 -12 -11   0 3.39610 0.80469   6
 -12  11   0 6.07561 4.51174  16
 -11  12   0 6.49985 5.57731   3
  11 -12   0 1.97833 5.98291   1
  11 -12   0 -0.0627 6.04643   4
 -11 -12   0 0.83000 5.30961   3
 -11 -12   0 -1.5174 3.49215   2
  12  11   0 0.11786 3.31218  12
 -11 -12   0 0.70327 4.06559  15
 -11  12   0 1.53358 1.10627  14
 -11 -12   0 2.75693 1.41022  18
 -12  11   0 -3.0221 6.29658   5
  12  11   0 3.45611 5.17996   4
 -12  11   0 10.1093 5.95798   4
  12  11   0 11.9874 6.10125   5
 -11  12   0 4.28213 5.03184  16
 -11  12   0 10.2359 5.82380   4
 -12  11   0 7.71234 6.64303  10
  11 -12   0 4.61525 0.79130   6
 -12 -11   0 5.32862 6.01198  10
 -12 -11   0 7.61153 5.01151  15
  12  11   0 2.62885 5.76067   2
  12  12   0 3284.97 72.2744   2
  12 -12   0 3319.36 78.5635   5
 -12  12   0 3282.24 82.9342  10
 -12  12   0 3296.01 79.2284   5
 -12 -12   0 3246.88 56.8134  18
 -12 -12   0 3207.95 76.9380   3
 -12 -12   0 3255.97 71.5760   2
 -12 -12   0 3251.73 58.3271   6
 -12  12   0 3339.19 79.0908   4
  12  12   0 3179.02 61.6858  12
 -12  12   0 3259.87 70.2972  15
 -12  12   0 3179.10 69.7551  16
 -12  12   0 3227.97 57.6578  14
  12  12   0 3098.35 79.8284   4
 -12 -12   0 3112.84 68.7916  15
  12  12   0 3175.79 70.1191   5
 -12 -12   0 3164.98 82.2407  10
 -12 -12   0 3216.17 56.6384  17
 -12 -12   0 3138.45 68.6619  16
  12 -12   0 3204.32 78.2292   4
 -12  12   0 3184.93 80.3106   3
  12  12   0 3376.70 78.5183   3
 -12 -12   0 3185.74 69.9143   5
  12 -12   0 3334.79 82.5904   1
 -12  12   0 3498.12 83.5723   1
  12 -12   0 3167.72 56.1805   6
  13   0   0 6.67105 4.61100   1
 -13   0   0 14.5098 5.14316   1
 -13   0   0 4.05937 5.11444   5
  13   0   0 5.64322 2.40420  12
  13   0   0 15.0663 5.25474   4
 -13   0   0 9.15209 3.55534  16
  13   0   0 5.43136 6.43681   2
   0  13   0 15.4108 6.13277   1
   0  13   0 10.9436 6.42766  10
   0  13   0 8.04842 3.27664   5
 -13   0   0 14.0596 4.43399  15
  13   0   0 14.3917 5.13102   3
   0 -13   0 15.0721 4.17481  15
 -13   0   0 11.1671 4.59267   4
   0  13   0 10.2581 6.49191   4
 -13   0   0 13.4625 5.15935  10
 -13   0   0 8.97516 4.79828   3
   0  13   0 11.3407 5.67190   3
  13   0   0 9.43374 7.09602   5
   1 -13   0 117.239 2.64948   6
   1  13   0 122.950 6.71112   2
 -13  -1   0 115.024 7.69911  16
  -1  13   0 128.605 12.0078   4
  13   1   0 132.448 5.61471  12
  -1 -13   0 136.528 8.56512  15
 -13   1   0 119.310 9.72537   4
  13   1   0 131.946 11.6374   5
   1  13   0 133.804 7.23004   5
  13   1   0 115.665 10.9499   1
  13   1   0 104.070 9.64591   4
   1 -13   0 125.999 8.16264  16
 -13  -1   0 127.545 11.1582  10
  13  -1   0 115.834 11.7828   2
 -13   1   0 124.361 11.2730  10
 -13   1   0 118.140 7.83797  15
 -13  -1   0 127.565 8.31062  15
  -1 -13   0 121.790 3.13350  18
   1  13   0 132.916 11.7440   1
 -13   1   0 108.590 10.4780   5
  -1  13   0 121.864 10.8004   3
 -13  -1   0 118.741 2.72671  14
 -13   1   0 117.283 2.72085  14
  13  -1   0 117.840 5.20729  12
  -1  13   0 130.351 12.3335   1
  -1 -13   0 123.091 10.5962   3
  -1  13   0 118.139 7.62900   5
 -13  -1   0 119.785 9.81884   3
   1  13   0 144.081 11.6739   3
 -13  -1   0 111.021 10.6687   5
 -13   1   0 118.829 2.53393   6
  13  -1   0 125.634 11.2236   1
  13   1   0 121.897 9.99953   3
 -13   1   0 106.597 10.0121   1
 -13  -1   0 116.804 9.60504   4
   1  13   0 132.941 12.5933  10
   1 -13   0 112.545 7.78667  15
  13  -1   0 120.558 9.95690   4
  13  -1   0 118.045 9.91199   3
  13  -1   0 116.119 11.5321   5
  13   1   0 118.829 11.7752   2
 -13  -1   0 119.271 2.54402   6
 -13   1   0 143.005 8.39418  16
   1  13   0 128.579 6.79883   5
  -1 -13   0 116.604 7.90614  16
 -13   1   0 132.120 10.2550   3
  -1 -13   0 119.830 2.64630   6
 -13  -1   0 97.5649 10.0269   1
  -1  13   0 133.014 12.4642  10
 -13  -2   0 1979.67 48.1773   3
 -13  -2   0 1952.77 33.3682   6
   2 -13   0 1850.97 42.8291  16
  13  -2   0 2016.53 49.2454   3
 -13   2   0 1806.58 50.0109   1
 -13  -2   0 1967.77 49.0920   4
  -2 -13   0 1893.81 42.9275  16
 -13  -2   0 1862.54 42.2161  16
 -13   2   0 1886.15 48.1969   3
  13   2   0 1995.66 51.2194   5
  13  -2   0 1861.93 36.1313  12
 -13  -2   0 1938.74 33.7868  14
  -2 -13   0 1915.87 33.6426  18
 -13   2   0 1882.74 33.2544  14
 -13  -2   0 1803.62 50.3310  10
  -2 -13   0 1804.48 49.7796   3
  13   2   0 2070.62 52.8055   2
 -13   2   0 1943.79 51.5321  10
  13   2   0 1925.01 48.0946   3
  13  -2   0 1967.38 51.8061   1
   2  13   0 1887.90 39.7675   5
  -2  13   0 1855.56 52.2466   1
 -13  -2   0 1776.17 49.6138   1
   2 -13   0 1767.94 42.3416  15
  -2 -13   0 1955.68 43.1516  15
 -13   2   0 1859.16 42.7407  15
  -2  13   0 1940.42 53.6246  10
 -13   2   0 1904.49 50.6332   5
  13  -2   0 1900.97 52.0958   2
  -2  13   0 1904.73 42.1532   2
  13   2   0 1978.01 51.6582   1
  13   2   0 1917.94 37.0164  12
 -13   2   0 1978.79 48.6137   4
  -2  13   0 1902.11 43.0518   5
  13  -2   0 1892.23 48.9077   4
   2  13   0 1959.38 53.9595  10
   2  13   0 1944.71 50.8924   3
   2 -13   0 1856.65 33.6343   6
   2  13   0 1890.72 39.5031   2
  13   2   0 1899.92 49.4531   4
  -2 -13   0 1888.10 34.3868   6
  -2  13   0 1854.18 51.5807   4
 -13  -2   0 1957.82 49.9237   2
 -13  -2   0 1839.00 48.6197   5
  13  -2   0 1823.75 50.9423   5
 -13   2   0 1888.43 33.6293   6
 -13  -2   0 1859.31 42.5820  15
 -13   2   0 1931.97 42.5907  16
  13  -3   0 322.496 8.58117  12
 -13   3   0 311.125 13.0801  15
   3  13   0 335.316 8.42867  12
  13   3   0 286.538 16.8179   1
 -13  -3   0 306.504 6.03102  14
  -3 -13   0 314.698 13.0298  15
  13   3   0 321.368 9.31783  12
  -3 -13   0 302.477 5.93355   6
 -13   3   0 334.518 13.1601  16
  -3  13   0 304.965 18.5378  10
  13  -3   0 294.065 17.9931   2
 -13   3   0 320.217 15.8994   4
  -3  13   0 319.138 13.9608   5
 -13   3   0 314.694 17.4746   1
  13   3   0 290.448 15.3748   3
 -13  -3   0 298.222 17.1357  10
  -3  13   0 291.943 17.1985   4
 -13  -3   0 315.023 16.4899   2
 -13  -3   0 307.142 5.83867   6
 -13   3   0 282.872 15.4068   3
  13  -3   0 303.058 17.9773   5
 -13   3   0 304.260 17.3223   5
   3 -13   0 314.419 13.2076  16
 -13   3   0 330.005 18.1028  10
  -3  13   0 340.978 13.4728   2
   3  13   0 330.323 19.2822  10
  -3  13   0 298.699 17.1880   3
   3  13   0 315.396 10.5681   2
 -13  -3   0 313.946 16.4082   5
 -13  -3   0 327.807 13.0234  15
  13   3   0 312.023 18.1093   2
 -13  -3   0 330.565 15.9440   3
  13   3   0 334.452 17.7566   5
  13  -3   0 311.977 16.2987   4
   3 -13   0 314.785 5.98521   6
  -3 -13   0 309.968 17.0331   3
  -3  13   0 307.297 18.0463   1
  -3 -13   0 319.669 6.44916  18
   3  13   0 304.696 10.4271   5
  13  -3   0 298.396 16.0359   3
 -13  -3   0 336.705 13.0150  16
 -13  -3   0 321.140 16.3322   4
  13   3   0 308.898 16.4648   4
   3 -13   0 307.493 13.1952  15
  13  -3   0 317.339 17.6019   1
 -13   3   0 317.412 6.06359  14
   3  13   0 293.421 16.7400   3
  -3 -13   0 343.847 13.4797  16
 -13   3   0 316.497 5.89202   6
 -13  -4   0 63.2654 7.33803   3
  13  -4   0 65.6692 8.21571   4
   4 -13   0 59.9991 6.13512  16
 -13  -4   0 61.4624 7.91370   5
 -13   4   0 62.6403 8.01124   3
 -13  -4   0 64.7711 6.16125  15
 -13  -4   0 66.5325 8.13368   4
  -4  13   0 68.1448 8.83789   4
 -13   4   0 53.6284 5.75210  16
   4  13   0 54.1125 8.22280   3
  13   4   0 80.9007 9.01855   4
  -4  13   0 58.4681 8.11853   3
 -13   4   0 48.5273 5.69077  15
  13  -4   0 65.1120 10.0194   2
 -13   4   0 57.8920 1.57761   6
  -4 -13   0 59.1509 1.58683   6
 -13  -4   0 59.5853 1.73233  14
  -4  13   0 66.6113 6.91817   2
  13  -4   0 59.0070 9.01007   5
  -4  13   0 47.2571 6.82493   5
   4  13   0 54.7616 3.55111  12
  -4 -13   0 61.5313 6.24301  15
 -13  -4   0 57.3267 5.94567  16
 -13  -4   0 58.8103 8.30095  10
  -4  13   0 70.6896 9.35330   1
   4  13   0 69.7599 4.74393   5
  -4  13   0 57.3312 9.48390  10
 -13   4   0 54.7345 7.96461   1
  13   4   0 65.8522 9.48252   5
   4  13   0 54.0258 4.47972   2
  13   4   0 55.6375 4.13627  12
  13   4   0 64.0999 8.38215   1
 -13  -4   0 57.8742 1.50946   6
  13   4   0 67.5962 7.75829   3
  13  -4   0 47.0456 6.90197   3
   4  13   0 45.4228 8.60297  10
 -13   4   0 65.0025 8.99779  10
 -13   4   0 54.8113 1.65932  14
 -13   4   0 74.2805 8.23176   4
  -4 -13   0 70.9148 8.43713   3
 -13  -4   0 81.2769 8.84169   2
  13   4   0 69.3542 9.47724   2
  13  -4   0 62.6401 8.58793   1
  -4 -13   0 58.5788 2.15181  18
  -4 -13   0 58.8090 5.99731  16
  -5  13   0 50.4683 8.60838   4
 -13   5   0 48.8353 7.84360   1
 -13  -5   0 35.5463 6.32695   3
  -5  13   0 43.8502 7.06343   5
 -13  -5   0 44.5978 1.29454   6
  13  -5   0 61.5114 9.91611   2
 -13   5   0 44.0013 1.33972   6
  13  -5   0 41.9368 8.88903   5
 -13  -5   0 44.1879 7.04877   5
  -5  13   0 43.7665 5.94629  15
 -13  -5   0 39.7545 6.83650   2
 -13   5   0 28.5848 6.78978  10
  13   5   0 44.8215 3.95737  12
 -13   5   0 53.5048 9.60920   5
   5  13   0 50.0004 3.61800  12
  -5  13   0 48.5093 6.58379   2
   5 -13   0 30.0598 7.80351   1
  -5  13   0 39.4813 7.51150   3
 -13  -5   0 45.1255 5.46587  15
  -5 -13   0 43.3682 1.38538   6
 -13   5   0 47.4236 5.61743  16
  -5 -13   0 44.1495 8.23060  10
 -13  -5   0 42.1515 1.57798  18
  -5  13   0 55.5645 9.28319  10
  -5 -13   0 53.1077 5.81163  16
   5  13   0 48.7634 7.93328   3
  13  -5   0 31.7739 6.86183   1
  13  -5   0 49.2454 7.06817   3
 -13  -5   0 42.6143 7.71073  10
 -13   5   0 42.5914 6.34670   4
   5 -13   0 36.8208 5.36733  16
  -5 -13   0 43.8181 5.60770  15
  13  -5   0 44.1158 7.17728   4
 -13  -5   0 46.0211 5.36056  16
   5 -13   0 47.2462 1.44660   6
  -5  13   0 46.0221 7.89106   3
  13   5   0 30.5633 6.91126   4
   5  13   0 43.3112 4.05234   5
  13   5   0 58.1561 8.38653   1
 -13   5   0 53.7248 7.35115   3
  -5 -13   0 39.3294 7.24612   3
 -13   5   0 41.8850 5.61583  15
  13   5   0 49.2970 8.43545   5
  -5 -13   0 41.8453 1.80379  18
   5  13   0 47.0841 4.40013   2
  -5  13   0 37.0194 7.77233   1
  13   5   0 38.9742 6.55499   3
  13   5   0 55.5960 8.69855   2
 -13   5   0 42.3421 1.49352  14
 -13  -5   0 43.6652 1.50687  14
 -13   6   0 -3.6624 3.99916   4
 -13  -6   0 -4.9891 4.05157   2
  -6 -13   0 1.88818 1.08808  18
 -13   6   0 1.06669 3.66409  15
 -13  -6   0 -3.5520 3.96261   3
 -13  -6   0 0.35623 0.73081  14
 -13   6   0 -0.8243 0.83734  14
 -13   6   0 -2.1510 4.66105  10
   6 -13   0 3.65024 3.55257  16
  13  -6   0 -0.9417 4.56293   4
   6  13   0 -6.0158 2.38833   5
   6  13   0 -0.6427 2.20529  12
  13  -6   0 -5.4916 5.95401   5
  13   6   0 -0.3855 4.26559   3
   6  13   0 -2.4533 2.69532   2
  -6  13   0 -4.5353 3.81414   3
 -13   6   0 0.45809 3.52420  16
 -13  -6   0 2.86659 5.06710  10
 -13   6   0 -0.3553 4.29490   1
  13  -6   0 0.61969 5.77185   2
  -6 -13   0 -8.8738 4.88925  10
  13   6   0 0.73791 4.45949   1
  -6 -13   0 7.19296 5.23703   3
   6 -13   0 -6.7061 5.54696   1
  13  -6   0 -3.6298 3.90982   3
   6 -13   0 -0.1177 0.63169   6
  13  -6   0 1.36598 5.54908   1
  -6  13   0 -4.7207 5.03465   4
   6  13   0 -1.7921 5.16294   3
  13   6   0 -9.0262 5.26599   5
  -6  13   0 -1.2159 5.52207   5
 -13  -6   0 0.70316 4.15404   5
 -13  -6   0 2.94015 3.45100  16
 -13  -6   0 3.23374 3.52211  15
 -13   6   0 -6.4340 5.41593   5
  -6  13   0 1.70785 6.06535   1
 -13  -6   0 0.40067 0.96946  18
  13   6   0 6.17207 5.96817   2
 -13  -6   0 -1.4553 0.66549   6
  13   6   0 -2.0138 3.80338   4
  -6 -13   0 -4.6765 3.69523  16
  -6  13   0 -2.3670 3.81498  15
  -6 -13   0 -1.1831 3.55913  15
  13   6   0 -2.9720 2.67208  12
  -6  13   0 -1.2389 4.29151   3
  -6 -13   0 0.40049 0.71123   6
  -6  13   0 -1.3568 5.58187  10
 -13   6   0 -6.2028 4.34017   3
  -6  13   0 1.17429 4.66782   2
  -7  13   0 68.9328 9.56092   3
  -7 -13   0 75.8469 10.9506  10
  -7  13   0 75.9965 10.1494   1
  -7 -13   0 81.9477 6.07248   5
  -7  13   0 97.3794 10.7137   3
  -7  13   0 79.0454 7.57592  15
  -7 -13   0 84.2926 9.37716   3
  -7 -13   0 78.0776 2.48221  18
  -7  13   0 71.2170 9.06828   5
   7  13   0 79.4794 4.56350  12
 -13  -7   0 78.1570 8.39637   5
  -7 -13   0 81.9062 7.24704  15
  13   7   0 72.6098 8.72793   3
 -13  -7   0 68.3840 6.50837  16
 -13   7   0 80.4609 9.18814   3
   7  13   0 80.2927 9.35215   3
   7  13   0 76.7657 6.19247   2
  13   7   0 71.1748 9.06998   4
  -7  13   0 106.903 12.1019  10
  13   7   0 62.3832 8.83078   1
  13  -7   0 73.0898 10.1064   2
 -13   7   0 74.3712 6.91408  16
   7  13   0 75.3075 5.71161   5
 -13   7   0 72.6761 10.6879   5
 -13   7   0 76.2597 2.09205  14
  13   7   0 80.4201 10.2019   2
 -13  -7   0 85.2402 7.26327  15
  -7  13   0 77.5969 9.53387   4
  -7  13   0 84.4906 8.97529   2
  13   7   0 77.5712 5.04442  12
  13  -7   0 78.0604 10.4213   1
 -13  -7   0 77.0502 8.17433   2
 -13   7   0 64.7498 8.35952   4
 -13  -7   0 75.8641 2.08829  14
  13  -7   0 76.2137 9.06886   3
  13  -7   0 76.8484 9.20832   4
 -13   7   0 87.0600 9.94173   1
 -13  -7   0 60.6440 7.75155   3
  -7 -13   0 83.7990 7.14110  16
  13  -7   0 77.8881 1.94961   6
 -13  -7   0 83.1639 2.40642  18
   7 -13   0 83.3991 10.8713   1
  -7  13   0 76.5145 7.21824  16
 -13  -7   0 80.7920 10.5260  10
 -13   7   0 96.7572 7.84898  15
  13  -7   0 82.4072 10.7651   5
  13   7   0 82.8756 9.59916   5
 -13   7   0 80.3512 10.4760  10
   7 -13   0 76.7813 1.98278   6
 -13  -7   0 77.9310 1.90838   6
  -7 -13   0 81.2222 2.00092   6
  -8  13   0 541.076 26.3954  10
 -13  -8   0 535.563 18.7964  15
   8 -13   0 538.658 10.0713   6
  -8 -13   0 544.133 10.0316   6
  13   8   0 540.657 24.5030   4
  -8  13   0 579.965 26.5921   1
 -13   8   0 547.962 25.2323   1
  -8 -13   0 561.174 17.3730   5
  13   8   0 547.063 23.2794   2
 -13  -8   0 558.771 21.6062   5
  -8  13   0 542.162 24.4773   4
  13   8   0 546.190 25.0391   1
  13  -8   0 553.469 10.0320   6
  -8 -13   0 566.312 19.1154  16
 -13  -8   0 539.213 10.1978  14
  13  -8   0 563.830 25.5447   5
 -13  -8   0 609.766 23.8365   3
 -13   8   0 562.699 19.2287  16
 -13   8   0 571.404 23.6303   4
  13   8   0 553.668 22.3835   5
  13  -8   0 520.152 22.9695   4
  -8  13   0 554.625 19.6335  15
   8  13   0 551.750 16.7351   5
  -8 -13   0 569.141 23.9901   3
  -8 -13   0 502.068 25.1328  10
   8 -13   0 557.826 25.9502   1
 -13   8   0 564.402 10.2347  14
   8  13   0 541.009 13.8113  12
  -8  13   0 552.720 25.5484   3
 -13   8   0 558.938 24.2680   3
   8  13   0 533.238 17.5275   2
  -8  13   0 552.088 19.7035  16
  -8 -13   0 506.161 18.4070  15
 -13  -8   0 521.665 21.5455   2
  13  -8   0 510.331 23.3747   3
  -8 -13   0 546.993 10.6243  18
  13   8   0 546.967 23.0991   3
 -13  -8   0 547.478 9.96915   6
 -13  -8   0 498.512 24.6297  10
  13   8   0 556.041 14.5010  12
   8  13   0 530.331 23.6369   3
  13  -8   0 545.785 25.3727   1
 -13   8   0 554.548 25.3792   5
  -8  13   0 552.375 10.2870  14
  -8  13   0 557.596 24.8932   3
 -13   8   0 522.403 18.9885  15
 -13  -8   0 558.909 10.5234  18
 -13   8   0 590.413 26.2394  10
  -8  13   0 577.544 23.6427   5
   8 -13   0 570.209 24.9559   4
 -13  -8   0 569.349 18.8193  16
  -8 -13   0 514.921 17.7860   2
  -8  13   0 525.855 22.3073   2
  -9  13   0 69.0066 9.83651   5
  -9 -13   0 72.4769 6.44222   5
  -9  13   0 66.3564 9.32340   4
 -13   9   0 66.2667 10.6706  10
  -9  13   0 66.7199 7.26811  16
  -9 -13   0 64.4206 1.82726  17
   9  13   0 67.9854 5.13083  12
  -9 -13   0 55.9697 6.98531  15
 -13   9   0 80.4417 9.65753   3
  -9  13   0 52.7194 9.83388  10
  -9  13   0 84.4583 10.3947   3
 -13  -9   0 69.1602 10.2630  10
 -13  -9   0 68.8042 1.79930   6
  -9  13   0 73.2320 7.64936  15
   9  13   0 63.8690 6.64343   5
  13   9   0 59.9038 4.91349  12
 -13  -9   0 64.7907 6.49726  16
 -13   9   0 81.2863 7.54470  16
   9 -13   0 67.7111 1.90283   6
   9 -13   0 66.0813 10.0553   1
 -13   9   0 74.0095 9.13057   4
  13   9   0 74.4833 9.68925   4
  -9 -13   0 64.2733 2.35554  18
  13   9   0 50.9985 7.73092   3
  13   9   0 88.4278 10.4520   1
 -13  -9   0 84.4160 8.40724   5
  13  -9   0 70.1175 1.87232   6
  13  -9   0 72.0638 10.6963   1
  -9  13   0 67.4852 2.06918  14
 -13  -9   0 79.9206 8.84605   3
  -9 -13   0 64.2076 8.64568   3
 -13   9   0 66.5600 10.2901   1
 -13   9   0 63.5933 1.96585  14
  13  -9   0 74.3344 9.71768   4
  13  -9   0 58.5632 9.36695   5
 -13   9   0 68.8605 10.3791   5
   9 -13   0 57.1236 9.50643   4
 -13  -9   0 61.6549 2.29073  18
   9  13   0 77.4883 10.0112   3
  -9  13   0 77.4465 9.66269   2
  -9 -13   0 82.6814 7.65156  16
 -13   9   0 61.2353 7.04349  15
  -9 -13   0 79.8538 7.00874   2
  -9 -13   0 69.3859 1.85400   6
  -9  13   0 58.6618 9.71761   1
  -9 -13   0 63.0560 10.6742  10
   9  13   0 84.3544 7.54133   2
  13   9   0 56.6778 8.97399   5
 -13  -9   0 67.7727 2.04369  14
  13   9   0 73.3171 10.0331   2
 -10 -13   0 8.14570 0.81294   6
 -10  13   0 16.1658 5.20342  15
  10  13   0 10.4911 5.37296   3
  13  10   0 15.0876 6.21388   5
 -10 -13   0 8.44664 1.36763  18
 -13 -10   0 8.90451 0.86747   6
 -10 -13   0 8.15225 4.22545  16
  13 -10   0 9.28200 0.93535   6
  13  10   0 10.9390 5.91675   3
  10  13   0 8.57119 5.98821   4
  10 -13   0 2.09120 6.01876   1
 -10 -13   0 15.5151 6.42360   3
 -13  10   0 6.63321 4.83811   4
 -13  10   0 6.92657 6.42755   3
 -13 -10   0 14.5781 4.76803   2
 -13  10   0 17.3022 7.38503   1
  13  10   0 7.61095 3.51476  12
 -13 -10   0 8.99691 1.42670  18
 -10  13   0 5.48555 6.09831   1
  13  10   0 5.43731 4.97214   4
 -10 -13   0 6.37383 4.03101   2
 -13  10   0 6.10284 8.01217   5
 -13 -10   0 7.25428 4.09461  16
 -10 -13   0 5.60811 6.51944  10
 -10 -13   0 8.10861 0.88408  17
 -13  10   0 7.55925 1.15842  14
  13 -10   0 -5.9496 5.57808   4
 -13 -10   0 9.42233 4.34510  15
 -10 -13   0 2.18621 4.12189  15
 -10  13   0 1.46572 7.54735  10
  10 -13   0 20.6426 7.33736   4
 -13 -10   0 6.36051 6.47488  10
  10  13   0 6.19297 3.33045  12
 -13  10   0 5.02361 6.20098  10
 -13 -10   0 8.57633 4.74148   5
  13 -10   0 6.77104 6.82517   5
 -13  10   0 9.10793 5.63862  15
  10  13   0 11.8422 5.17173   5
 -10  13   0 3.61894 6.03515   4
  13 -10   0 0.08448 6.52213   1
 -10  13   0 6.50446 6.05181   3
  10  13   0 14.6874 5.45789   2
  13  10   0 8.57507 5.81262   1
  10 -13   0 8.58595 0.96963   6
 -10  13   0 13.6655 5.07772  16
 -10 -13   0 10.1656 4.13525   5
 -10  13   0 7.40380 1.08548  14
 -10  13   0 8.01731 7.22388   5
 -13 -10   0 11.3976 5.45337   3
 -13  10   0 10.1308 4.60705  16
 -13 -10   0 7.86189 0.95103  17
  13  10   0 22.5355 7.36527   2
 -13  11   0 10.1654 6.68082   1
 -13 -11   0 16.3235 5.19070  15
 -13  11   0 20.4076 6.20880  15
 -11 -13   0 19.2416 5.18044   2
 -13  11   0 34.7999 8.74951   3
 -13 -11   0 21.9646 5.70647  16
  13 -11   0 21.7030 1.16545   6
  11  13   0 17.9745 6.82775   4
 -11 -13   0 26.8828 7.26256   3
 -13 -11   0 26.8236 5.94651   2
  11 -13   0 12.3200 7.43796   1
 -13  11   0 14.8703 8.18428  10
 -11  13   0 17.4007 5.75632  15
 -11 -13   0 18.5318 1.20788  17
 -11  13   0 18.4224 8.17091  10
 -11 -13   0 25.3195 5.17130  16
 -11 -13   0 16.5823 7.49020  10
  11  13   0 14.8266 5.60920   5
  13  11   0 21.1924 7.23018   2
 -13  11   0 21.8269 5.56155  16
  13  11   0 15.9814 6.70308   3
 -13 -11   0 8.12816 6.93618  10
 -13 -11   0 18.8390 1.52926  18
  11  13   0 46.2157 8.06687   3
 -11  13   0 8.38657 7.69690   1
  13  11   0 16.5745 6.48315   4
  11 -13   0 43.5617 8.19896   5
 -13 -11   0 19.9400 1.17636   6
 -11 -13   0 17.5158 4.65640   5
  11  13   0 30.0564 6.90143   2
  11 -13   0 20.7552 1.19582   6
 -11  13   0 17.5441 1.29822  18
 -11 -13   0 19.4301 1.11597   6
 -13 -11   0 21.1720 6.83161   3
 -13 -11   0 20.3420 1.21019  17
 -13  11   0 18.3631 7.78315   5
  13 -11   0 27.9956 7.94917   4
  13 -11   0 22.4565 7.12868   5
  13 -11   0 23.4386 8.45341   1
  13  11   0 28.5356 7.56703   1
 -11  13   0 18.8546 5.52332  16
 -11 -13   0 20.0199 1.61845  18
  11  13   0 24.9650 4.54617  12
  13  11   0 18.7511 4.04066  12
  11 -13   0 16.1621 7.43468   4
  13  11   0 28.4995 7.08387   5
 -11  13   0 17.7448 7.34551   4
 -11  13   0 34.5065 8.93483   5
 -13  11   0 22.3082 1.30086  14
 -11  13   0 15.0594 7.73875   3
 -11  13   0 18.0123 1.48012  14
 -13 -11   0 18.9100 5.30474   5
 -13  11   0 27.5392 6.70117   4
 -11 -13   0 17.1461 5.03532  15
  13  12   0 -3.4384 5.17601   4
 -13 -12   0 12.6942 5.29133   5
 -13 -12   0 7.12276 4.88204   2
 -13  12   0 4.88404 7.05226   5
 -12  13   0 7.19711 5.00841  16
 -13  12   0 -2.2629 5.47148   3
 -13  12   0 8.34658 6.11856   4
 -12  13   0 7.34564 5.24896  15
 -13 -12   0 2.97315 0.99439  17
 -12 -13   0 2.10112 1.34176  18
  12 -13   0 1.09806 6.52427   1
 -13 -12   0 -0.0111 4.08508  16
 -12 -13   0 6.42054 7.03408  10
  12  13   0 3.84162 5.74737   5
 -13 -12   0 -0.4283 4.28185  15
  13  12   0 6.99764 3.79017  12
 -12  13   0 0.71015 5.84065   3
 -12  13   0 0.56894 6.15702   4
 -12 -13   0 3.83736 4.54603  15
 -12 -13   0 4.16347 1.01422  17
 -13  12   0 5.40511 4.87763  16
  13  12   0 0.06546 6.80076   2
 -13  12   0 2.11140 1.23314  14
 -13 -12   0 7.01708 6.21181   3
  12 -13   0 -2.2755 5.97203   5
 -12 -13   0 4.68985 4.47424   2
  13 -12   0 -6.9813 7.20668   1
 -12  13   0 5.21225 1.29538  14
 -12  13   0 2.86117 1.13300  18
  12 -13   0 2.97143 0.99867   6
 -12 -13   0 1.64790 4.27557   5
 -13  12   0 -4.4120 5.62983  15
 -12  13   0 4.75355 6.93327  10
 -12 -13   0 -4.2261 4.67347   3
  12 -13   0 5.48246 7.23893   4
  13 -12   0 3.28934 0.83692   6
  12  13   0 5.79014 3.71225  12
 -13 -12   0 5.87247 1.56739  18
  12  13   0 5.79778 6.41853   3
  13  12   0 2.08351 6.03329   5
  12  13   0 4.96953 6.81077   2
  12  13   0 7.98860 6.33509   4
  13 -12   0 2.97896 6.93772   4
 -13 -12   0 2.67379 6.67924  10
 -12  13   0 -2.1973 7.13624   1
 -12 -13   0 4.29239 0.93139   6
 -12 -13   0 4.38841 4.34610  16
  13 -12   0 1.82638 6.67682   5
 -13  12   0 0.29445 6.91705  10
  13  12   0 12.5600 6.62687   3
 -13  12   0 -10.072 6.68805   1
 -12  13   0 -3.9757 7.65654   5
 -13 -12   0 4.42864 0.89849   6
 -13  13   0 1261.12 35.2682  16
 -13  13   0 1252.70 22.2803  14
  13 -13   0 1203.72 22.0132   6
 -13 -13   0 1327.94 42.0906   3
  13  13   0 1215.20 43.3342   4
  13 -13   0 1217.72 44.5673   1
 -13  13   0 1232.01 22.2411  18
 -13 -13   0 1220.70 34.5411  15
 -13  13   0 1185.24 34.7176  15
 -13 -13   0 1212.85 34.7251   5
 -13 -13   0 1246.42 22.0341  17
  13  13   0 1215.81 27.7256  12
 -13 -13   0 1251.55 36.0959   2
 -13 -13   0 1250.84 45.5594  10
  13  13   0 1243.20 35.2970   5
 -13 -13   0 1256.49 22.7396  18
  13  13   0 1216.18 36.7778   2
  13 -13   0 1237.90 41.9510   4
  13 -13   0 1295.80 42.6114   5
 -13  13   0 1201.61 44.6317  10
  13  13   0 1198.01 40.7163   3
 -13  13   0 1254.98 42.2002   4
 -13  13   0 1198.85 42.9209   3
 -13 -13   0 1251.95 21.9700   6
 -13  13   0 1253.55 44.4771   1
 -13 -13   0 1211.34 33.8295  16
 -13  13   0 1272.41 43.0475   5
  14   0   0 401.070 21.3381   2
   0  14   0 445.240 23.4086  10
   0  14   0 436.554 21.0039   3
   0 -14   0 414.307 15.5272  16
 -14   0   0 400.533 19.7479   5
   0  14   0 435.338 14.2850   5
   0  14   0 437.262 22.0008   4
 -14   0   0 399.398 7.71524  14
 -14   0   0 406.781 7.53922   6
   0  14   0 432.474 22.2176   1
 -14   0   0 426.435 20.9499  10
  14   0   0 413.966 18.8487   3
 -14   0   0 412.187 15.4145  15
 -14   0   0 406.257 18.6559   3
   0 -14   0 408.703 7.64777   6
  14   0   0 406.663 20.3498   1
 -14   0   0 425.496 19.0431   4
 -14   0   0 404.554 14.9146  16
  14   0   0 405.422 19.3400   4
  14   0   0 405.520 11.0210  12
   0 -14   0 395.270 15.4434  15
 -14   0   0 466.972 21.4223   1
  14   0   0 417.541 21.3960   5
  -1 -14   0 882.187 31.4651   3
   1 -14   0 938.585 16.6069   6
 -14  -1   0 942.684 25.3780  16
 -14  -1   0 929.093 32.3267   1
   1  14   0 947.270 34.5828   1
 -14   1   0 929.420 32.6803  10
 -14   1   0 950.759 25.4733  16
  -1 -14   0 949.008 17.1017  18
  14  -1   0 922.940 19.9475  12
   1 -14   0 962.485 26.2028  15
  14  -1   0 897.740 30.1361   3
  -1  14   0 935.590 32.6529   3
 -14   1   0 966.384 30.6338   4
   1  14   0 889.544 34.3888  10
 -14  -1   0 876.105 29.3952   3
 -14   1   0 926.918 32.0820   5
  -1 -14   0 886.469 25.6067  15
  -1 -14   0 908.989 25.8084  16
 -14  -1   0 953.413 25.9203  15
  14   1   0 921.197 32.6170   1
  14   1   0 967.857 34.3317   2
  -1  14   0 917.676 24.8347   5
  14  -1   0 953.163 33.2643   1
   1  14   0 942.286 23.8307   5
   1  14   0 914.852 32.3612   3
 -14  -1   0 918.373 31.6020   5
 -14   1   0 971.216 33.0585   1
  -1 -14   0 927.413 16.5931   6
 -14  -1   0 950.459 16.6933  14
 -14  -1   0 925.167 16.4650   6
   1  14   0 926.762 23.1996   2
  -1  14   0 917.969 24.1112   2
  -1  14   0 953.262 34.5281   1
  14   1   0 942.119 30.4147   3
 -14   1   0 938.577 16.6787  14
  14   1   0 956.290 20.4238  12
 -14   1   0 912.667 30.0926   3
  14  -1   0 887.324 32.8328   5
  14   1   0 887.816 30.8543   4
  14   1   0 979.056 33.5307   5
  14  -1   0 894.328 30.7602   4
 -14  -1   0 926.596 32.6641  10
   1  14   0 907.971 23.0136   5
  14  -1   0 923.635 33.9126   2
  -1  14   0 870.619 32.6982   4
 -14  -1   0 970.769 31.0169   4
 -14   1   0 909.342 25.6017  15
   1 -14   0 942.410 26.1297  16
 -14   1   0 924.318 16.4732   6
  -1  14   0 948.049 35.3102  10
  14   2   0 209.959 7.43445  12
  14  -2   0 193.783 13.2968   4
  -2  14   0 216.346 11.0760   5
  -2  14   0 195.904 15.0530   1
  14   2   0 192.740 14.0188   1
 -14   2   0 229.591 15.3473  10
 -14   2   0 208.398 13.3192   3
 -14   2   0 220.334 15.3458   5
 -14   2   0 206.377 4.25996  14
 -14  -2   0 188.953 13.6945   5
   2  14   0 212.019 8.88638   5
 -14  -2   0 194.048 10.3387  15
 -14   2   0 200.923 4.04680   6
   2  14   0 193.693 8.35877   2
  -2 -14   0 209.787 10.8677  15
  14   2   0 223.908 16.3011   2
  -2 -14   0 206.484 4.65694  18
 -14   2   0 211.375 11.0855  15
 -14  -2   0 203.924 4.03558   6
 -14  -2   0 209.390 14.3383   1
 -14  -2   0 220.744 15.0173  10
   2 -14   0 210.857 4.19406   6
  -2 -14   0 208.992 10.8136  16
  14  -2   0 232.365 16.6539   2
   2 -14   0 215.905 10.9808  15
  -2 -14   0 220.104 14.5250   3
  -2 -14   0 205.067 4.16876   6
 -14  -2   0 193.870 12.4934   3
   2  14   0 224.563 14.8411   3
  -2  14   0 212.294 15.6242   4
 -14  -2   0 203.728 13.1024   4
   2  14   0 186.398 15.4724  10
  14   2   0 200.892 14.9139   5
 -14   2   0 198.449 10.2488  16
  14  -2   0 202.330 6.99778  12
 -14  -2   0 204.763 4.24005  14
  14  -2   0 213.328 13.4873   3
   2 -14   0 210.452 11.0656  16
 -14   2   0 218.901 14.9193   1
  14   2   0 203.351 13.8498   4
  14  -2   0 207.499 14.8515   1
  -2  14   0 194.871 9.95790   2
  14   2   0 220.171 13.3758   3
 -14  -2   0 208.133 10.3836  16
  14  -2   0 212.790 15.7857   5
   2  14   0 207.421 8.51275   5
 -14   2   0 213.466 13.1823   4
  -2  14   0 203.338 15.7425  10
  -3 -14   0 421.193 8.50025  18
   3 -14   0 433.191 16.2022  15
  14  -3   0 432.851 22.4518   2
 -14   3   0 452.046 21.3425   1
 -14  -3   0 442.763 20.1815   5
 -14  -3   0 432.676 19.0925   3
  14  -3   0 452.801 22.5677   5
 -14  -3   0 442.277 16.0176  15
   3 -14   0 432.654 16.1609  16
 -14   3   0 436.477 8.11903  14
  14  -3   0 408.312 19.4461   4
  14  -3   0 441.380 10.9785  12
 -14  -3   0 423.713 8.08771  14
  -3 -14   0 370.038 19.4334   3
 -14  -3   0 433.053 7.88647   6
  14   3   0 452.914 22.1643   2
  -3  14   0 413.377 22.4588  10
  -3 -14   0 429.780 16.0800  16
  -3 -14   0 431.993 8.01791   6
 -14  -3   0 428.275 21.5700  10
  14  -3   0 453.540 20.4161   3
  -3  14   0 431.867 8.41962  18
  14   3   0 424.107 19.2329   3
 -14   3   0 411.920 15.5550  16
   3  14   0 401.320 22.1733  10
   3  14   0 432.660 20.9721   3
  14   3   0 432.718 21.1830   5
 -14   3   0 429.560 7.92359   6
 -14  -3   0 450.724 20.1097   4
  -3  14   0 451.676 22.3593   4
   3  14   0 438.560 13.1231   5
   3  14   0 415.833 12.8564   2
  -3  14   0 461.885 17.5056   5
 -14   3   0 424.891 21.2219  10
 -14   3   0 435.501 16.1926  15
   3 -14   0 416.105 8.00276   6
  14  -3   0 456.646 21.8596   1
  -3  14   0 432.024 22.4524   1
 -14  -3   0 436.635 15.7273  16
 -14   3   0 442.106 19.6283   4
  14   3   0 435.094 11.8318  12
 -14   3   0 404.407 19.3384   3
   3  14   0 427.149 10.5105  12
  -3 -14   0 450.393 16.3541  15
  14   3   0 404.376 19.5629   4
  14   3   0 451.268 21.5752   1
  -3  14   0 461.720 16.4458   2
 -14  -4   0 625.898 11.3651   6
 -14   4   0 597.292 25.7900   1
   4  14   0 612.245 16.4482   5
  14  -4   0 617.119 27.1497   2
 -14  -4   0 647.684 11.7839  18
  -4  14   0 657.021 21.0992  15
 -14  -4   0 595.088 19.3688  16
  14   4   0 591.784 25.7480   1
  -4  14   0 618.613 28.5145  10
  -4  14   0 630.496 21.2526   2
  14   4   0 615.072 23.8278   3
 -14   4   0 651.878 25.1501   3
 -14   4   0 644.672 20.5720  15
  14  -4   0 582.845 25.9640   1
   4  14   0 641.510 28.7201  10
  -4  14   0 642.437 11.9127  18
 -14  -4   0 599.809 23.5258   3
  14  -4   0 631.411 25.0651   4
 -14  -4   0 658.272 25.1807   5
  14  -4   0 669.194 27.6406   5
  -4 -14   0 620.516 11.4732   6
  -4  14   0 571.321 26.5821   1
 -14  -4   0 628.627 11.5873  14
  -4  14   0 689.089 27.3121   3
  -4 -14   0 658.433 26.1402   3
 -14  -4   0 662.234 27.1808  10
  -4 -14   0 646.723 12.0638  18
  14  -4   0 648.789 14.3510  12
  14   4   0 656.042 15.7192  12
  14   4   0 642.371 26.9980   2
 -14   4   0 639.391 11.6035  14
  14   4   0 589.830 24.8163   4
  -4  14   0 673.787 27.6590   4
  14  -4   0 621.988 25.0173   3
   4  14   0 674.293 26.6867   3
   4 -14   0 620.827 11.5003   6
  14   4   0 657.864 25.9422   5
 -14   4   0 597.564 26.0447  10
   4 -14   0 631.115 20.5225  16
 -14  -4   0 649.906 20.5141  15
 -14   4   0 615.016 19.9357  16
  -4 -14   0 657.648 20.8450  15
   4  14   0 637.127 14.4401  12
  -4 -14   0 651.850 20.6355  16
 -14   4   0 633.942 11.4127   6
 -14  -4   0 669.314 25.6335   4
   4  14   0 600.466 16.5770   2
 -14   4   0 599.506 23.4393   4
  -4  14   0 626.860 21.8844   5
  -5  14   0 243.584 15.9884   3
  -5 -14   0 250.333 5.01021   6
  14   5   0 252.736 8.75792  12
 -14  -5   0 257.114 5.32727  18
 -14   5   0 233.506 11.9047  15
  14  -5   0 281.721 18.1982   2
  -5  14   0 262.101 18.1074  10
   5  14   0 248.037 15.8731   3
 -14  -5   0 277.788 15.5449   5
  14  -5   0 256.183 7.42832  12
 -14  -5   0 253.850 11.9054  16
 -14   5   0 257.425 16.9634  10
  14  -5   0 267.954 16.0331   3
  14   5   0 262.935 16.3606   4
  14   5   0 248.169 16.4719   2
  14  -5   0 264.695 17.2116   5
  -5  14   0 254.474 13.5409   2
 -14   5   0 226.649 14.3911   4
  14   5   0 249.709 16.4427   1
  -5 -14   0 260.878 12.3719  15
  14  -5   0 275.711 16.1407   4
   5 -14   0 254.610 5.05554   6
   5  14   0 264.166 9.85109   2
  -5  14   0 252.515 13.9551   5
  14   5   0 260.759 16.4339   5
   5  14   0 254.852 9.22818   5
  -5 -14   0 256.625 5.59518  18
 -14   5   0 255.449 4.98039   6
  -5  14   0 260.117 5.45374  18
 -14   5   0 273.172 12.4358  16
  -5  14   0 251.163 12.5300  15
 -14  -5   0 243.894 11.8904  15
  14   5   0 251.349 14.9083   3
 -14  -5   0 242.294 14.4371   3
 -14  -5   0 254.862 4.92483   6
 -14  -5   0 263.952 16.9241  10
  -5 -14   0 251.781 15.9774   3
   5 -14   0 287.932 13.1509  16
 -14   5   0 250.907 15.2027   3
  -5 -14   0 257.201 12.2741  16
  -5  14   0 244.898 16.2830   4
 -14   5   0 273.470 16.8680   1
  -5  14   0 255.383 17.3942   1
 -14   5   0 257.681 5.14755  14
   5  14   0 256.801 7.98415  12
  14  -5   0 266.325 17.1195   1
 -14   6   0 84.3496 9.95476   3
 -14  -6   0 87.0044 2.45938  18
  14   6   0 68.9246 9.91140   5
   6 -14   0 101.110 11.6940   1
  -6  14   0 77.4182 8.56364   2
 -14  -6   0 81.5242 9.14310   5
  -6 -14   0 93.3197 2.25606  17
  -6  14   0 95.5205 11.2311   4
  -6  14   0 87.8232 10.9560   1
   6  14   0 98.6427 10.7284   3
 -14  -6   0 96.9859 7.71206  15
 -14  -6   0 93.1175 9.63051   3
 -14  -6   0 87.0164 2.28489  14
  14   6   0 100.201 11.1462   1
  14   6   0 75.0930 11.0072   2
 -14   6   0 83.6697 10.7625   5
  14  -6   0 110.954 12.5873   2
  -6  14   0 86.7086 2.57564  18
 -14   6   0 86.0374 2.14405   6
  14  -6   0 117.132 11.0419   4
 -14  -6   0 96.2860 7.76848  16
 -14   6   0 90.2381 7.64283  16
 -14  -6   0 105.865 11.7744  10
   6  14   0 93.3426 6.24700   2
  14   6   0 85.5269 10.2652   4
 -14  -6   0 88.0389 2.08870   6
   6 -14   0 89.1446 2.24223   6
 -14   6   0 93.2933 9.66920   4
   6  14   0 85.8936 5.54375   5
  -6  14   0 87.9139 11.5855  10
  -6  14   0 85.6184 10.1049   3
  -6  14   0 100.390 8.41737  15
 -14   6   0 88.5754 2.33513  14
  14   6   0 89.6686 5.44130  12
  -6 -14   0 89.7215 7.62877  15
 -14   6   0 81.5756 9.83015   1
 -14   6   0 80.1312 10.1017  10
  14  -6   0 80.4270 10.2937   1
  -6 -14   0 93.4622 7.71782  16
  14  -6   0 82.4816 10.6200   5
  -6 -14   0 103.422 11.7419  10
  -6 -14   0 94.4954 9.96089   3
  14   6   0 77.9418 8.98157   3
  -6 -14   0 93.9511 2.84697  18
   6  14   0 92.0178 5.02827  12
  -6 -14   0 84.4770 2.17772   6
   6 -14   0 85.7122 7.91175  16
  14  -6   0 81.8777 9.39724   3
  -6  14   0 72.1788 9.75786   3
 -14   6   0 81.3822 7.44187  15
  -6  14   0 78.8403 9.50865   5
  -7 -14   0 177.264 10.6067  15
 -14   7   0 171.636 14.6281   5
 -14   7   0 188.990 11.0076  15
   7  14   0 188.011 9.16109   2
   7  14   0 187.745 8.52527   5
  -7  14   0 186.704 13.7695   5
  -7  14   0 164.203 12.0737   2
 -14   7   0 199.794 15.3733  10
  -7 -14   0 187.797 4.53105  18
  -7  14   0 198.310 11.4282  15
 -14  -7   0 187.745 3.80077   6
  14   7   0 190.982 8.01079  12
  -7  14   0 185.784 15.3024   1
  14   7   0 170.232 13.5733   4
  14  -7   0 181.492 13.6409   4
 -14  -7   0 204.968 13.4054   5
  -7 -14   0 186.292 10.7242  16
 -14   7   0 181.563 14.5211   1
  14  -7   0 190.123 15.0387   5
 -14  -7   0 185.468 4.30318  18
  -7  14   0 186.840 16.0007  10
 -14  -7   0 166.244 14.2597  10
 -14  -7   0 186.998 4.06044  14
 -14   7   0 186.410 10.7693  16
  -7  14   0 223.216 15.5348   3
   7  14   0 170.910 6.84438  12
 -14   7   0 189.209 4.06551  14
  -7  14   0 180.864 10.9349  16
   7 -14   0 174.889 14.8980   1
  -7 -14   0 201.243 16.6889  10
  -7 -14   0 216.143 14.6963   3
  14  -7   0 218.917 16.6791   2
  14   7   0 197.892 15.1735   1
   7 -14   0 184.162 3.91404   6
  14   7   0 182.738 14.7068   2
 -14  -7   0 188.151 13.2268   3
 -14   7   0 194.458 13.6293   4
   7  14   0 210.250 15.2338   3
  -7 -14   0 187.546 3.89781   6
  14   7   0 206.149 14.0209   3
  14  -7   0 155.101 13.8509   1
  -7  14   0 194.640 4.29158  18
  14  -7   0 170.301 13.5281   3
 -14   7   0 237.837 15.5220   3
 -14  -7   0 199.413 10.6136  16
  14   7   0 197.643 14.4880   5
  -7  14   0 189.242 14.5760   4
 -14  -7   0 196.627 10.9181  15
  -7  14   0 207.212 15.6718   3
  -7 -14   0 187.396 3.93406  17
  -8  14   0 297.859 6.19431  18
  -8  14   0 290.791 14.2065  16
  14   8   0 287.917 10.0091  12
  14   8   0 302.931 17.1020   5
   8  14   0 308.787 11.6771   5
  -8  14   0 339.457 18.0477   5
  -8  14   0 306.184 14.5054  15
  14  -8   0 299.370 5.81993   6
 -14  -8   0 303.699 19.4686  10
  -8  14   0 307.419 16.7116   2
  14   8   0 317.561 18.8239   4
  14  -8   0 299.874 19.1198   1
   8 -14   0 303.789 5.90711   6
 -14  -8   0 289.354 16.4474   3
 -14   8   0 330.112 14.7318  15
  14   8   0 310.830 18.9923   1
  14  -8   0 317.482 18.2725   4
  -8 -14   0 295.650 13.6987  16
  14   8   0 298.073 16.8858   3
  14  -8   0 293.709 17.7988   3
  -8 -14   0 300.663 6.51119  18
 -14  -8   0 306.905 5.78211   6
 -14   8   0 283.667 18.4861   1
  -8  14   0 282.261 19.4745  10
 -14   8   0 329.301 19.0206   3
  -8 -14   0 336.587 20.7088  10
 -14  -8   0 300.158 6.31431  18
 -14   8   0 303.426 6.04217  14
  -8  14   0 297.053 6.10067  14
  -8 -14   0 309.053 12.1331   5
 -14   8   0 290.753 13.9178  16
  14   8   0 291.573 17.8011   2
  -8  14   0 314.659 19.9502   1
  -8 -14   0 315.998 14.2960  15
 -14   8   0 291.895 18.8388   5
   8  14   0 297.618 9.50023  12
 -14  -8   0 295.352 6.00687  14
 -14   8   0 287.819 18.8116  10
 -14  -8   0 287.100 13.1681  16
   8  14   0 297.424 17.8599   3
 -14  -8   0 307.787 14.0714  15
   8  14   0 304.261 12.5063   2
  -8 -14   0 304.083 5.90031  17
  -8  14   0 280.802 18.2238   4
  14  -8   0 314.415 19.3125   5
  -8  14   0 315.407 18.9332   3
  -8  14   0 301.205 18.9208   3
 -14  -8   0 279.081 15.6614   5
  -8 -14   0 297.088 5.83920   6
 -14   8   0 326.519 17.9962   4
  -8 -14   0 328.396 18.5611   3
   8 -14   0 307.153 19.5888   1
  -9  14   0 217.304 16.9077   1
  14   9   0 226.066 15.1923   3
   9  14   0 213.156 11.3468   2
 -14  -9   0 213.143 4.82600  18
 -14   9   0 202.885 16.1015   5
  -9  14   0 203.788 12.1912  15
  -9  14   0 208.299 4.57298  14
  14   9   0 236.651 15.8437   2
  -9  14   0 204.419 15.0805   5
  14  -9   0 236.509 16.6441   5
 -14   9   0 183.632 14.0494   4
   9 -14   0 211.757 4.37960   6
  14  -9   0 218.669 15.9147   3
  -9 -14   0 212.871 11.7654  15
 -14   9   0 210.815 4.55234  14
  14   9   0 211.012 15.8286   4
 -14  -9   0 216.734 11.7092  16
 -14  -9   0 200.668 11.5599  15
  -9 -14   0 211.514 4.96920  18
  -9  14   0 198.440 15.9764   3
 -14  -9   0 217.769 16.6482  10
   9  14   0 223.921 10.5714   5
 -14   9   0 220.378 12.0840  16
  -9  14   0 231.232 16.2954   3
 -14   9   0 208.751 15.2403   3
 -14   9   0 216.763 16.5432  10
  14   9   0 171.910 13.3334   5
  14  -9   0 215.027 15.3520   4
   9  14   0 233.040 15.9104   3
  -9 -14   0 210.043 10.9976   2
 -14  -9   0 219.113 4.28930   6
  14  -9   0 213.135 4.34044   6
  14   9   0 208.702 16.0513   1
   9 -14   0 236.790 17.5220   1
  -9  14   0 210.471 4.66951  18
  -9 -14   0 217.866 11.9966  16
  -9  14   0 217.033 16.2828   4
  14  -9   0 202.562 16.4724   1
   9 -14   0 234.866 16.7826   4
  -9  14   0 187.195 16.3679  10
 -14   9   0 237.915 17.4344   1
 -14   9   0 219.341 12.5673  15
  -9 -14   0 234.062 10.8053   5
 -14  -9   0 226.929 14.8849   3
   9  14   0 211.891 8.03891  12
  14   9   0 208.892 8.47305  12
 -14  -9   0 211.044 4.54669  14
  -9 -14   0 208.673 4.35976  17
  -9 -14   0 221.035 15.2656   3
  -9 -14   0 214.455 17.1262  10
 -14  -9   0 194.975 12.8782   5
  -9 -14   0 214.417 4.34944   6
 -14  -9   0 205.484 4.30993  17
  -9  14   0 201.469 12.0325  16
 -10  14   0 3.96026 7.17976  10
 -10  14   0 5.69959 6.15141   3
 -14  10   0 3.27477 4.52117   4
  14 -10   0 8.93570 6.49268   5
 -14 -10   0 3.05066 4.26747  15
 -14  10   0 2.30522 5.86616  10
 -14  10   0 2.14162 6.59843   1
  10 -14   0 1.43096 6.74157   4
  10  14   0 11.1762 5.54287   2
 -14 -10   0 3.76738 0.82555   6
 -10 -14   0 3.14157 1.32802  18
 -10  14   0 15.5960 7.09067   5
  14  10   0 -4.7131 6.30211   2
 -10 -14   0 12.0101 5.18957  16
 -10  14   0 5.63849 1.11519  18
 -10  14   0 1.90702 5.94338   1
 -10 -14   0 1.45837 3.74752   2
 -10  14   0 0.81214 4.53467  15
 -14 -10   0 3.58854 0.94580  17
  14  10   0 5.65750 6.57061   1
  10  14   0 3.86091 3.31965  12
 -10  14   0 4.16134 1.27913  14
 -14 -10   0 5.92341 6.22530  10
 -14  10   0 2.64676 1.09600  14
 -10 -14   0 10.8939 7.17373  10
  10  14   0 -1.7718 4.64143   5
  10  14   0 -0.6514 4.67197   4
 -14  10   0 -0.8590 4.35489  15
  10 -14   0 5.12082 0.85818   6
  10 -14   0 1.95324 7.23360   1
 -10 -14   0 4.00630 0.87577   6
 -14 -10   0 6.39980 5.06294   5
 -10 -14   0 2.65387 5.59893   3
 -14  10   0 5.61918 4.54471  16
 -14  10   0 3.22090 5.29576   3
  14 -10   0 3.43358 0.90079   6
 -10 -14   0 2.07273 4.37605  15
  14  10   0 6.17523 5.72542   4
 -14  10   0 7.51958 7.09182   5
 -14 -10   0 1.90338 5.31356   3
 -10  14   0 4.01553 4.77999  16
 -14 -10   0 4.33626 1.21417  18
 -10 -14   0 3.62147 3.76321   5
  14  10   0 11.8446 7.18067   5
  10  14   0 -5.8513 5.24831   3
 -10 -14   0 4.09826 0.83967  17
  14 -10   0 3.31640 6.15855   4
 -14 -10   0 10.3229 4.30045  16
  14  10   0 6.20457 5.88060   3
 -10  14   0 17.2891 7.27770   4
  14  10   0 3.38727 3.61900  12
  14 -10   0 15.5249 7.03016   1
  11  14   0 7.32314 3.65267  12
 -14  11   0 2.80348 6.66754   3
 -11 -14   0 15.4779 5.73758  15
 -14 -11   0 5.37798 5.96133   3
  11  14   0 1.33010 5.69515   2
  14  11   0 8.50322 6.52198   1
 -11  14   0 4.11279 6.46723   1
 -14  11   0 -2.7047 5.59716   1
 -14 -11   0 4.02967 0.99861  17
 -14  11   0 3.64386 5.65401   4
  14  11   0 7.15981 6.15592   4
 -11  14   0 7.59618 7.43951   3
 -11 -14   0 5.88639 1.03377  17
 -14  11   0 5.94523 7.18074  10
 -11  14   0 5.08905 4.94171  15
 -14  11   0 3.71972 1.18738  14
  14 -11   0 10.6360 7.03651   4
  11  14   0 12.1127 5.46791   5
  11 -14   0 5.27652 1.02024   6
  11 -14   0 23.2499 8.13057   1
 -11  14   0 10.5775 6.02623  16
 -14 -11   0 3.99598 4.85663   5
  14  11   0 0.18249 3.64509  12
 -11 -14   0 1.60421 4.09640   2
  11 -14   0 17.4781 7.94485   4
 -14 -11   0 -1.0284 7.34603  10
 -11 -14   0 6.04583 0.95991   6
 -11 -14   0 2.95262 1.60000  18
 -11 -14   0 -1.1804 5.33342   3
 -11  14   0 7.28106 7.48851  10
 -11 -14   0 -0.6598 4.01168   5
 -11 -14   0 15.4645 7.78242  10
 -14  11   0 0.67084 7.89124   5
  11  14   0 6.06870 5.56556   3
  11  14   0 8.35231 7.15806   4
  14 -11   0 8.04700 6.92470   1
 -14 -11   0 -1.5882 3.92274  16
 -14 -11   0 5.01088 0.88989   6
  14 -11   0 6.49253 6.14795   5
 -11  14   0 -1.3489 5.22440   4
  14  11   0 12.8408 7.04618   5
 -11  14   0 0.68984 7.45648   5
  14  11   0 11.4803 6.43751   3
 -14 -11   0 5.10236 1.49377  18
 -11  14   0 3.22867 1.09441  14
 -11 -14   0 2.61270 4.21529  16
 -14  11   0 0.78873 4.62204  16
 -11  14   0 2.82715 1.19079  18
  14 -11   0 4.67791 0.97995   6
 -14  11   0 2.19624 4.87709  15
  14  11   0 19.1775 7.66018   2
 -14 -11   0 0.51692 4.36897  15
 -12 -14   0 1.04768 0.91607   6
 -14 -12   0 -1.1022 0.86791   6
 -12 -14   0 1.55255 1.60721  18
 -12 -14   0 -4.6095 4.65408  16
  14 -12   0 1.51515 0.96263   6
  12  14   0 5.98023 6.12350   2
  12  14   0 -2.9496 5.22352   4
 -12  14   0 5.23631 6.46104   3
  14  12   0 3.11246 6.37091   5
 -12  14   0 -9.5693 7.33099   5
 -12 -14   0 -2.1450 6.40675  10
  14  12   0 5.77732 3.91853  12
  14  12   0 0.88918 6.58615   3
 -12  14   0 -1.2363 1.14253  18
  12 -14   0 0.51939 1.01373   6
 -14  12   0 -4.4889 6.05017  10
 -14 -12   0 -1.3859 4.83769   3
 -14  12   0 0.08456 6.87964   1
 -12  14   0 4.71341 6.05028   4
  14  12   0 7.52108 6.52734   4
 -14 -12   0 2.81862 4.51545   5
 -14  12   0 1.67015 1.06725  18
  12  14   0 2.07654 5.33481   5
 -14 -12   0 0.20986 4.57442  15
 -12 -14   0 -2.4075 5.37098   3
  14 -12   0 -0.2519 6.64119   4
  12  14   0 3.03961 6.30647   3
 -14  12   0 0.29195 6.72347   3
 -12 -14   0 1.10436 4.18854   2
 -14 -12   0 0.14394 6.81899  10
  14 -12   0 6.79978 7.32322   5
 -12  14   0 -7.5282 7.07089   1
  12 -14   0 3.64888 7.91900   1
  14  12   0 -7.2059 7.01633   2
 -14  12   0 1.54965 4.85787  16
 -12 -14   0 -2.7528 3.92829   5
 -12  14   0 -6.2072 6.69800  10
 -14 -12   0 -0.1671 5.05541  16
 -14  12   0 1.02749 7.75028   5
  12 -14   0 -1.5785 6.81856   4
 -14 -12   0 1.97192 1.52119  18
 -14  12   0 8.04335 6.39905   4
 -14 -12   0 0.35471 4.40905   2
 -14  12   0 1.07985 5.13784  15
 -14  12   0 3.40958 1.26203  14
  12  14   0 9.53979 3.94112  12
 -12 -14   0 0.82181 4.39816  15
 -12  14   0 -2.6803 5.84332  15
  14 -12   0 3.10879 6.90185   1
 -14 -12   0 -1.4281 1.00934  17
 -12  14   0 -0.1069 1.28647  14
 -12  14   0 7.26150 5.99168  16
 -12 -14   0 0.32072 0.99582  17
 -13 -14   0 130.388 3.08457   6
  13  14   0 134.695 14.3491   4
 -14 -13   0 137.479 10.7200   5
 -14 -13   0 145.170 10.7859  16
 -14  13   0 132.819 3.42805  14
 -14 -13   0 130.612 3.83063  18
  14  13   0 109.746 11.8689   3
 -13  14   0 138.102 10.9111  15
 -14  13   0 131.110 15.0689  10
  14  13   0 137.729 12.6322   2
 -13 -14   0 126.670 10.2358  15
 -14  13   0 139.428 10.9376  16
 -13 -14   0 135.302 3.19312  17
  14  13   0 132.039 11.4506   5
 -14  13   0 134.145 3.34168  18
  14 -13   0 162.752 15.0359   4
 -13 -14   0 153.358 10.6228   5
 -14  13   0 136.641 14.2217   3
 -13  14   0 141.634 10.9404  16
  13 -14   0 122.200 12.8261   5
 -14 -13   0 137.431 13.1848   3
 -13 -14   0 131.578 15.0311  10
  13 -14   0 132.570 13.9677   4
 -14 -13   0 137.628 15.3940  10
 -14 -13   0 125.024 10.0741  15
 -13  14   0 133.907 14.7208   3
 -13  14   0 132.355 3.37959  18
 -13 -14   0 126.179 9.83880  16
 -13  14   0 133.341 13.8064   5
  13  14   0 140.831 13.8275   3
 -13  14   0 135.953 3.46563  14
  13  14   0 133.787 7.36747  12
 -14  13   0 146.342 14.3610   4
 -14 -13   0 132.072 3.16501  17
 -13  14   0 128.590 13.6949   4
 -14  13   0 120.940 14.1149   5
 -13 -14   0 117.784 12.3643   3
 -13  14   0 110.744 13.8278   1
 -13 -14   0 120.135 10.2793   2
  13  14   0 135.880 10.9345   5
 -14 -13   0 140.308 11.3829   2
  14 -13   0 126.602 13.2275   5
  14  13   0 115.459 13.3954   4
 -14 -13   0 135.984 3.08980   6
 -13  14   0 146.974 15.8767  10
  14  13   0 139.422 7.60394  12
 -14  13   0 127.360 11.1758  15
  13  14   0 137.647 11.7776   2
  14 -13   0 129.980 3.15098   6
  13 -14   0 134.180 3.18946   6
 -13 -14   0 130.830 3.78519  18
 -14  14   0 636.042 30.3933   3
 -14 -14   0 636.706 22.9848  15
 -14  14   0 596.199 23.3948  15
 -14  14   0 592.479 11.3255  14
 -14 -14   0 568.862 11.7403  18
  14 -14   0 598.343 11.0864   6
 -14  14   0 581.442 11.2563  18
  14  14   0 581.595 16.8234  12
 -14  14   0 589.374 30.5768   1
 -14 -14   0 617.795 23.8781   2
 -14 -14   0 602.337 10.9967   6
 -14  14   0 580.574 28.0456   4
 -14 -14   0 563.964 22.1559   5
 -14 -14   0 591.526 11.0625  17
 -14  14   0 601.553 23.2795  16
  14  14   0 602.615 28.1538   3
  14 -14   0 639.819 29.4706   4
 -14  14   0 590.795 30.9788  10
  14  14   0 645.226 25.2730   2
 -14 -14   0 616.227 27.8960   3
 -14 -14   0 605.801 22.1455  16
  14  14   0 590.565 23.1411   5
  14 -14   0 558.959 27.6408   5
 -14 -14   0 594.502 30.9110  10
   0  15   0 -0.7535 3.52572   5
   0 -15   0 -3.8552 3.44228  16
  15   0   0 0.64407 6.53647   2
 -15   0   0 3.38694 4.45331   1
  15   0   0 -1.3121 6.26376   5
   0  15   0 4.02688 3.49926   5
   0  15   0 7.93607 6.94956   1
  15   0   0 0.20952 4.35318   4
   0  15   0 1.13741 5.84667   4
   0  15   0 -0.1309 6.63070  10
   0 -15   0 6.78052 4.16161  15
 -15   0   0 2.22147 0.72871   6
 -15   0   0 7.95340 3.78882  16
 -15   0   0 -5.6556 5.90173   5
 -15   0   0 -0.4896 4.03251   4
  15   0   0 -3.8508 4.93908   1
   0  15   0 -0.9701 4.31460   3
  15   0   0 5.84538 5.01762   3
 -15   0   0 2.26944 0.87820  14
 -15   0   0 1.36300 3.72850  15
 -15   0   0 4.46115 4.82326  10
  15   0   0 -3.8282 3.15421  12
 -15   0   0 -1.9381 4.04667   3
  15   1   0 90.4129 9.77710   4
  -1  15   0 71.2939 10.1632   4
  -1  15   0 99.9277 12.3200  10
  15  -1   0 91.2709 9.77669   4
  15   1   0 78.7109 9.69796   1
  -1  15   0 88.7572 10.0600   3
 -15  -1   0 69.0944 6.86337  15
  -1 -15   0 85.1743 2.14448   6
   1 -15   0 77.3886 7.23263  15
   1  15   0 82.8148 11.3083   1
 -15  -1   0 80.2683 10.1980   5
  15   1   0 79.6692 9.02262   3
   1  15   0 76.3957 10.4433   4
  15  -1   0 85.4469 5.05529  12
  15   1   0 93.1813 5.15443  12
  15  -1   0 76.7426 9.68494   1
  -1  15   0 83.6025 7.06201   5
  -1 -15   0 78.8514 7.16763  15
 -15  -1   0 87.3170 10.6017  10
  15   1   0 75.7669 11.0752   2
  -1 -15   0 80.1792 2.68706  18
   1  15   0 80.8370 5.80295   2
  -1  15   0 83.8331 6.56887   2
 -15   1   0 77.6048 7.18876  15
 -15   1   0 89.9308 7.47909  16
   1  15   0 78.4848 5.97187   5
 -15   1   0 84.5805 2.00289   6
   1 -15   0 81.9979 2.08569   6
  15  -1   0 83.2994 9.11022   3
 -15   1   0 86.3142 8.94249   3
 -15  -1   0 81.3430 1.97403   6
   1  15   0 74.1756 9.47770   3
  -1  15   0 79.2371 10.5852   1
  -1 -15   0 84.9866 7.35722  16
 -15   1   0 90.4031 10.7354  10
   1  15   0 89.0371 6.33460   5
  15  -1   0 107.123 11.7905   5
 -15  -1   0 63.6004 8.58557   1
 -15   1   0 94.7308 9.43445   4
 -15  -1   0 97.4674 9.16639   3
 -15   1   0 80.8580 2.14929  14
 -15   1   0 64.1226 8.88250   1
   1 -15   0 97.0866 8.12395  16
  -1 -15   0 83.5659 9.69132   3
 -15  -1   0 81.1144 2.15875  14
  15   1   0 77.9142 10.5736   5
  15  -1   0 94.3633 12.5664   2
   1  15   0 97.3608 12.2910  10
 -15   1   0 91.4927 10.5542   5
 -15  -1   0 77.8611 8.84756   4
 -15  -1   0 70.9535 6.62857  16
   2  15   0 -4.0700 4.94510   1
 -15   2   0 5.19361 5.96199  10
   2 -15   0 1.92492 4.40986  15
  15   2   0 0.98261 4.48845   1
  15   2   0 2.35623 4.97858   4
 -15  -2   0 3.24282 0.94361  14
  -2 -15   0 2.81920 0.70646   6
  15  -2   0 3.41775 6.25145   5
  -2  15   0 3.89972 6.61877   1
  -2  15   0 -0.4366 3.65830   2
   2  15   0 5.13621 4.97455   3
   2 -15   0 1.46854 0.69466   6
  15  -2   0 1.50974 4.35481   1
   2 -15   0 3.65067 3.79451  16
  15  -2   0 -0.2908 3.91431   4
  15  -2   0 2.38230 3.09427  12
  -2 -15   0 7.02876 4.05102  15
  15  -2   0 4.25357 6.92809   2
  -2  15   0 -0.6068 6.50344  10
  -2  15   0 0.90244 4.32850   5
 -15  -2   0 3.00159 0.70989   6
 -15  -2   0 -2.6867 4.62880   1
  15   2   0 11.6585 7.71820   5
   2  15   0 7.00305 3.05156   5
  15   2   0 -6.8495 7.75822   2
  15  -2   0 4.00234 4.23303   3
  -2 -15   0 4.29673 1.45110  18
 -15  -2   0 2.18199 3.43485  16
 -15  -2   0 4.58688 5.15514   5
 -15   2   0 2.51370 3.39931  16
 -15   2   0 1.83096 0.77315   6
 -15   2   0 2.34659 4.41537  15
  -2 -15   0 5.66617 4.04019  16
   2  15   0 3.57107 2.71272   5
 -15  -2   0 -0.2407 3.57925  15
  15   2   0 2.71423 4.75932   3
   2  15   0 2.74193 2.18426  12
 -15   2   0 2.62100 4.54013   1
 -15  -2   0 -0.9086 3.45464   4
 -15   2   0 8.43799 5.05623   3
 -15  -2   0 5.23290 5.10690  10
   2  15   0 2.62044 7.74299  10
 -15   2   0 2.84299 6.92983   5
 -15   2   0 5.31161 4.71902   4
 -15   2   0 2.24575 0.77637  14
 -15  -2   0 0.08354 4.15329   3
  -2 -15   0 -3.1623 4.05001   3
  -2  15   0 -6.4517 5.31188   4
   2  15   0 3.17218 2.56630   2
  15   2   0 4.38576 3.57684  12
  15  -3   0 15.1812 7.79203   2
  15   3   0 4.31811 4.29144   4
   3  15   0 8.47820 2.56554  12
 -15  -3   0 11.3748 5.93465  10
   3  15   0 9.51206 2.91188   5
  -3 -15   0 5.58804 3.90668  16
  15  -3   0 4.90424 3.12154  12
 -15   3   0 7.09076 0.86793  14
 -15  -3   0 4.19348 4.44308   4
 -15   3   0 13.9179 4.93679   4
  -3 -15   0 7.94744 0.90938   6
  15   3   0 0.05488 4.58992   1
   3 -15   0 13.3378 4.48199  15
   3 -15   0 6.86469 0.81382   6
   3  15   0 10.8016 7.48946  10
  -3  15   0 10.1387 4.76813   2
  15  -3   0 15.8878 5.94881   3
 -15   3   0 6.80877 5.93962  10
 -15  -3   0 13.7769 5.81516   5
  -3  15   0 16.0735 6.66607   1
 -15   3   0 14.9034 5.04433  15
 -15  -3   0 6.44718 0.97611  14
  15  -3   0 18.2815 7.49517   5
  -3  15   0 -0.8054 5.53612   4
 -15   3   0 8.30068 0.79833   6
  -3 -15   0 7.46391 5.39078   3
   3  15   0 5.72187 2.67615   2
 -15  -3   0 6.77099 0.82005   6
 -15   3   0 -0.3575 4.81835   1
   3  15   0 17.2656 6.26491   3
 -15   3   0 11.6836 5.48887   3
 -15  -3   0 7.20459 1.02404  18
  -3 -15   0 10.3090 4.30836  15
  15   3   0 4.41003 4.80784   3
  15  -3   0 8.23974 5.38221   4
   3 -15   0 8.83538 4.18932  16
  -3 -15   0 8.18268 1.35414  18
 -15  -3   0 7.19366 3.88835  16
  -3  15   0 4.70421 4.78876   5
  -3  15   0 11.0799 7.26499  10
 -15  -3   0 12.1247 4.30055  15
   3  15   0 5.58699 2.69739   5
 -15   3   0 12.7615 4.79827  16
 -15  -3   0 10.1653 5.23212   3
  15  -3   0 14.9094 6.01512   1
  15   3   0 6.16260 3.24608  12
  -3  15   0 7.71084 1.44648  18
 -15   3   0 0.52418 6.30172   5
  15   3   0 4.31544 7.19985   5
  15   3   0 13.1980 7.75345   2
 -15  -4   0 300.273 5.94647  18
  -4 -15   0 305.117 13.7161  15
 -15   4   0 290.346 13.4006  15
 -15  -4   0 276.654 17.7502  10
  -4 -15   0 279.576 13.2827  16
 -15   4   0 272.863 12.8352  16
  15  -4   0 256.537 16.0960   4
 -15  -4   0 289.100 16.1056   3
 -15   4   0 293.642 5.76956  14
  -4 -15   0 279.576 5.60999   6
  15   4   0 283.294 17.8263   1
 -15  -4   0 295.415 5.77666  14
 -15   4   0 294.575 18.2118  10
 -15  -4   0 286.365 13.1428  15
 -15  -4   0 281.875 12.9142  16
 -15   4   0 279.303 5.53959   6
  -4  15   0 292.349 6.11162  18
  -4  15   0 303.055 19.3712   1
 -15   4   0 267.957 17.2264   1
  15  -4   0 315.100 19.2710   1
   4 -15   0 281.796 5.65887   6
  15  -4   0 248.128 17.7151   2
   4 -15   0 274.683 13.2189  16
  -4  15   0 304.198 19.0300   4
   4  15   0 323.172 20.6981  10
  -4  15   0 276.881 13.6636   2
   4  15   0 299.948 8.57723  12
  15   4   0 287.589 18.3391   2
 -15   4   0 307.237 16.6645   4
  15   4   0 293.475 17.1562   4
  -4 -15   0 290.530 5.65620  17
 -15  -4   0 259.731 15.8948   4
  -4  15   0 258.366 17.0990   3
  15   4   0 292.009 18.0203   5
  -4 -15   0 290.537 6.27295  18
   4  15   0 289.023 17.6083   3
 -15   4   0 244.188 17.5869   5
  15  -4   0 298.836 8.67980  12
 -15  -4   0 294.037 5.52194   6
  -4  15   0 259.484 18.9310  10
 -15  -4   0 274.493 16.2707   5
  -4  15   0 300.024 14.0017  15
  15   4   0 279.998 16.1923   3
   4  15   0 289.794 10.2519   2
  -4  15   0 288.878 14.5765   5
  -4 -15   0 291.716 17.8428   3
  15  -4   0 283.307 16.7962   3
  15  -4   0 296.389 19.2280   5
 -15   4   0 284.426 16.7914   3
  15   4   0 305.016 9.78716  12
   4  15   0 291.873 10.0970   5
 -15   5   0 406.815 16.2287  16
 -15  -5   0 460.217 20.9977   5
 -15   5   0 428.679 8.23396  14
  15   5   0 437.537 21.7640   5
  -5  15   0 447.052 17.5498  15
 -15   5   0 467.402 23.1764   1
  -5 -15   0 396.935 20.7683   3
  15  -5   0 415.928 20.8676   3
  15   5   0 417.344 22.1404   1
  15  -5   0 432.766 10.9519  12
   5  15   0 424.279 21.6698   3
 -15  -5   0 438.179 8.45697  18
   5 -15   0 409.420 16.6368  16
  15  -5   0 421.094 22.9241   2
  15   5   0 484.001 23.7736   2
  -5 -15   0 468.924 17.4109  15
  15  -5   0 440.601 21.3154   4
  -5  15   0 454.298 18.5021   2
   5  15   0 429.885 12.7867   5
   5  15   0 417.374 11.3008  12
  -5  15   0 443.437 22.4314   3
 -15  -5   0 423.387 16.5163  15
 -15  -5   0 424.437 22.4088  10
 -15   5   0 424.022 20.8350   3
 -15  -5   0 435.367 8.00057   6
  15  -5   0 439.188 22.9360   1
   5 -15   0 430.700 8.15916   6
  15   5   0 449.479 22.2138   4
  -5  15   0 422.825 23.8198  10
  15  -5   0 424.949 22.9725   5
  15   5   0 401.225 12.2397  12
   5  15   0 420.802 13.2616   2
 -15  -5   0 441.284 16.5954  16
  -5  15   0 416.698 18.6731   5
   5  15   0 444.538 24.9979  10
  -5  15   0 435.454 8.56433  18
  15   5   0 429.185 20.2481   3
 -15  -5   0 448.107 20.4633   3
 -15  -5   0 443.883 8.27978  14
  -5 -15   0 434.336 8.12719   6
  -5  15   0 402.395 22.7819   1
  -5  15   0 439.093 22.7678   4
 -15   5   0 399.514 21.8141  10
  -5 -15   0 441.213 8.78067  18
  -5 -15   0 442.030 8.16372  17
 -15   5   0 428.871 20.2484   4
 -15   5   0 422.404 16.7359  15
  -5 -15   0 432.823 16.9741  16
 -15   5   0 430.687 8.04845   6
  -6 -15   0 363.404 15.5312  16
   6  15   0 382.741 10.5475  12
  15   6   0 363.469 20.6340   1
 -15   6   0 356.752 6.99387  14
  15  -6   0 354.909 9.28087  12
 -15   6   0 338.156 20.1610   5
  -6  15   0 383.565 18.4524   5
 -15   6   0 362.588 20.9820  10
   6  15   0 357.309 12.3407   2
  -6 -15   0 351.400 7.45400  18
  -6  15   0 353.125 20.1741   3
  15  -6   0 345.891 21.0068   5
 -15   6   0 347.227 6.77830   6
  -6  15   0 377.189 22.6642  10
  -6 -15   0 361.202 15.3021  15
  15  -6   0 346.729 19.1125   3
  15  -6   0 341.514 18.9642   4
 -15  -6   0 368.283 7.23536  18
   6  15   0 371.965 11.7302   5
 -15   6   0 364.601 19.4533   3
  -6  15   0 361.896 7.27875  18
  15   6   0 325.684 17.9085   3
 -15  -6   0 358.246 14.7203  16
   6 -15   0 348.553 6.86712   6
 -15  -6   0 357.284 18.3868   5
   6 -15   0 360.061 15.6204  16
 -15  -6   0 348.503 18.1311   3
 -15  -6   0 352.733 20.6224  10
  15   6   0 380.638 20.3901   4
  -6 -15   0 363.496 6.89063  17
 -15  -6   0 369.167 15.4800  15
  -6  15   0 360.071 21.5879   1
  -6  15   0 321.221 19.9848   3
  -6 -15   0 349.007 6.83375   6
  -6  15   0 359.313 17.1820   2
 -15  -6   0 358.540 6.99471  14
  -6 -15   0 363.972 22.2202  10
  15   6   0 347.742 11.1373  12
  15   6   0 363.681 19.6947   5
 -15   6   0 358.169 18.7352   4
  15  -6   0 377.690 21.3660   1
 -15   6   0 379.059 20.9997   1
  -6  15   0 362.576 20.8326   4
  -6  15   0 390.613 16.4013  15
 -15   6   0 382.868 15.5328  16
 -15   6   0 365.624 15.6035  15
  15  -6   0 349.932 21.4077   2
   6  15   0 345.038 19.5769   3
  -6 -15   0 347.896 19.4703   3
 -15  -6   0 358.314 6.72222   6
  15   6   0 378.444 21.1360   2
  -7  15   0 103.580 11.5410   3
 -15   7   0 102.438 8.51640  16
 -15  -7   0 110.047 2.53034   6
 -15  -7   0 112.314 8.67836  15
  15  -7   0 135.451 12.3553   4
  15  -7   0 123.902 12.9725   1
  -7 -15   0 121.482 9.11131  15
   7  15   0 114.219 11.5935   3
  -7  15   0 106.580 8.96647  16
  15   7   0 101.668 6.14383  12
   7  15   0 114.596 7.31059   2
  15  -7   0 114.797 11.3689   3
 -15  -7   0 107.959 2.77937  14
 -15   7   0 111.397 2.79919  14
 -15   7   0 125.739 12.8079   1
 -15   7   0 119.967 11.5772   3
 -15  -7   0 108.425 8.27338  16
  -7 -15   0 110.096 2.66167  17
  -7  15   0 111.282 12.6833   1
 -15   7   0 111.797 2.58696   6
 -15   7   0 110.743 12.2416  10
 -15  -7   0 113.520 10.9249   3
  -7  15   0 98.9534 11.7583   3
  -7 -15   0 120.412 8.97772  16
  15   7   0 111.270 12.6439   2
  15   7   0 107.904 12.2938   1
  15   7   0 105.463 11.5813   5
  15  -7   0 114.135 12.8266   2
  -7  15   0 113.642 12.6266   4
  -7 -15   0 90.8390 12.0725  10
 -15  -7   0 106.355 10.7564   5
  15  -7   0 111.884 4.66658  12
  -7 -15   0 128.555 12.2567   3
 -15  -7   0 124.507 12.8348  10
 -15  -7   0 110.382 3.03003  18
  -7  15   0 110.570 10.3767   2
   7 -15   0 105.642 2.63696   6
  -7  15   0 138.293 14.2069  10
  -7  15   0 115.300 11.1958   5
  15  -7   0 120.317 12.6656   5
   7  15   0 105.278 5.76226  12
   7 -15   0 119.815 12.7986   1
 -15   7   0 87.6981 9.94526   4
  -7 -15   0 106.679 3.19261  18
  -7  15   0 105.020 9.04558  15
   7  15   0 108.193 6.51919   5
 -15   7   0 113.095 9.01233  15
  15   7   0 115.854 11.7929   4
 -15  -7   0 109.889 2.59999  17
  -7  15   0 105.227 2.91929  18
  15   7   0 106.243 10.7839   3
  -7 -15   0 107.443 2.57226   6
 -15   7   0 89.8740 12.4417   5
  -8 -15   0 92.4537 12.2479  10
   8  15   0 99.5751 7.38538   2
 -15   8   0 104.223 11.1052   3
  15   8   0 85.0237 5.85804  12
  -8  15   0 103.702 9.51685  15
  15  -8   0 96.7729 11.1041   3
 -15  -8   0 93.7176 2.34449  17
 -15  -8   0 95.5818 9.83463   5
 -15  -8   0 81.5434 7.80958  15
 -15  -8   0 95.0063 11.6983  10
 -15   8   0 89.8130 2.51901  14
 -15   8   0 80.0476 11.1012  10
  15   8   0 106.199 11.9243   4
  -8  15   0 94.3468 11.9109   4
  15   8   0 98.9488 11.5064   1
 -15  -8   0 91.5872 7.82995  16
   8  15   0 78.0936 5.17118  12
 -15  -8   0 89.4111 2.69456  18
  15  -8   0 104.210 12.7172   5
   8 -15   0 93.5731 2.41001   6
  -8  15   0 74.6933 11.8561  10
 -15   8   0 92.2080 8.68306  16
  -8  15   0 99.1852 11.8312   3
 -15  -8   0 92.9281 2.24801   6
  -8  15   0 87.2990 8.52091  16
 -15  -8   0 94.2104 2.54195  14
  -8 -15   0 88.5611 3.00818  18
  -8  15   0 103.158 11.5562   3
  15   8   0 116.948 11.4722   3
  15   8   0 105.885 12.4091   2
   8  15   0 93.0146 11.1226   3
  -8 -15   0 93.3469 2.30835   6
  -8  15   0 86.7430 10.5779   5
  -8  15   0 89.8608 2.68607  18
 -15   8   0 94.8096 10.5728   4
  -8 -15   0 92.0226 2.39348  17
  15   8   0 90.7921 10.9633   5
 -15   8   0 117.594 12.5304   1
   8 -15   0 90.1844 12.5865   1
 -15   8   0 92.3012 8.50134  15
  15  -8   0 88.4821 11.6935   1
  -8 -15   0 101.566 8.55201  16
 -15  -8   0 102.525 10.4079   3
  -8  15   0 93.6664 12.5355   1
  -8 -15   0 121.196 12.1482   3
  -8  15   0 91.5004 10.1818   2
  15  -8   0 90.7112 10.9405   4
  -8 -15   0 79.3923 7.94110  15
   8  15   0 91.3906 6.57598   5
 -15   8   0 106.118 12.4466   5
   9 -15   0 8.85584 7.96011   1
 -15  -9   0 -4.8114 3.39137  16
  15   9   0 1.14795 7.29150   2
  -9  15   0 5.21191 4.78865  15
  -9  15   0 -3.7838 5.06709   4
 -15   9   0 -6.2463 5.60607   3
  -9  15   0 0.73160 1.26614  14
  15   9   0 -7.2456 5.96543   5
  -9  15   0 -1.0347 1.13723  18
  -9 -15   0 0.43537 0.86776   6
  15  -9   0 0.13220 0.82924   6
  15   9   0 0.38690 3.61252  12
  -9  15   0 2.37378 6.63242   5
   9  15   0 -8.4715 5.22086   3
   9  15   0 1.49113 3.23630  12
  15   9   0 -0.5262 6.05366   1
  -9  15   0 3.72358 5.84901   3
  -9 -15   0 -0.3741 0.94911  17
 -15  -9   0 -11.181 4.94852  10
 -15   9   0 5.94092 8.10497   5
  -9 -15   0 0.03193 4.44917  15
 -15   9   0 -3.7408 5.57848  10
 -15  -9   0 1.17703 4.50038   5
   9  15   0 0.66337 4.10340   5
  -9 -15   0 -0.4015 1.29420  18
 -15  -9   0 -2.1389 4.11347  15
 -15   9   0 4.36955 6.54904   1
 -15   9   0 6.93702 4.89415  15
  -9  15   0 2.47901 7.11833  10
 -15  -9   0 0.58658 0.89469  17
  15   9   0 -2.7644 5.17419   3
  -9 -15   0 3.53287 3.64229   5
  15  -9   0 -4.7320 5.80184   4
  -9  15   0 -7.2960 6.15603   3
  15  -9   0 -4.0226 5.44500   1
 -15  -9   0 1.12237 1.05195  14
  -9 -15   0 0.23536 4.98744   3
  -9 -15   0 -0.8132 3.78570  16
   9  15   0 -3.6612 4.15256   2
  -9  15   0 -2.9063 5.53051   1
 -15   9   0 -0.9720 1.08247  14
   9 -15   0 0.42745 0.95048   6
 -15  -9   0 0.30590 1.11679  18
  -9 -15   0 14.6101 7.54203  10
 -15   9   0 -0.8959 4.13760  16
  15  -9   0 -4.5930 4.34498   3
 -15  -9   0 -0.0017 0.79592   6
  15  -9   0 3.52452 6.19691   5
 -15   9   0 -2.9929 4.18364   4
  -9  15   0 3.59104 5.49934  16
 -15  -9   0 5.87968 4.94804   3
  15   9   0 -4.3385 4.74061   4
 -15 -10   0 110.935 9.18181  16
 -15  10   0 111.128 13.6120   5
 -15  10   0 104.794 12.4641   1
  10  15   0 107.613 9.24296   2
 -10  15   0 97.1047 2.70395  14
 -10 -15   0 88.6913 7.71952   2
 -10  15   0 93.2446 2.79482  18
  10 -15   0 96.1946 13.2976   1
 -15 -10   0 95.0434 2.34948   6
 -15 -10   0 95.9910 2.60652  14
 -15 -10   0 102.680 11.1999   3
 -15 -10   0 96.6187 9.09975  15
 -10 -15   0 95.4960 2.49537  17
 -10  15   0 92.2777 9.13514  15
 -15 -10   0 118.173 13.3043  10
  15 -10   0 100.905 11.8372   4
  10  15   0 111.712 8.45207   5
 -10  15   0 96.3848 12.0914   3
 -10 -15   0 90.1629 10.7282   3
 -10 -15   0 103.808 8.79925  16
 -15  10   0 93.4957 2.66390  14
  10 -15   0 94.4245 2.44707   6
 -15  10   0 89.4728 8.68124  16
  15 -10   0 94.3041 2.41926   6
  15  10   0 91.6180 11.6982   1
 -15 -10   0 93.8838 2.90138  18
 -15  10   0 99.0039 11.9340   3
 -15  10   0 85.2806 8.70785  15
 -10  15   0 125.791 13.2011   4
 -10 -15   0 110.123 13.3199  10
  15  10   0 94.4725 11.6087   4
  15  10   0 99.0559 10.7504   3
  10  15   0 96.6466 5.97041  12
 -15 -10   0 93.6373 9.75866   5
  15  10   0 101.128 11.9693   2
 -10 -15   0 90.5702 3.03421  18
 -10  15   0 80.6199 8.59678  16
 -10  15   0 104.922 12.1175   3
  15 -10   0 104.692 12.4438   5
 -10 -15   0 96.0689 2.43731   6
 -10  15   0 88.1611 11.4144   5
 -15  10   0 93.9031 11.0650   4
 -10 -15   0 94.8790 8.58442  15
  15  10   0 100.130 11.4259   5
  10  15   0 110.868 11.9515   3
  10 -15   0 106.622 12.6845   4
 -10 -15   0 97.6423 7.63364   5
 -10  15   0 96.0848 13.2245  10
  15 -10   0 85.8343 12.6820   1
 -10  15   0 84.8588 12.0603   1
 -15 -10   0 95.4053 2.45374  17
 -15  10   0 99.5720 12.4509  10
  15  10   0 91.7415 6.32376  12
  11  15   0 371.298 16.6209   2
  15 -11   0 369.615 7.24890   6
 -15  11   0 423.544 24.5847   1
 -15  11   0 371.947 16.8439  16
 -11 -15   0 361.516 23.5522  10
 -15  11   0 393.323 22.6164   3
 -15  11   0 362.891 17.0561  15
 -15  11   0 377.950 7.51400  14
 -11 -15   0 373.339 16.2760   2
  15  11   0 411.675 23.2777   4
 -15 -11   0 375.802 7.18668   6
 -15  11   0 408.659 24.8382  10
 -15 -11   0 386.302 20.8661   3
  11  15   0 396.084 21.9146   3
  11  15   0 377.327 12.0513  12
  11  15   0 390.242 23.2283   4
 -15 -11   0 425.729 17.4126  16
 -15  11   0 376.219 7.40381  18
  15 -11   0 370.924 21.4540   4
 -11 -15   0 372.708 7.22634   6
 -11  15   0 376.844 7.54331  14
  15 -11   0 396.647 24.3701   1
  15  11   0 345.045 19.7650   2
 -11 -15   0 369.724 16.7944  15
 -11 -15   0 411.790 22.3154   3
 -15 -11   0 353.076 22.8581  10
 -11  15   0 381.986 7.61152  18
 -15  11   0 364.984 20.8838   4
 -11  15   0 373.023 24.1204  10
 -11  15   0 398.755 17.8243  16
  15  11   0 387.217 19.7699   5
  15  11   0 383.635 21.1517   3
 -11  15   0 357.560 22.6173   3
 -11 -15   0 375.849 7.30559  17
 -11  15   0 379.113 22.1377   3
 -15 -11   0 375.126 16.7573  15
  11  15   0 371.794 15.3614   5
 -15 -11   0 369.987 7.85759  18
 -11  15   0 379.847 23.5450   1
 -11 -15   0 379.629 16.6751  16
 -15 -11   0 385.774 18.7051   5
  15  11   0 366.775 12.4155  12
 -11  15   0 424.367 23.4381   4
 -11 -15   0 362.539 15.2553   5
 -15 -11   0 381.405 7.28680  17
  15 -11   0 394.587 22.8048   5
  11 -15   0 381.893 7.34349   6
 -11 -15   0 365.862 7.96452  18
 -11  15   0 379.375 21.4221   5
 -11  15   0 384.065 17.7098  15
  11 -15   0 368.126 21.8852   4
  12  15   0 491.067 18.8315   5
 -12  15   0 495.196 28.3373  10
 -15 -12   0 487.128 9.25628  17
  12  15   0 456.990 19.8085   2
 -12  15   0 514.022 20.7863  16
 -12 -15   0 508.140 28.1294  10
 -12  15   0 479.854 9.54738  18
 -12 -15   0 479.552 9.98823  18
  15 -12   0 499.863 26.0224   5
 -12  15   0 494.320 9.56569  14
 -12  15   0 544.006 26.5784   5
 -15  12   0 519.582 25.4671   4
 -12 -15   0 494.195 19.9389  15
 -15 -12   0 479.834 9.87961  18
 -12 -15   0 446.009 23.8878   3
 -12 -15   0 478.486 9.25382  17
  12  15   0 513.139 25.5349   3
  15 -12   0 465.244 24.8124   4
 -12  15   0 481.478 25.7101   4
 -12 -15   0 453.423 19.0469   2
 -12 -15   0 516.354 19.9564  16
 -15  12   0 503.365 20.3795  16
 -15 -12   0 496.458 19.6806  16
  12 -15   0 507.004 26.2751   4
 -12  15   0 505.698 28.0749   1
  15 -12   0 483.748 9.24925   6
  15  12   0 499.514 23.6782   2
  15  12   0 498.039 24.8262   3
  12  15   0 513.915 27.4817   4
 -15 -12   0 486.820 9.17102   6
  15  12   0 488.627 15.1353  12
 -12  15   0 460.392 25.8717   3
 -15  12   0 481.069 25.9307   3
  12  15   0 484.151 14.6172  12
  15  12   0 478.951 21.8502   5
 -12 -15   0 510.494 19.0231   5
 -15  12   0 566.757 28.6869   1
 -12  15   0 488.152 20.4185  15
 -15  12   0 489.774 27.6246  10
 -15 -12   0 474.611 21.0684   5
 -15 -12   0 455.907 26.6466  10
 -15  12   0 475.578 9.40091  18
 -15  12   0 470.553 20.0347  15
 -12 -15   0 487.455 9.21193   6
 -15  12   0 481.742 9.48579  14
 -15 -12   0 486.800 19.7382  15
  12 -15   0 483.433 9.27162   6
  15  12   0 466.307 26.0936   4
 -15 -12   0 544.536 25.4386   3
 -13  15   0 261.071 20.7288  10
  15 -13   0 266.955 18.8691   5
  15  13   0 258.901 10.4472  12
  15  13   0 253.787 15.7499   5
 -15 -13   0 256.574 14.3061  15
 -13  15   0 221.485 17.8744   4
  13  15   0 251.950 15.3234   2
 -13 -15   0 262.904 14.4404  15
  15  13   0 291.679 19.0784   3
 -15 -13   0 295.099 15.8079   5
 -15  13   0 267.751 20.1102   1
 -15 -13   0 257.762 5.32221  17
 -15  13   0 281.690 15.3709  15
 -15 -13   0 283.346 14.7987  16
 -13  15   0 248.332 20.3271   1
 -15  13   0 266.781 15.1166  16
 -13 -15   0 251.872 5.28201  17
 -13  15   0 251.001 14.6209  16
 -13 -15   0 256.419 6.09935  18
 -13 -15   0 255.932 14.4138   2
 -13 -15   0 257.251 5.24643   6
 -15  13   0 253.314 20.3402  10
 -13  15   0 249.238 5.57117  14
 -13 -15   0 260.720 13.7457   5
  13  15   0 260.426 10.2953  12
 -13  15   0 265.967 19.8141   3
 -15 -13   0 302.515 21.9020  10
  15 -13   0 273.401 19.0205   4
  15  13   0 270.419 17.1606   2
 -13  15   0 255.886 18.3710   5
 -13 -15   0 239.838 17.3654   3
  13 -15   0 289.327 19.9265   4
 -15  13   0 252.424 18.2161   4
 -15 -13   0 249.760 17.7203   3
  13 -15   0 255.924 5.30477   6
  13  15   0 239.468 17.6948   3
 -15 -13   0 249.240 5.92115  18
 -13  15   0 225.054 14.2777  15
  15 -13   0 263.265 5.31654   6
  13  15   0 265.009 14.1614   5
 -13 -15   0 292.292 21.9042  10
 -13 -15   0 250.849 14.0135  16
 -15  13   0 254.011 5.46595  18
 -13  15   0 254.794 5.54046  18
 -15  13   0 255.008 5.55693  14
 -15  13   0 299.174 20.7286   3
 -15 -13   0 258.530 5.21642   6
 -14 -15   0 4.05252 8.95418  10
 -14  15   0 1.31059 1.14900  18
 -14  15   0 5.42129 5.37457  15
 -15  14   0 7.35188 6.16358  15
  14  15   0 4.39968 6.74773   3
 -14  15   0 0.73941 7.04141  10
  15  14   0 5.17859 5.98314   3
 -14 -15   0 -5.6785 5.75037   3
  14 -15   0 1.27285 7.44201   4
 -14 -15   0 -0.3432 4.53463  15
 -14 -15   0 -6.5561 4.06116  16
 -14  15   0 -3.9391 6.34001   3
 -15 -14   0 -5.5597 8.06614  10
 -15 -14   0 3.44025 4.91839   5
 -14  15   0 -7.5116 5.24740  16
 -15  14   0 1.78674 5.91731  16
 -15 -14   0 -0.3940 1.62311  18
 -15 -14   0 1.04205 0.93483   6
 -14  15   0 10.4263 7.13244   4
  14  15   0 0.99107 4.01697  12
  15  14   0 -1.0228 5.75249   5
 -15  14   0 10.1335 8.76145  10
  15  14   0 1.94556 6.84748   2
 -15 -14   0 -2.7738 4.42723  15
 -15  14   0 -1.7827 6.02837   4
  14  15   0 7.19551 5.89786   5
 -15 -14   0 2.39596 4.51767  16
  14 -15   0 1.51734 0.89825   6
 -14  15   0 0.01388 1.31176  14
  14  15   0 -3.9043 6.08728   2
 -14 -15   0 0.06950 1.05044  17
  15 -14   0 4.98370 6.80261   5
  15 -14   0 -9.0444 6.61761   4
 -14  15   0 -7.2144 5.78948   1
  15 -14   0 2.98074 1.04706   6
 -15  14   0 -1.6476 6.04647   1
 -14 -15   0 6.92279 5.21694   5
 -15 -14   0 -0.3387 1.03248  17
  15  14   0 4.00354 4.87205  12
 -15 -14   0 2.89094 6.51272   3
 -15  14   0 -2.1767 1.06132  18
 -15  14   0 -6.3170 6.82675   3
 -15  14   0 -1.2025 1.25518  14
 -14 -15   0 -1.6088 1.66604  18
 -14 -15   0 0.19508 0.96293   6
 -15  15   0 39.4412 1.84582  18
 -15  15   0 34.0949 8.72339   4
  15  15   0 33.9552 7.50998   5
 -15  15   0 40.9075 2.01288  14
 -15  15   0 42.8603 7.73244  15
 -15 -15   0 45.9023 7.39882  15
  15 -15   0 41.6532 1.72216   6
 -15 -15   0 38.3038 2.24891  18
  15  15   0 31.3271 8.27256   2
 -15 -15   0 39.6336 1.72876  17
 -15  15   0 37.3862 7.92770  16
 -15 -15   0 40.7775 1.62295   6
  15  15   0 42.2022 9.19217   3
 -15 -15   0 37.3314 9.14298   3
  15 -15   0 40.0102 10.1258   4
 -15  15   0 44.9046 11.1236   3
 -15 -15   0 25.9763 9.73994  10
 -15  15   0 45.2527 11.1511   1
  15  15   0 35.3455 5.95034  12
 -15 -15   0 42.3653 6.93362  16
 -15  15   0 45.9499 11.0959  10
 -16   0   0 14.9905 5.05094  16
 -16   0   0 10.4824 5.77106   3
 -16   0   0 17.8147 1.00251   6
  16   0   0 19.7338 6.60914   1
  16   0   0 30.3737 8.50358   5
  16   0   0 12.5965 5.54571   3
   0 -16   0 23.8023 5.15405  15
   0  16   0 18.9226 4.44981   5
   0  16   0 5.75909 7.15922  10
 -16   0   0 9.68779 6.52608  10
  16   0   0 36.4652 10.2175   2
 -16   0   0 14.9380 1.04075  14
   0 -16   0 18.1594 1.11095   6
   0  16   0 8.99510 6.47994   1
   0  16   0 3.77847 6.35397   4
   0  16   0 19.8792 6.49146   3
   0  16   0 19.1674 4.52967   5
 -16   0   0 12.8073 4.57835  15
  16   0   0 24.0811 6.27286   4
 -16   0   0 10.6167 6.48277   5
 -16   0   0 8.63843 4.96090   4
   0 -16   0 13.7681 4.58805  16
  16   0   0 13.6984 3.32254  12
   0  16   0 20.7281 4.09141   2
 -16   0   0 19.7602 6.21408   1
 -16   1   0 -0.3346 0.90296  14
 -16   1   0 -0.5451 0.69566   6
  16  -1   0 -2.7763 2.84211  12
   1  16   0 0.06219 2.88937   5
   1  16   0 2.04338 3.45453   5
  -1 -16   0 -0.7833 0.71174   6
 -16  -1   0 1.37651 0.87113  18
 -16  -1   0 8.26516 5.26613   3
  -1  16   0 5.90685 6.29800   1
  -1  16   0 0.12924 4.25800   5
 -16  -1   0 0.00606 0.91487  14
  -1  16   0 -5.0631 5.26194   3
  16   1   0 -1.0236 7.19510   2
  -1 -16   0 -0.0906 1.46736  18
 -16   1   0 1.90216 4.72656   3
   1  16   0 -1.0291 2.26050  12
  -1  16   0 -2.4935 3.47457   2
  16   1   0 3.17985 3.16141  12
   1 -16   0 -0.7517 0.83346   6
   1  16   0 5.37619 5.42498   3
 -16   1   0 -1.6470 3.49605  16
  16   1   0 0.93359 5.55031   1
  16   1   0 -4.9696 4.18055   3
  16  -1   0 3.01305 6.56301   5
   1 -16   0 1.25515 3.86290  16
  16   1   0 0.86484 4.33995   4
 -16   1   0 -4.5265 3.78903   4
   1 -16   0 1.02303 3.93220  15
 -16   1   0 -3.4181 4.42102  10
  16   1   0 -10.341 7.46933   5
 -16   1   0 6.56419 4.11564  15
  -1  16   0 11.8641 7.91665  10
   1  16   0 6.40899 7.57867   1
 -16   1   0 -4.3159 5.63155   5
  -1 -16   0 6.43513 3.92046  16
 -16  -1   0 -0.9051 3.60212  16
  16  -1   0 -1.8598 4.84870   1
   1  16   0 -1.1210 2.69774   2
   1  16   0 -4.5781 5.70283   4
 -16  -1   0 -0.5097 3.80787  15
 -16  -1   0 -0.2804 0.69239   6
 -16   1   0 3.54143 4.75114   1
  16  -1   0 -2.3900 6.78489   2
 -16  -1   0 7.23386 5.81958  10
   1  16   0 6.26773 7.39632  10
 -16  -1   0 -4.2873 3.95861   4
 -16  -1   0 -3.2623 6.23972   5
  -1 -16   0 -1.9504 3.66885  15
 -16  -1   0 -0.2262 4.28305   1
  16  -1   0 2.58186 4.07907   3
  -1  16   0 -4.8094 5.53540   4
  16  -1   0 -3.5507 4.45118   4
  -2  16   0 126.739 13.1283   4
   2  16   0 123.589 7.05713   5
  16  -2   0 135.986 11.8592   4
 -16   2   0 131.741 12.2577   1
 -16  -2   0 139.431 13.0905  10
 -16   2   0 110.072 11.9489   5
  -2  16   0 134.817 14.2348  10
 -16   2   0 114.843 8.78037  15
   2 -16   0 121.400 9.08176  15
 -16  -2   0 147.381 11.8218   3
   2  16   0 131.632 12.4837   3
   2  16   0 136.414 7.06245   2
  16  -2   0 133.086 11.6976   3
  -2 -16   0 148.153 12.9368   3
  -2 -16   0 124.057 2.93004   6
 -16  -2   0 149.387 12.1768   4
  -2 -16   0 125.411 9.14554  15
  -2 -16   0 124.128 3.46561  18
  16   2   0 157.743 13.7648   1
 -16  -2   0 132.152 9.17351  15
  -2 -16   0 131.914 9.63206  16
   2 -16   0 120.119 9.00242  16
   2  16   0 128.563 5.20421  12
  16   2   0 118.969 11.6537   4
 -16   2   0 126.600 2.99760  14
 -16   2   0 131.129 8.90364  16
  16   2   0 132.631 11.5623   3
  16  -2   0 124.390 12.7304   1
   2  16   0 132.037 7.28761   5
   2  16   0 99.4870 12.8647  10
 -16   2   0 109.739 10.6967   3
  16   2   0 130.542 6.66660  12
  16  -2   0 135.358 13.4881   5
  16   2   0 121.141 13.5525   5
  16  -2   0 119.335 6.00285  12
 -16  -2   0 133.488 3.13998  18
 -16   2   0 128.305 2.82929   6
 -16  -2   0 147.888 13.1453   5
 -16  -2   0 130.073 2.80058   6
 -16  -2   0 120.128 11.8756   1
  -2  16   0 126.186 8.66969   2
   2 -16   0 119.157 2.88608   6
   2  16   0 134.711 14.0838   1
  -2  16   0 111.447 12.6715   1
  16  -2   0 135.889 14.7914   2
 -16  -2   0 133.205 3.06522  14
  16   2   0 119.955 14.2571   2
 -16   2   0 124.137 12.8339  10
  -2  16   0 136.540 9.63902   5
 -16  -2   0 129.831 9.08817  16
 -16   2   0 129.149 11.0093   4
  16   3   0 508.315 22.4013   3
  16  -3   0 492.646 22.7070   3
  -3  16   0 527.852 18.7021   2
 -16   3   0 498.574 22.3669   4
   3 -16   0 491.896 18.6337  16
  16   3   0 555.976 25.6487   5
  16  -3   0 491.827 24.8404   5
 -16   3   0 531.987 25.5682  10
  -3 -16   0 501.686 10.0201  18
 -16   3   0 509.531 9.30822   6
 -16  -3   0 507.616 18.0491  16
  -3 -16   0 498.169 18.6770  16
   3 -16   0 526.425 19.1292  15
   3  16   0 503.943 26.8921  10
 -16  -3   0 507.878 23.0106   4
 -16   3   0 487.312 9.48804  14
 -16  -3   0 502.200 9.25958   6
 -16   3   0 515.803 18.5898  16
  -3 -16   0 517.731 19.0155  15
 -16  -3   0 520.722 18.7378  15
  16   3   0 490.100 24.6905   1
  -3  16   0 522.208 19.5296   5
   3  16   0 501.087 14.6073   5
  -3 -16   0 506.927 9.42732   6
  16  -3   0 523.465 26.0987   2
   3 -16   0 505.633 9.44438   6
  16  -3   0 508.788 23.2012   4
 -16  -3   0 512.354 23.4905   5
  -3 -16   0 529.634 24.5654   3
 -16   3   0 457.239 23.3746   1
  -3  16   0 483.200 26.1191  10
 -16   3   0 497.093 22.6204   3
  16   3   0 515.996 13.8801  12
  -3  16   0 513.604 9.93197  18
 -16  -3   0 512.864 22.3647   3
  16  -3   0 506.860 12.8553  12
  -3  16   0 522.529 25.8784   4
   3  16   0 509.054 24.4620   3
 -16   3   0 477.659 18.3558  15
  -3  16   0 471.418 25.1496   1
   3  16   0 506.635 12.2859  12
   3  16   0 509.417 14.8645   5
 -16  -3   0 475.934 24.2430  10
  16   3   0 484.283 23.4745   4
  16   3   0 528.027 25.8107   2
 -16  -3   0 504.186 9.52076  14
 -16  -3   0 512.036 9.66284  18
   3  16   0 522.222 14.8124   2
  16  -3   0 540.206 25.7938   1
  -4  16   0 57.8369 7.52200   2
  16   4   0 62.0212 11.6599   2
  16  -4   0 57.9028 8.80136   4
 -16   4   0 56.2430 9.40921   1
 -16   4   0 58.7260 1.69149   6
 -16  -4   0 60.2546 1.86119  14
  16  -4   0 54.6804 4.23779  12
 -16  -4   0 65.0203 9.41538   5
  16  -4   0 67.4306 10.8568   2
   4 -16   0 66.5622 7.23609  16
  -4 -16   0 57.3986 1.78650   6
  -4  16   0 67.0040 10.6078   1
 -16   4   0 69.6022 8.86909   4
  -4  16   0 62.2378 2.35135  18
  -4  16   0 56.8429 9.32197   3
   4  16   0 68.9723 9.68879   3
 -16  -4   0 56.1530 1.63721   6
   4  16   0 43.7519 10.2523  10
 -16  -4   0 55.3554 8.26208   3
  16   4   0 66.1075 9.87293   5
  16   4   0 56.7564 5.37234  12
 -16   4   0 62.9613 7.32638  16
  -4  16   0 62.5809 7.94736   5
 -16   4   0 69.3777 7.40637  15
 -16   4   0 47.9868 9.60656   5
 -16   4   0 59.9449 1.93237  14
  -4  16   0 58.1540 9.60568   4
  16   4   0 59.1758 8.40040   4
  -4  16   0 59.3659 7.32349  15
 -16   4   0 47.7738 8.77706  10
 -16   4   0 49.4932 8.02226   3
   4  16   0 64.8967 4.84981   5
 -16  -4   0 63.1445 8.89364   4
  16   4   0 59.1068 9.15853   1
  16  -4   0 67.9327 9.34653   3
 -16  -4   0 57.5522 1.86923  17
 -16  -4   0 61.8611 6.90367  15
  -4 -16   0 61.0077 2.49285  18
 -16  -4   0 70.5379 10.6609  10
 -16  -4   0 64.7978 7.09359  16
 -16  -4   0 59.7366 2.03022  18
  -4 -16   0 67.1317 9.35836   3
  16  -4   0 41.8003 10.2028   5
   4  16   0 58.7978 4.16640  12
  16   4   0 50.4749 8.15335   3
   4  16   0 61.1121 4.80677   2
  16  -4   0 63.5798 10.5249   1
  -4  16   0 48.1376 11.5737  10
  -4 -16   0 61.6086 7.08579  16
  -4 -16   0 54.7366 6.89886  15
 -16  -5   0 996.649 34.1256   3
 -16  -5   0 1064.04 29.9483  15
 -16   5   0 1061.57 19.1122  14
  -5  16   0 1063.03 19.4475  18
  16  -5   0 1054.97 36.3252   3
  -5  16   0 1078.86 31.6271   2
 -16  -5   0 1037.10 35.1910   5
 -16  -5   0 1093.14 18.9410  17
 -16   5   0 1091.06 36.4843   3
  -5 -16   0 1031.49 30.0334  15
 -16   5   0 1059.88 38.5962  10
 -16  -5   0 1047.54 19.1021  14
 -16  -5   0 1063.61 38.6047  10
  16   5   0 1002.55 34.6364   3
   5  16   0 1078.42 22.7417  12
  16   5   0 1053.22 38.0414   1
  -5 -16   0 1070.18 19.6610  18
 -16   5   0 1048.54 29.7740  16
  16   5   0 1019.40 37.4689   2
  -5 -16   0 1048.57 18.9755   6
  -5  16   0 1051.67 38.0032   3
  -5 -16   0 996.853 36.2947   3
  16  -5   0 1133.32 39.8510   1
 -16  -5   0 1090.80 19.3380  18
   5  16   0 1079.11 24.4876   5
  -5  16   0 996.682 37.7174   4
  16  -5   0 1036.18 38.9667   2
 -16  -5   0 1076.74 18.8487   6
  -5  16   0 1054.32 40.5827  10
 -16   5   0 1061.99 30.4219  15
  16   5   0 1003.54 35.9576   5
 -16   5   0 1073.55 38.0659   1
   5  16   0 1122.12 41.9280  10
  -5  16   0 1059.54 39.7215   1
  16   5   0 1051.89 24.0980  12
  -5  16   0 1027.98 32.3201   5
 -16   5   0 1052.66 18.8954   6
  16  -5   0 1045.71 36.1130   4
 -16  -5   0 1073.00 29.5528  16
   5  16   0 1076.07 24.9956   2
  -5 -16   0 1078.64 30.4378  16
  16   5   0 1095.82 37.6198   4
  -5 -16   0 1057.64 18.9939  17
  -5  16   0 1048.96 30.8371  15
  16  -5   0 1096.75 39.0766   5
   5 -16   0 1100.10 30.8276  16
 -16   5   0 1041.05 34.9928   4
  16  -5   0 1079.73 22.2377  12
   5  16   0 1073.51 37.8203   3
   5 -16   0 1060.96 19.0177   6
 -16   6   0 174.022 3.76134   6
 -16   6   0 155.198 10.3528  16
  -6  16   0 165.248 14.9865   4
  16  -6   0 156.481 14.6486   1
  16   6   0 203.084 15.6620   4
  -6 -16   0 189.895 15.0458   3
 -16  -6   0 189.403 13.9139   5
  -6 -16   0 177.204 4.47696  18
 -16  -6   0 186.012 3.72639   6
  16   6   0 197.805 14.9137   5
  -6  16   0 164.665 12.9864   5
   6  16   0 193.533 7.29252  12
  16   6   0 182.546 15.4746   1
  16  -6   0 174.033 15.5201   5
   6  16   0 186.701 8.45405   2
 -16   6   0 161.591 13.1913   4
 -16   6   0 186.116 14.2017   3
  16   6   0 172.592 7.84714  12
  16  -6   0 179.512 15.9885   2
 -16   6   0 192.688 15.9736   1
  -6  16   0 190.697 16.8375   1
  16  -6   0 193.749 14.8166   3
  16   6   0 192.735 15.6992   2
  -6  16   0 197.544 16.3968   3
 -16  -6   0 175.397 10.8052  16
   6  16   0 186.343 7.89657   5
  -6  16   0 180.676 4.31459  18
 -16  -6   0 180.523 13.4894   3
 -16  -6   0 202.130 16.0724  10
  -6  16   0 171.801 11.4526  15
  -6  16   0 186.194 15.2684   3
 -16  -6   0 178.414 3.99962  14
 -16   6   0 196.187 15.9934  10
  -6 -16   0 175.774 3.81086   6
   6  16   0 184.473 17.1055  10
 -16  -6   0 179.435 3.80507  17
 -16   6   0 164.203 10.8262  15
  16  -6   0 184.600 6.47620  12
  -6 -16   0 178.923 11.1215  15
  -6 -16   0 179.616 3.88978  17
  16   6   0 180.510 13.6576   3
   6 -16   0 180.358 11.4038  16
  -6 -16   0 180.512 11.1254  16
 -16  -6   0 177.433 4.19951  18
 -16  -6   0 175.249 10.8858  15
  -6  16   0 178.622 12.2053   2
 -16   6   0 177.415 3.99449  14
   6 -16   0 178.769 3.88582   6
   6  16   0 172.303 14.8874   3
  16  -6   0 173.440 13.9521   4
  -6  16   0 188.322 16.9759  10
 -16  -7   0 1104.88 31.4977  15
  -7  16   0 1112.12 40.8736   3
   7  16   0 1132.94 26.1022   5
  -7  16   0 1100.33 34.3572   2
 -16   7   0 1071.77 36.8085   4
  -7  16   0 1101.92 41.4589   1
  -7  16   0 1140.40 20.5538  18
  16   7   0 1133.49 25.7140  12
 -16   7   0 1040.76 39.7051  10
 -16   7   0 1162.45 41.0073   1
  16  -7   0 1142.49 41.2966   2
  16   7   0 1143.40 40.6632   1
 -16   7   0 1139.20 20.2860  14
 -16  -7   0 1149.79 20.5843  18
 -16  -7   0 1154.29 37.1170   3
  -7  16   0 1123.76 32.7198  15
  -7  16   0 1114.83 39.8309   3
 -16   7   0 1109.84 39.9175   5
 -16  -7   0 1163.48 37.1111   5
 -16  -7   0 1149.21 31.1980  16
 -16  -7   0 1070.24 39.9928  10
  -7 -16   0 1147.84 20.8790  18
   7  16   0 1125.73 27.4146   2
  16   7   0 1142.86 37.8902   5
  16   7   0 1185.31 37.8236   3
 -16   7   0 1089.51 31.3520  16
  16  -7   0 1169.75 38.8954   4
   7 -16   0 1141.90 41.4011   1
  -7  16   0 1148.71 40.5630   4
  -7  16   0 1087.29 35.3133   5
  -7  16   0 1120.53 32.6078  16
 -16   7   0 1126.13 38.4513   3
 -16  -7   0 1102.10 20.2595  14
  -7 -16   0 1152.05 32.0625  16
   7  16   0 1188.47 40.2228   3
  16  -7   0 1172.44 41.7588   1
  16  -7   0 1114.47 22.7305  12
  16   7   0 1191.80 39.9540   2
  16   7   0 1113.63 39.2395   4
 -16   7   0 1114.99 20.0526   6
   7 -16   0 1101.83 20.1384   6
   7  16   0 1136.68 24.5541  12
  -7 -16   0 1110.74 20.0957   6
 -16   7   0 1099.10 31.8376  15
  16  -7   0 1168.75 41.0612   5
 -16  -7   0 1155.36 20.0849  17
 -16  -7   0 1135.35 19.9881   6
  16  -7   0 1071.36 37.8511   3
  -7 -16   0 1093.68 31.5265  15
  -7  16   0 1078.69 41.8314  10
  -7 -16   0 1066.57 41.3573  10
  -7 -16   0 1097.18 38.6347   3
  -7 -16   0 1146.53 20.1624  17
 -16  -8   0 49.9085 9.63059  10
   8  16   0 63.0815 5.64555   5
   8 -16   0 66.3688 2.01621   6
  -8 -16   0 68.8794 11.4194  10
 -16   8   0 71.8693 10.7820  10
 -16  -8   0 63.7716 7.38386  15
  -8  16   0 57.9492 7.67217  16
  -8 -16   0 71.3782 7.69850  16
  16  -8   0 59.3308 10.6369   1
  -8  16   0 66.1644 2.33528  18
  16   8   0 56.8001 9.99099   5
   8  16   0 70.8441 6.49639   2
   8  16   0 62.8716 5.23028  12
  -8 -16   0 63.0343 1.92892   6
  16  -8   0 63.9929 3.74770  12
  16  -8   0 68.9570 9.76089   3
  -8 -16   0 66.6497 1.94416  17
 -16   8   0 65.8275 9.44676   4
 -16  -8   0 59.9805 8.94413   3
  16   8   0 66.3459 5.63517  12
   8 -16   0 78.6344 11.4035   1
  16   8   0 63.2994 10.0284   1
  -8 -16   0 59.4502 9.10898   3
 -16   8   0 63.2864 1.90002   6
   8  16   0 80.0894 10.9907   3
 -16  -8   0 70.6577 7.32533  16
  16   8   0 56.5188 9.05530   3
  -8 -16   0 61.9279 2.64069  18
  -8  16   0 62.7353 7.94916  15
 -16   8   0 67.6896 9.65630   3
 -16  -8   0 65.7693 2.38640  18
  -8  16   0 78.5400 10.7707   3
 -16   8   0 65.7172 2.12790  14
 -16   8   0 72.1608 8.07263  15
  -8  16   0 61.6024 11.1920  10
 -16  -8   0 62.8330 1.80997   6
  -8  16   0 62.3238 10.0167   4
 -16  -8   0 68.3327 1.96577  17
  16  -8   0 53.3576 9.85639   5
  16  -8   0 62.7670 9.95149   4
  -8  16   0 45.1142 9.83346   3
  -8  16   0 81.3286 11.6369   1
  16   8   0 62.4760 10.2277   4
  -8  16   0 57.3813 9.80136   5
 -16   8   0 67.6988 11.2046   5
 -16  -8   0 70.1756 9.57798   5
 -16  -8   0 67.2914 2.15443  14
 -16   8   0 64.9777 10.0014   1
  16   8   0 65.0137 11.3877   2
  -8 -16   0 70.6361 7.66247  15
 -16   8   0 69.2164 7.70337  16
  -9  16   0 441.209 26.3972  10
 -16   9   0 462.771 19.1827  16
  -9  16   0 481.281 9.31409  18
   9  16   0 499.262 25.1173   3
 -16   9   0 483.393 23.4778   4
  -9 -16   0 458.651 9.61125  18
 -16  -9   0 519.402 19.3211  16
 -16  -9   0 480.220 21.9353   5
  -9  16   0 489.570 20.0827  16
 -16   9   0 448.217 25.2815  10
 -16  -9   0 475.788 8.79131   6
  -9  16   0 496.494 25.4367   4
 -16  -9   0 490.532 9.47657  18
 -16  -9   0 468.985 22.7771   3
  -9 -16   0 459.890 8.86343   6
  -9 -16   0 476.653 24.4219   3
  -9 -16   0 481.713 19.0737  16
  16   9   0 476.374 23.4136   3
  16   9   0 452.456 14.0834  12
  -9  16   0 503.052 25.8696   3
  16   9   0 484.098 23.1627   5
   9  16   0 466.572 15.4888   5
 -16  -9   0 461.224 9.07646  14
 -16  -9   0 464.048 8.86302  17
  16   9   0 445.733 24.2011   4
  -9 -16   0 475.657 8.92313  17
  -9  16   0 468.212 25.7567   3
  -9  16   0 470.554 26.6083   1
  16  -9   0 507.918 26.9276   1
  -9 -16   0 510.906 19.6655  15
  -9  16   0 473.481 23.1087   5
 -16   9   0 544.420 27.2963   1
 -16   9   0 447.417 18.9191  15
 -16   9   0 475.706 9.09786  14
 -16   9   0 490.103 24.6461   3
 -16  -9   0 489.995 26.1382  10
  16  -9   0 496.956 25.0685   3
   9  16   0 458.787 16.5939   2
  -9  16   0 458.554 9.13419  14
  16  -9   0 473.714 23.8850   4
  16  -9   0 486.970 25.7405   5
   9  16   0 461.260 13.3313  12
  -9  16   0 470.176 19.6189  15
   9 -16   0 465.416 8.93139   6
  16   9   0 471.468 24.0308   2
  -9 -16   0 468.675 26.7912  10
 -16  -9   0 463.424 18.7276  15
  10  16   0 282.691 13.6408   2
 -10  16   0 278.296 5.94411  18
 -10  16   0 264.278 19.3998   3
 -16 -10   0 263.837 17.4284   3
 -10  16   0 277.254 21.0820  10
  16 -10   0 274.412 5.54407   6
  10  16   0 282.021 10.0108  12
 -16  10   0 273.630 17.9300   4
  16  10   0 291.029 18.3969   3
 -16 -10   0 316.516 21.5654  10
 -16  10   0 273.148 20.1559  10
 -16 -10   0 279.703 5.49399   6
 -10  16   0 296.773 19.8289   4
 -10  16   0 287.844 18.4352   5
  10  16   0 284.324 18.9220   3
 -10 -16   0 278.492 14.3010  16
 -16 -10   0 259.909 15.9599   5
  10  16   0 272.739 12.1548   5
  16  10   0 306.286 19.5692   2
 -16  10   0 268.080 14.3467  16
 -16  10   0 279.237 5.69695  18
  16  10   0 268.842 10.5072  12
 -10 -16   0 270.551 12.2869   5
  16 -10   0 277.756 18.7182   4
 -10 -16   0 287.985 18.6813   3
 -10 -16   0 278.184 5.57234   6
  16  10   0 275.422 17.5162   5
 -10 -16   0 280.332 5.64079  17
 -10 -16   0 287.896 21.1301  10
 -16  10   0 297.907 19.8779   3
 -10  16   0 272.691 14.9296  16
 -10 -16   0 275.710 6.37801  18
 -10  16   0 277.821 19.3636   3
 -16 -10   0 268.624 5.77348  14
  10 -16   0 273.057 5.60910   6
  16 -10   0 286.482 19.7966   5
 -16  10   0 264.955 19.4895   1
  16  10   0 252.364 18.5906   4
 -10  16   0 271.788 20.4098   1
 -10 -16   0 286.777 14.7977  15
 -10  16   0 270.233 5.83006  14
 -16  10   0 277.836 5.80909  14
 -10  16   0 271.086 15.4349  15
 -16 -10   0 290.080 14.3714  16
 -16 -10   0 276.524 6.11889  18
 -16 -10   0 277.976 5.58456  17
 -16  10   0 272.057 14.6910  15
 -16 -10   0 275.839 14.3735  15
  11 -16   0 216.968 17.0694   4
 -11  16   0 216.639 5.00185  18
 -16 -11   0 226.056 5.33721  18
  11  16   0 230.731 12.9536   2
 -16  11   0 223.783 18.5015  10
 -16 -11   0 208.158 12.8317  15
 -11 -16   0 218.906 5.41618  18
 -16 -11   0 228.995 4.61281   6
 -11 -16   0 219.101 12.9475  16
 -11 -16   0 222.148 4.67025   6
  16  11   0 234.763 16.9061   3
 -16 -11   0 206.531 12.3441  16
 -16 -11   0 228.928 4.71428  17
  11 -16   0 221.766 4.75197   6
  16 -11   0 238.494 18.4571   5
 -16 -11   0 222.013 14.8620   5
  16 -11   0 219.611 4.67048   6
 -16  11   0 239.653 17.1658   4
 -11  16   0 224.603 13.7521  16
  16  11   0 235.289 9.84651  12
  16  11   0 217.562 15.6220   5
 -16  11   0 223.314 4.94355  14
 -11  16   0 239.130 18.6250   3
 -11  16   0 217.901 16.6086   5
 -16  11   0 220.349 17.5708   3
 -11  16   0 250.261 18.7706   3
 -16  11   0 222.482 13.9157  15
  16 -11   0 222.255 17.1629   4
 -16 -11   0 246.671 16.7296   3
 -16  11   0 220.127 4.78921  18
  11  16   0 217.586 11.5581   5
  16  11   0 193.286 16.5885   4
 -11  16   0 226.878 19.4714  10
 -11 -16   0 229.838 13.4179  15
 -11  16   0 217.887 5.00043  14
 -16  11   0 209.189 13.0121  16
 -11 -16   0 228.924 4.76279  17
 -11  16   0 232.692 19.8059   1
  11  16   0 213.905 8.99618  12
 -11 -16   0 236.733 11.8167   5
 -11  16   0 238.031 14.5709  15
 -11 -16   0 208.300 12.1900   2
 -11 -16   0 228.076 17.3424   3
 -16 -11   0 281.897 21.0083  10
  16  11   0 243.442 17.3352   2
  11  16   0 236.966 17.2715   3
 -11  16   0 259.308 18.5997   4
 -11 -16   0 238.336 19.7794  10
 -16  11   0 249.016 19.2847   1
  16  12   0 52.7973 9.64351   3
 -12  16   0 49.0821 7.94928  15
 -12  16   0 50.6382 10.3014   3
 -12 -16   0 59.9552 2.58224  18
  16 -12   0 44.2203 9.67471   4
 -12 -16   0 58.0192 1.89384   6
 -12  16   0 54.1527 2.11286  14
 -16  12   0 61.9062 10.2737   4
 -12  16   0 69.9593 11.4499   1
 -12  16   0 87.1658 14.3129  10
  16 -12   0 63.0856 11.2707   5
 -16  12   0 56.0844 7.76320  16
 -16  12   0 52.6364 10.5784   3
 -16  12   0 59.1701 2.19693  14
 -16 -12   0 43.1039 6.99259  15
  12  16   0 78.1389 8.87639   2
 -16 -12   0 68.9398 11.9642  10
 -16  12   0 70.6538 11.7436  10
 -16 -12   0 63.7816 8.74998   5
  16  12   0 55.5189 9.47869   5
 -12 -16   0 56.0924 7.59231  15
 -12  16   0 62.6898 11.1560   5
 -12 -16   0 77.8384 12.5340  10
  12  16   0 65.4037 7.62699   5
 -16 -12   0 59.8977 2.55475  18
  12  16   0 52.1316 10.1077   3
 -12  16   0 65.0180 9.01343  16
 -16  12   0 68.1815 11.5026   1
 -16 -12   0 56.7188 9.47299   3
  12 -16   0 56.0340 11.3919   4
 -16 -12   0 56.4181 1.95043  17
 -12  16   0 59.0076 2.23404  18
 -12  16   0 63.3133 11.1605   4
 -12 -16   0 58.7186 10.0009   3
  16  12   0 59.1133 10.0674   2
 -12 -16   0 60.7278 7.05203   5
 -16 -12   0 57.0082 1.86394   6
 -16  12   0 57.8017 2.02303  18
 -12 -16   0 61.4119 2.01432  17
 -16  12   0 64.4514 8.79117  15
  12  16   0 54.8705 5.47943  12
  16  12   0 65.4876 6.03931  12
  16 -12   0 61.5766 1.95506   6
 -16 -12   0 63.2119 7.99624  16
  12 -16   0 58.7042 1.99001   6
 -12 -16   0 67.1166 8.47002  16
 -16 -13   0 11.1030 1.08808  17
  16  13   0 11.5896 7.04126   3
 -16 -13   0 14.3090 7.43387   3
 -13 -16   0 13.0653 1.15430   6
 -13  16   0 8.40262 5.46116  16
 -13 -16   0 16.0931 1.28980  17
 -16  13   0 9.42479 5.32092  16
  13  16   0 6.78072 6.40315   3
 -13  16   0 14.2009 1.39273  14
  13  16   0 1.30004 6.21866   2
 -16 -13   0 15.1091 1.12588   6
  13  16   0 14.1021 4.97839  12
  13 -16   0 13.6181 1.15036   6
 -16  13   0 20.9596 8.67471   1
 -16 -13   0 14.5531 5.27671  16
 -13 -16   0 3.26840 4.47767  16
  16  13   0 21.7503 7.24575   5
 -13 -16   0 18.5204 7.71965   3
  13 -16   0 6.49392 8.35008   4
 -16  13   0 24.8220 9.03869  10
 -16 -13   0 16.7768 1.67791  18
 -16 -13   0 5.85362 5.45631   5
 -16 -13   0 16.4649 5.70507  15
 -16  13   0 15.8172 5.90979  15
 -13  16   0 18.6052 7.58441   4
 -16  13   0 21.9081 7.67283   4
 -13  16   0 17.5658 7.93857   3
 -13  16   0 21.1424 9.13910   1
  16 -13   0 6.02620 7.50665   5
  16  13   0 12.3473 8.01548   2
 -13  16   0 5.72460 9.21579  10
 -13 -16   0 17.7412 1.80101  18
  16  13   0 16.6573 4.70747  12
 -13 -16   0 31.5010 9.50449  10
 -13  16   0 17.8720 1.52880  18
 -16  13   0 16.0913 1.50188  14
 -16  13   0 12.5490 1.28325  18
  13  16   0 4.60121 5.87681   5
 -16  13   0 7.55757 6.92906   3
 -13 -16   0 10.5947 6.03097  15
 -16 -13   0 20.0351 8.90306  10
  16 -13   0 14.6246 8.22612   4
 -13  16   0 26.9682 6.88294  15
  14 -16   0 5.81145 7.95106   4
  16 -14   0 8.64933 1.19289   6
 -16 -14   0 12.2188 5.75192   5
 -14 -16   0 10.0432 9.53405  10
 -14  16   0 8.13033 1.31366  18
 -14 -16   0 10.7520 5.01992  16
 -16 -14   0 6.69477 5.43393  16
  16  14   0 2.85676 6.23932   5
 -16  14   0 11.5861 8.39933   3
  14 -16   0 10.4814 1.22470   6
 -16  14   0 17.9543 7.70720   4
  16  14   0 0.84000 6.82521   3
 -16 -14   0 9.95547 1.21494  17
 -14 -16   0 6.59143 1.85895  18
 -16  14   0 13.3513 8.50896  10
 -14  16   0 10.3436 5.78678  16
 -14  16   0 0.64470 7.09334   1
  14  16   0 9.27559 6.02255   5
  14  16   0 12.2851 4.50161  12
  16  14   0 19.1797 7.42561   2
 -14  16   0 10.5371 1.50084  14
 -14  16   0 15.9823 8.28802   4
 -14 -16   0 8.19681 1.18716   6
 -16 -14   0 2.64484 5.51617   3
  14  16   0 0.56569 6.54546   3
  16 -14   0 13.4712 8.43853   4
 -16  14   0 10.3040 5.96312  15
 -16  14   0 7.08528 6.11295  16
 -16 -14   0 9.47393 1.09594   6
 -14 -16   0 8.61092 6.64645   3
 -14  16   0 21.3182 6.35148  15
 -16  14   0 11.1461 7.59614   1
 -14 -16   0 8.69766 1.20194  17
 -14  16   0 -1.1888 7.72582   3
 -16  14   0 9.12660 1.24974  18
 -16 -14   0 27.3738 9.56839  10
 -14 -16   0 -0.4910 4.63140  15
  14  16   0 24.9449 7.72351   2
 -14  16   0 2.17815 7.79571  10
 -16 -14   0 7.04975 1.79569  18
  16  14   0 4.16085 5.03535  12
  16 -14   0 2.66310 7.14380   5
 -16  14   0 10.4685 1.48174  14
 -16 -14   0 16.0302 5.72082  15
 -16  15   0 188.762 18.5181   1
 -16  15   0 169.858 4.10646  18
 -15 -16   0 171.728 12.2483  16
  16 -15   0 167.039 3.55750   9
 -16  15   0 170.354 3.58468   8
 -15  16   0 184.846 18.5934  10
 -15  16   0 177.344 13.3212  16
 -15 -16   0 172.744 3.58258   8
 -15 -16   0 158.295 14.9895   3
 -16 -15   0 171.525 3.53218   8
  15  16   0 151.917 13.1083   2
 -16 -15   0 183.368 19.1871  10
 -15  16   0 163.325 17.6674   1
 -16 -15   0 148.649 14.7435   3
 -16  15   0 183.879 13.4002  15
 -15 -16   0 181.991 12.7813  15
 -15  16   0 205.897 17.5427   4
 -15 -16   0 166.602 4.67549  18
  15  16   0 166.462 9.31065  12
 -15 -16   0 199.022 19.4639  10
  16  15   0 177.013 9.20678  12
 -15  16   0 162.644 13.2502  15
 -15  16   0 168.110 3.55164   8
 -16 -15   0 167.434 4.74466  18
 -16  15   0 176.245 16.4711   4
  16  15   0 177.826 13.3694   5
 -16 -15   0 173.412 3.84432   6
 -16 -15   0 171.908 3.96242  17
 -15 -16   0 168.237 3.94958  17
  16 -15   0 172.947 3.95724   6
 -15  16   0 171.927 4.26155  14
  16 -15   0 154.447 16.0017   4
 -16  15   0 166.956 12.6517  16
 -15  16   0 169.617 4.16454  18
 -16 -15   0 156.955 11.7107  16
 -15 -16   0 172.062 3.86877   6
  15 -16   0 173.560 3.98429   6
 -16  15   0 168.486 4.23107  14
 -16 -15   0 148.425 11.7509  15
  15 -16   0 178.572 17.1140   4
  16  15   0 163.786 14.2930   2
 -16  15   0 170.693 18.0270  10
  16  16   0 26.4165 5.42186  12
 -16  16   0 20.1343 10.7305   1
 -16 -16   0 30.9615 1.27118   8
 -16 -16   0 41.1545 11.9432  10
 -16  16   0 35.8449 2.00109  14
 -16 -16   0 32.5766 1.55573   6
 -16  16   0 33.8489 10.5737  10
 -16  16   0 20.2772 9.09396   4
 -16 -16   0 35.5955 1.69847  17
 -16 -16   0 35.6580 2.47120  18
 -16 -16   0 33.2359 9.48191   3
  16  16   0 35.5646 9.07504   2
  16 -16   0 34.1296 1.32966   9
 -16  16   0 46.8410 8.20083  16
  16 -16   0 34.2059 1.67427   6
 -16 -16   0 38.6186 7.87934  15
 -16 -16   0 32.6996 6.78792  16
 -16  16   0 35.2541 1.81467  18
 -16  16   0 25.3417 7.02996  15
 -16  16   0 35.7062 1.44490   8
  17   0   0 7.60924 5.99662   4
   0 -17   0 0.59634 0.90591   6
 -17   0   0 1.06416 0.89756  18
  17   0   0 -11.139 7.72951   2
 -17   0   0 0.86115 0.74431   6
 -17   0   0 -0.9219 5.85962   1
   0 -17   0 6.08975 4.42471  16
  17   0   0 1.45116 5.38106   1
  17   0   0 1.08720 3.79490  12
   0 -17   0 -3.1511 4.77914  15
 -17   0   0 -7.4343 5.13801   5
   0  17   0 4.29706 7.66807   4
 -17   0   0 -0.4290 4.74780   4
  17   0   0 -0.8773 7.84204   5
   0  17   0 3.03182 3.51615   2
 -17   0   0 1.99972 3.93028  16
   0  17   0 2.86589 3.63853   5
 -17   0   0 1.16979 1.00171  14
 -17   0   0 1.55457 5.60442  10
   0  17   0 -2.3409 2.82930   2
  17   0   0 -5.6929 4.80757   3
   0  17   0 -0.7033 3.88771   5
   0  17   0 -2.2142 7.09475  10
   0  17   0 1.28108 6.20222   1
   0  17   0 2.01677 5.47732   3
 -17   0   0 -2.5027 4.51908   3
 -17   0   0 -2.1209 3.98561  15
   1  17   0 110.119 13.1411   4
  17   1   0 90.4548 12.6263   5
 -17  -1   0 89.0437 10.0308   4
  17  -1   0 78.8308 5.44999  12
 -17  -1   0 79.2815 2.36629  18
  17   1   0 76.5366 10.8372   1
 -17  -1   0 91.2248 11.2733   1
  -1  17   0 97.3559 12.6999   4
  17  -1   0 92.2591 12.5093   2
 -17  -1   0 64.4593 7.34452  15
  -1  17   0 55.6916 10.8196  10
 -17   1   0 91.3434 11.2130  10
  -1  17   0 90.4690 12.1553   1
 -17   1   0 78.4518 2.29011  18
  -1 -17   0 80.9915 2.17128   6
  -1  17   0 86.7285 7.85944   5
   1  17   0 84.6162 6.46729   5
  17   1   0 72.7134 9.97870   4
 -17   1   0 73.3132 10.0403   1
 -17   1   0 81.5513 11.2410   5
  17   1   0 100.411 12.8725   2
 -17   1   0 86.0031 8.07904  15
  -1 -17   0 79.8325 2.74745  18
  17  -1   0 87.4655 10.1353   3
 -17   1   0 95.2819 8.31662  16
 -17  -1   0 84.2300 9.71602   3
 -17  -1   0 83.2740 2.09195   6
   1 -17   0 82.5480 2.18844   6
   1  17   0 94.1204 6.17747   2
   1  17   0 89.0373 6.72483   5
  17  -1   0 83.1860 10.2043   4
  17  -1   0 86.3376 11.5482   1
 -17   1   0 93.3406 9.81538   4
   1  17   0 71.5041 11.1290   1
 -17   1   0 82.5666 2.32249  14
   1  17   0 89.0426 12.7232  10
  17   1   0 85.3248 10.0372   3
  -1  17   0 96.2056 11.4033   3
 -17  -1   0 78.9538 10.6148  10
   1  17   0 78.6206 4.15382  12
 -17  -1   0 85.7004 7.98784  16
  -1  17   0 88.9033 7.04911   2
   1 -17   0 102.596 8.97609  16
  17  -1   0 57.4775 10.3851   5
   1 -17   0 64.3349 7.39239  15
 -17   1   0 64.5595 9.10867   3
  -1 -17   0 81.9359 8.49544  15
  17   1   0 79.0541 5.28699  12
   1  17   0 84.0094 11.2556   3
 -17   1   0 84.0172 2.07033   6
  -1 -17   0 89.6363 8.58356  16
 -17  -1   0 89.9113 11.3076   5
 -17  -1   0 80.2979 2.31704  14
 -17   2   0 11.7173 7.10557  10
  -2 -17   0 5.98004 0.98436   6
 -17  -2   0 4.50677 1.05060  18
 -17   2   0 5.12401 0.91581  14
  17  -2   0 8.22102 3.24098  12
  17   2   0 20.5518 8.76354   2
  17  -2   0 3.50609 7.90743   5
   2 -17   0 6.59202 0.88416   6
 -17   2   0 8.84396 5.91895   3
 -17   2   0 0.69697 6.08353   5
  17   2   0 4.60022 5.57647   1
 -17   2   0 5.13846 0.84053   6
  17   2   0 13.5770 5.88530   3
  -2  17   0 3.48484 4.34350   2
 -17  -2   0 4.94433 1.07501  14
 -17   2   0 1.25553 4.80135   4
 -17   2   0 -4.2591 3.57710  16
  17   2   0 4.67231 5.81279   4
 -17   2   0 3.65190 5.96422   1
  17   2   0 20.4449 9.27562   5
 -17  -2   0 5.39629 5.14094  15
 -17  -2   0 6.59481 5.12494   4
  -2  17   0 1.39708 4.88769   5
   2  17   0 14.2437 6.40885   3
   2  17   0 4.87054 3.58327   5
   2  17   0 4.85512 2.51707  12
  17  -2   0 0.48102 6.02394   1
 -17  -2   0 12.3846 7.26818   5
 -17  -2   0 12.0562 6.40796  10
 -17  -2   0 5.56217 0.89949   6
 -17   2   0 0.80004 4.28602  15
  -2 -17   0 5.23027 4.57989  15
   2  17   0 6.32036 2.69940   2
   2 -17   0 -4.5648 3.83011  15
  -2 -17   0 2.12988 5.05924   3
  17  -2   0 3.18445 7.69785   2
  17  -2   0 -1.7169 5.11442   4
   2  17   0 13.6106 9.09632  10
  -2  17   0 11.0334 7.81541  10
   2  17   0 4.62173 3.03783   5
  17   2   0 10.3163 4.23859  12
 -17  -2   0 8.63599 5.55416   1
  -2  17   0 2.52109 6.71716   4
  -2 -17   0 5.37120 1.44486  18
  17  -2   0 5.17874 5.39049   3
   2 -17   0 3.04037 4.21355  16
 -17  -2   0 0.64390 4.51089  16
   2  17   0 10.0323 6.99650   1
 -17  -2   0 -2.1556 4.96876   3
  -2 -17   0 -0.3674 4.04012  16
  -2  17   0 -2.4705 5.85249   1
 -17   3   0 16.4397 5.91052   4
 -17  -3   0 14.3277 7.42449  10
   3  17   0 14.0894 8.60394  10
  17   3   0 13.9793 8.59750   2
  17  -3   0 10.1473 3.64470  12
   3  17   0 1.75140 6.39255   1
   3  17   0 2.49139 2.82363   5
   3 -17   0 13.1917 5.04176  15
 -17   3   0 7.56016 0.89034   6
  -3 -17   0 7.75696 1.01649   6
  17   3   0 11.8302 6.44186   4
 -17  -3   0 6.15493 4.94531  16
  17  -3   0 14.4576 5.57472   4
 -17  -3   0 6.11393 0.97816  14
 -17  -3   0 7.70902 0.86443   6
  -3  17   0 4.10102 4.89295   2
  -3 -17   0 8.10808 5.26907  16
 -17  -3   0 8.07684 1.14763  18
 -17  -3   0 6.86461 5.61008   3
 -17   3   0 8.84692 4.70480  15
 -17  -3   0 8.52544 6.73068   5
 -17   3   0 7.68832 6.83019   5
  -3 -17   0 8.89283 5.55506  15
   3 -17   0 8.36496 0.93990   6
  -3  17   0 5.28496 6.62347   4
 -17   3   0 8.99857 5.90710   3
  -3  17   0 9.50225 1.65454  18
 -17   3   0 5.25855 1.09064  14
 -17   3   0 5.96438 6.38031   1
  17  -3   0 2.78842 8.02612   5
 -17  -3   0 -2.7625 4.80900   4
  17   3   0 -0.6911 5.11959   3
  -3  17   0 11.0116 5.81446   5
   3 -17   0 6.44697 4.75800  16
   3  17   0 6.96408 3.11535  12
 -17   3   0 7.28055 5.14244  16
  -3 -17   0 -0.8665 5.02730   3
  17   3   0 -0.0188 5.25253   1
  -3  17   0 6.90796 6.84173   1
   3  17   0 5.07998 3.29211   5
 -17   3   0 3.75801 5.57525  10
 -17  -3   0 7.53832 4.70001  15
  17  -3   0 9.94258 6.01714   3
  17  -3   0 1.08394 5.66943   1
   3  17   0 5.59267 3.03268   2
  17   3   0 7.27831 3.66087  12
  17   3   0 12.6117 8.67467   5
  -3  17   0 5.39400 7.65409  10
   3  17   0 9.00643 5.99994   3
  17  -3   0 22.7016 9.65495   2
  -3 -17   0 8.75543 1.72410  18
  17  -4   0 992.353 21.5347  12
  17   4   0 988.731 36.1083   4
 -17  -4   0 1020.86 29.4415  15
 -17   4   0 1006.90 18.0636  14
  -4 -17   0 989.757 17.9268   6
  17  -4   0 851.442 35.7571   1
 -17  -4   0 968.066 28.2986  16
  17   4   0 1006.37 23.2986  12
  -4 -17   0 1014.12 18.6566  18
  -4  17   0 951.908 37.0000   3
 -17  -4   0 1030.05 36.0051   4
 -17   4   0 961.620 28.6071  16
  -4  17   0 1017.45 29.7561   2
 -17   4   0 944.302 33.7541   4
  17   4   0 1075.69 37.8049   5
  17   4   0 960.590 37.1767   1
  17  -4   0 1008.09 38.7561   2
  -4  17   0 992.694 40.0532  10
 -17  -4   0 1007.95 18.0677  14
 -17  -4   0 1001.73 17.7647   6
  17  -4   0 1040.71 38.6899   5
   4 -17   0 964.241 29.3402  16
 -17  -4   0 1041.68 35.8388   5
   4 -17   0 961.896 17.9287   6
   4  17   0 1003.64 23.5471   2
 -17  -4   0 916.686 36.4361  10
  -4  17   0 952.098 37.5353   4
 -17  -4   0 1017.19 17.8730  17
 -17   4   0 1009.21 29.6083  15
   4  17   0 994.524 37.0801   3
 -17   4   0 983.940 37.5349  10
 -17   4   0 983.968 37.1734   1
 -17   4   0 966.693 34.5804   3
  17  -4   0 986.562 35.1970   3
  17   4   0 986.302 34.2475   3
  -4 -17   0 998.291 29.4767  16
  -4 -17   0 1073.56 30.3047  15
 -17  -4   0 1014.48 18.2413  18
  -4  17   0 1033.11 39.9197   1
   4  17   0 964.563 40.1123  10
 -17   4   0 1003.91 17.8117   6
  17  -4   0 985.972 35.3761   4
   4  17   0 1003.60 23.3397   5
  -4  17   0 1003.15 18.4483  18
  17   4   0 1034.98 38.2222   2
  -4  17   0 982.067 30.4801   5
 -17   4   0 991.783 36.9094   5
  -4 -17   0 1034.90 37.0922   3
   4  17   0 992.581 23.3390   5
   4  17   0 1014.34 21.5335  12
  -4  17   0 1041.35 30.5288  15
 -17  -4   0 970.032 33.6984   3
  -5  17   0 137.821 3.63199  18
  -5  17   0 127.870 13.4867   4
  17   5   0 141.846 13.1021   4
 -17   5   0 116.245 9.60795  15
  17  -5   0 136.423 15.2929   2
   5  17   0 158.566 16.4494  10
  -5  17   0 144.436 10.9429   2
   5  17   0 138.302 6.95778   2
  17   5   0 133.821 12.3896   3
  17   5   0 166.453 15.1496   5
  -5  17   0 151.254 10.9263  15
 -17  -5   0 140.488 3.52119  18
 -17  -5   0 139.418 3.14807  17
 -17   5   0 139.311 3.09631   6
  17  -5   0 149.086 13.5277   4
   5 -17   0 156.102 10.6432  16
  -5 -17   0 147.619 10.4333  16
 -17  -5   0 134.361 3.02006   6
  -5 -17   0 149.198 10.4624  15
  -5  17   0 135.907 15.2528  10
  -5  17   0 159.395 14.8342   3
  17  -5   0 152.037 6.29949  12
 -17  -5   0 133.957 3.26861  14
 -17  -5   0 143.305 9.98205  16
 -17  -5   0 151.736 12.7174   3
  17  -5   0 158.576 15.3004   5
  -5 -17   0 140.704 3.21254   6
 -17  -5   0 153.371 14.7163  10
 -17   5   0 146.507 12.6529   4
  17   5   0 142.753 7.23844  12
 -17  -5   0 133.806 9.83332  15
 -17  -5   0 152.789 13.2659   5
  -5  17   0 148.529 15.4249   1
  -5  17   0 134.027 11.4271   5
  17  -5   0 153.743 14.6056   1
  -5 -17   0 117.062 12.2820   3
 -17   5   0 146.746 14.5215  10
 -17   5   0 148.162 15.4180   5
   5  17   0 140.561 13.5624   3
 -17   5   0 137.609 13.9827   1
 -17   5   0 134.599 3.27426  14
  17  -5   0 155.611 13.6209   3
  -5 -17   0 137.300 3.83638  18
   5  17   0 129.881 6.44956   5
   5  17   0 131.035 6.10543  12
   5 -17   0 133.780 3.20611   6
 -17   5   0 132.688 9.66894  16
  17   5   0 170.379 16.2377   2
 -17   5   0 119.361 12.2568   3
  17   5   0 133.199 13.4927   1
 -17   6   0 5.16732 6.46236   1
   6  17   0 0.02118 3.34095  12
  -6  17   0 2.71084 1.41889  18
 -17   6   0 -1.0471 4.11566  16
  -6  17   0 11.8195 6.96222   5
   6 -17   0 2.55510 4.53843  16
  17  -6   0 5.93123 2.78702  12
  -6  17   0 3.19292 6.47558   1
 -17  -6   0 3.68025 7.13146  10
   6  17   0 3.32412 3.13181   2
  17   6   0 0.96948 5.36860   4
  -6 -17   0 3.51660 0.89203  17
 -17  -6   0 2.72984 1.24756  18
   6  17   0 -4.6719 2.59071   5
 -17  -6   0 7.14469 4.35680  16
  -6  17   0 -5.4357 4.48618  15
 -17   6   0 1.96695 6.79180  10
 -17  -6   0 2.50033 5.03772   3
 -17   6   0 1.55148 0.86466   6
 -17   6   0 1.78599 4.88818   4
  17   6   0 0.93061 7.29143   5
  17  -6   0 -12.846 7.00860   5
 -17  -6   0 1.88690 0.93659  17
  17  -6   0 0.99983 8.07893   2
  -6  17   0 1.77217 7.73440   4
  -6 -17   0 0.41762 5.16652   3
 -17   6   0 3.49821 0.96446  14
  17  -6   0 2.68897 5.25553   4
  17  -6   0 -0.8814 5.56477   3
  -6  17   0 8.69071 7.56059   3
  17  -6   0 2.23455 6.55421   1
  17   6   0 4.06966 8.64381   2
   6  17   0 -0.9791 8.44768  10
 -17  -6   0 2.55125 0.95694  14
   6  17   0 7.51743 5.89292   3
 -17   6   0 6.01790 4.89559  15
  -6  17   0 -2.4308 5.45174   2
 -17  -6   0 1.21448 5.76976   5
 -17   6   0 5.29284 5.26066   3
  -6 -17   0 -2.1925 4.24178  15
  17   6   0 1.60467 5.51785   3
  17   6   0 2.34999 6.51475   1
   6 -17   0 2.06781 0.99008   6
  -6 -17   0 4.26849 1.71506  18
 -17  -6   0 -0.4860 4.94756  15
  -6  17   0 -3.4262 5.32933   3
  -6 -17   0 3.37274 0.97374   6
  -6  17   0 12.8349 9.23350  10
  17   6   0 5.29631 4.46781  12
  -6 -17   0 1.86070 4.48682  16
 -17  -6   0 2.94562 0.82475   6
  -7 -17   0 79.9886 2.27488   6
  -7  17   0 86.5481 10.0478   2
 -17   7   0 93.5876 11.9967  10
 -17   7   0 91.3588 12.1139   1
 -17   7   0 82.2499 2.44666  14
  17   7   0 71.1247 12.1071   2
  17   7   0 98.8916 12.1745   5
  17  -7   0 84.9831 10.8989   3
   7 -17   0 84.0392 2.35487   6
 -17   7   0 86.1152 8.75243  16
  -7  17   0 104.683 9.53026  16
 -17  -7   0 83.8160 2.61568  18
  17  -7   0 87.6395 13.1363   2
 -17   7   0 89.0378 10.7421   3
 -17   7   0 84.1437 2.23362   6
  17   7   0 73.8881 9.74184   3
 -17  -7   0 95.3837 8.22816  16
  -7  17   0 85.7685 11.6043   4
  -7 -17   0 85.8316 2.35643  17
 -17  -7   0 88.2122 10.4728   3
 -17  -7   0 86.1309 10.5911   5
  -7 -17   0 91.8989 9.14347  15
  -7 -17   0 92.2865 8.55847  16
 -17  -7   0 83.7175 2.26359  17
  17   7   0 82.6141 6.14613  12
  -7  17   0 83.0040 12.1627   1
 -17  -7   0 89.5223 8.46037  15
   7  17   0 95.0014 6.64067   2
  17  -7   0 91.0579 11.3520   4
   7  17   0 90.9271 13.3747  10
 -17  -7   0 86.2288 12.3481  10
  17   7   0 80.8057 10.7934   4
  -7  17   0 87.3647 10.7892   5
  -7 -17   0 84.3712 2.95025  18
 -17   7   0 76.6857 8.23584  15
   7  17   0 75.7213 5.07904  12
  17  -7   0 62.2316 10.8803   1
  -7  17   0 101.158 12.7888   3
 -17   7   0 81.1918 9.99527   4
  -7 -17   0 77.4985 10.4061   3
 -17  -7   0 81.8733 2.17435   6
  -7  17   0 86.0021 2.75390  18
  17  -7   0 77.3590 4.43429  12
 -17  -7   0 84.4009 2.40967  14
  -7  17   0 87.5524 13.6678  10
  -7  17   0 93.0398 11.7089   3
   7  17   0 89.6357 11.7694   3
  -7  17   0 98.7232 9.50047  15
  17  -7   0 92.9976 12.9858   5
   7  17   0 84.3659 5.62203   5
  -8 -17   0 25.1330 6.49047  15
  -8  17   0 20.2278 1.74696  18
 -17   8   0 24.7715 7.01229   4
  -8  17   0 12.7296 7.66756   5
  17  -8   0 26.8131 7.40763   3
   8  17   0 26.0521 4.89150   2
 -17   8   0 24.2026 1.26808   6
  -8 -17   0 24.9999 5.67708  16
  -8  17   0 29.6076 8.84363   3
  -8  17   0 32.4045 9.15554   4
 -17  -8   0 26.6111 8.37515  10
   8  17   0 22.5022 4.33136  12
  -8 -17   0 21.1415 1.25204   6
 -17  -8   0 27.0706 5.93864  16
  17   8   0 23.5337 9.54989   2
   8  17   0 22.4521 4.28001   5
 -17   8   0 17.2881 7.62438   3
  -8 -17   0 21.5876 8.38639  10
 -17  -8   0 21.9503 1.20170   6
  -8  17   0 26.0974 9.33471   1
 -17  -8   0 15.5432 6.40595   5
  17   8   0 22.9158 7.15156   3
  -8 -17   0 21.1786 2.03755  18
 -17   8   0 20.4951 7.74226  10
  -8  17   0 14.4006 9.52675  10
 -17  -8   0 19.6860 1.49926  18
  17  -8   0 24.6373 2.94730  12
  -8  17   0 24.7834 6.22054  16
 -17  -8   0 20.5054 1.44141  14
 -17   8   0 13.0975 5.09536  16
 -17  -8   0 16.7126 5.94961  15
  17  -8   0 14.0293 8.33064   1
  -8  17   0 33.5166 8.53646   3
   8  17   0 16.0774 6.86790   3
  17  -8   0 28.3393 8.75766   5
  17   8   0 21.3029 4.56851  12
 -17   8   0 12.4212 7.62830   1
 -17  -8   0 29.5687 7.27241   3
 -17   8   0 29.8755 6.32909  15
  17   8   0 25.3982 8.53764   5
  17   8   0 30.8366 8.47105   4
 -17   8   0 20.4170 1.43320  14
 -17  -8   0 19.4148 1.13653  17
  -8 -17   0 14.0788 7.23597   3
  -8  17   0 27.3025 6.54538  15
 -17   8   0 22.4667 1.38636  18
   8 -17   0 22.5533 1.35767   6
  -8 -17   0 19.6235 1.31345  17
  17  -8   0 9.94581 6.78131   4
  -9  17   0 27.5889 9.67904   3
 -17  -9   0 22.1321 7.04004   3
 -17   9   0 34.9653 6.70840  15
   9  17   0 23.8820 4.78433   5
 -17   9   0 28.1620 1.60310  14
  -9  17   0 26.7247 8.11444   5
  17  -9   0 23.4574 7.89283   4
   9 -17   0 30.4629 1.49325   6
  -9 -17   0 38.1523 6.55020  15
  -9  17   0 28.6043 6.65853  15
 -17  -9   0 28.9082 1.29104   6
  -9 -17   0 27.1863 1.96041  18
  17   9   0 38.1915 8.89343   4
 -17   9   0 33.3744 9.83906  10
  -9  17   0 18.1979 9.45165  10
 -17  -9   0 25.6261 6.06954  15
  -9  17   0 24.5265 6.95981  16
  -9  17   0 36.3194 9.49918   1
  -9 -17   0 24.1145 7.12336   3
   9  17   0 28.3861 4.63581  12
  -9 -17   0 31.8912 1.43760   6
 -17  -9   0 32.3071 1.91309  18
 -17   9   0 33.4061 6.32947  16
  17   9   0 24.6588 7.66718   3
 -17   9   0 24.5135 7.63467   4
  17   9   0 32.3523 10.0363   2
  -9  17   0 24.4672 7.78942   3
 -17   9   0 29.5330 1.39492   6
   9  17   0 24.6633 5.59757   2
  -9  17   0 30.9452 1.90286  18
  17   9   0 12.8245 7.29432   5
 -17  -9   0 31.0241 1.64989  14
  17  -9   0 28.7183 9.53979   5
  17   9   0 30.9810 4.95383  12
 -17   9   0 37.8841 8.40489   3
  17  -9   0 25.9754 8.29948   3
 -17  -9   0 31.5343 7.89694   5
  -9  17   0 26.6500 1.76799  14
  -9 -17   0 25.7190 5.84030  16
 -17   9   0 38.5516 9.34159   1
  -9 -17   0 27.8751 1.47013  17
 -17   9   0 28.0821 1.42712  18
  -9  17   0 19.8854 7.89793   4
   9  17   0 31.6587 8.52192   3
  -9 -17   0 16.7542 8.74940  10
 -17  -9   0 25.9516 8.49819  10
 -17  -9   0 27.4931 1.39420  17
 -17  -9   0 30.4972 6.33685  16
 -17  10   0 95.0839 9.35698  15
  10  17   0 96.9958 8.14843   2
 -10  17   0 89.9843 13.0066   1
 -17 -10   0 78.2330 12.1260  10
 -10 -17   0 82.8578 2.37240  17
 -10  17   0 79.5748 2.64453  14
  10  17   0 83.3914 11.2978   3
  17  10   0 92.0342 11.5387   3
 -10  17   0 82.9085 2.66454  18
  17 -10   0 84.5733 12.6478   5
 -17  10   0 73.1089 10.6053   4
  10  17   0 81.9071 6.95816   5
  10 -17   0 83.2976 2.38739   6
 -17  10   0 81.4684 2.52271  14
 -10 -17   0 88.0547 13.2331  10
  10  17   0 88.2508 5.96715  12
 -17 -10   0 80.7350 2.52079  14
  17  10   0 73.5045 10.9533   4
 -10 -17   0 78.4841 2.26205   6
 -17 -10   0 81.6858 2.30309  17
  17  10   0 80.9894 11.3744   5
 -17 -10   0 77.4410 2.19166   6
  17  10   0 87.4102 12.2915   2
  17 -10   0 64.3313 10.5728   4
 -17 -10   0 100.475 10.8821   5
 -10  17   0 64.0093 11.5717   4
 -17  10   0 81.1571 2.36254  18
 -17  10   0 84.7366 11.8829   3
 -10 -17   0 90.3862 8.81801  16
 -10  17   0 79.0531 8.99505  16
 -17  10   0 69.3674 11.4137   1
 -17  10   0 91.2411 9.06024  16
 -10  17   0 67.5374 8.70435  15
 -17 -10   0 91.3912 8.84247  16
 -17 -10   0 81.5083 2.74805  18
 -10  17   0 83.5231 12.9081   3
 -10  17   0 86.6447 11.4906   5
  17  10   0 84.9859 6.99699  12
 -17 -10   0 82.3702 8.56849  15
 -10 -17   0 79.0031 3.08584  18
 -10  17   0 80.3094 13.0062  10
 -17 -10   0 79.9988 10.5016   3
 -10 -17   0 69.6447 8.22298  15
 -10 -17   0 102.137 12.5699   3
 -17  10   0 81.6052 11.9927  10
 -17  11   0 73.1639 11.6837   3
 -17  11   0 84.5882 12.5406  10
 -17 -11   0 105.114 2.69422  17
 -17 -11   0 99.8949 13.3827  10
 -17 -11   0 99.0744 9.47448  15
 -17 -11   0 106.633 9.73072  16
  11  17   0 106.516 6.60787  12
  17  11   0 115.447 12.6667   3
 -11 -17   0 102.068 2.64825   6
 -11  17   0 91.5990 9.63028  16
 -17  11   0 103.196 2.75894  18
  17 -11   0 105.159 12.4398   4
 -11 -17   0 100.804 9.56832  15
 -11  17   0 103.944 3.03498  14
 -17  11   0 99.9764 2.89523  14
  11  17   0 85.8462 12.3573   3
 -11  17   0 113.742 12.9706   5
 -11 -17   0 84.1253 12.9519  10
 -11  17   0 101.720 2.98676  18
  11  17   0 95.8630 9.15149   2
 -11 -17   0 103.433 2.73976  17
 -17  11   0 124.248 10.7492  16
 -17 -11   0 99.8560 3.15327  18
 -11  17   0 110.497 10.3784  15
  17  11   0 117.181 13.3547   2
 -17 -11   0 110.623 11.1441   5
 -17  11   0 106.549 10.4170  15
 -11 -17   0 98.8701 3.36116  18
 -11  17   0 78.9222 12.4185   1
 -11  17   0 124.257 15.2698  10
 -11 -17   0 97.6567 11.8552   3
  11 -17   0 100.817 2.74248   6
 -11  17   0 96.0700 12.9624   4
  17  11   0 107.593 12.2133   5
  17 -11   0 128.553 14.1547   5
 -11 -17   0 93.1393 9.05854  16
  11  17   0 103.551 8.19338   5
 -17 -11   0 81.7240 10.8604   3
 -17  11   0 77.4637 11.1767   4
 -17 -11   0 98.7056 2.56120   6
  17  11   0 104.118 7.08893  12
 -17  11   0 131.922 14.4503   1
 -11  17   0 83.1048 12.4873   3
 -12 -17   0 280.147 5.71035   6
 -17 -12   0 282.114 16.9825   5
 -12  17   0 324.993 22.4109   3
 -12 -17   0 284.532 15.5754  15
 -12  17   0 276.444 6.05853  14
 -17 -12   0 298.386 22.1274  10
 -12  17   0 282.748 15.9087  16
 -12 -17   0 279.069 5.79161  17
 -17  12   0 280.289 19.4676   4
  12  17   0 289.109 20.3983   3
  17 -12   0 310.260 20.8809   4
 -12 -17   0 328.287 23.5947  10
 -17  12   0 270.731 20.3730   3
 -17 -12   0 287.052 6.46569  18
 -12  17   0 255.927 18.7661   5
 -17 -12   0 269.906 15.0282  15
 -17 -12   0 282.994 5.64640   6
  17  12   0 272.084 18.5969   3
 -12 -17   0 329.379 21.0764   3
 -17  12   0 294.057 21.6181   1
 -17 -12   0 282.639 5.75225  17
 -17  12   0 343.772 23.5349  10
 -12 -17   0 270.664 15.0978  16
 -12  17   0 281.038 6.11702  18
 -12  17   0 254.120 21.4949  10
 -12  17   0 271.118 21.5480   1
  17 -12   0 290.188 21.2365   5
 -17 -12   0 296.624 19.2633   3
 -12  17   0 290.577 20.4339   4
  17  12   0 312.891 19.9943   2
  17  12   0 279.563 17.7598   5
  17 -12   0 285.676 5.74633   6
 -17  12   0 277.374 15.8949  15
 -12  17   0 281.377 15.9738  15
  12 -17   0 280.751 5.78424   6
 -17  12   0 275.687 5.84588  18
  12  17   0 271.639 13.3463   5
  17  12   0 257.105 10.9361  12
 -17  12   0 290.540 16.0836  16
  12  17   0 256.105 10.4229  12
 -17 -12   0 293.057 15.2620  16
 -17  12   0 274.775 5.98192  14
 -12 -17   0 272.317 6.53399  18
  12  17   0 290.912 15.0944   2
  13  17   0 53.3624 5.67922  12
  17  13   0 49.6761 9.42402   5
  17  13   0 50.3016 6.02255  12
 -13  17   0 67.0862 9.57555  15
 -17  13   0 65.3226 11.5421   1
  17 -13   0 46.7965 10.1621   5
  17 -13   0 60.6414 11.1863   4
  17 -13   0 55.5076 1.95412   6
  17  13   0 45.4550 10.1826   2
 -17  13   0 58.3797 2.24050  14
 -13 -17   0 57.7337 1.69135   8
 -13  17   0 51.6002 10.5028   4
 -17 -13   0 58.7634 2.51516  18
 -13 -17   0 37.8111 9.28017   3
 -17 -13   0 52.7991 7.47108  16
 -17 -13   0 54.8001 8.58347   5
 -13  17   0 55.7766 2.17212  18
 -13 -17   0 54.8950 1.99378  17
  13  17   0 42.5631 8.33826   2
 -17  13   0 75.4790 11.6553   3
  17  13   0 47.1087 9.61237   3
 -13  17   0 57.9554 8.34667  16
 -17 -13   0 40.1474 7.26145  15
 -13  17   0 48.4229 11.9104  10
 -17  13   0 56.4106 2.04098  18
 -17  13   0 63.4341 12.4572  10
 -17  13   0 68.7789 8.67525  16
 -13 -17   0 55.4095 11.9752  10
  13 -17   0 56.7685 2.04130   6
 -13  17   0 56.6818 2.30641  14
 -17 -13   0 54.6956 1.83263   6
 -17  13   0 63.3414 8.68824  15
 -13  17   0 64.0964 12.5724   1
 -17  13   0 45.7266 9.87517   4
 -17 -13   0 55.9308 1.97559  17
 -17 -13   0 58.3303 10.2639   3
 -17 -13   0 43.2811 10.7793  10
 -13 -17   0 54.2225 1.89417   6
 -13 -17   0 61.5732 7.83809  16
 -13 -17   0 54.6738 2.76164  18
 -13 -17   0 60.9560 7.98509  15
  13 -17   0 56.0826 11.5456   4
  17 -14   0 2.43865 1.12721   6
 -14 -17   0 0.84240 1.12938  17
 -17  14   0 -1.9530 5.14532  15
 -17 -14   0 2.44186 6.36409   3
 -17 -14   0 3.40797 1.12856   6
 -17  14   0 2.32766 7.46370  10
 -17  14   0 1.64980 0.94584   8
 -14 -17   0 0.87690 1.01126   6
  14  17   0 10.9997 5.20158  12
 -17  14   0 -1.7570 6.88373   1
  14  17   0 13.0106 7.48984   2
  17  14   0 9.80971 5.57010  12
 -14 -17   0 -3.4755 4.65705  15
 -14  17   0 0.76422 1.26268  18
  17  14   0 0.38270 6.98532   3
 -17 -14   0 -2.3041 8.58082  10
 -14  17   0 2.55543 1.46378  14
 -17 -14   0 1.76906 1.71005  18
 -17  14   0 1.00130 1.09859  18
 -17  14   0 -1.1930 4.69813  16
 -17 -14   0 -4.4624 4.99301  16
 -14 -17   0 5.39761 5.81364  16
  17  14   0 7.52007 8.11026   2
 -14 -17   0 2.62022 1.84558  18
  14 -17   0 -5.8420 7.59901   4
 -14  17   0 -1.5454 7.15496   4
 -14  17   0 1.83829 1.00939   8
 -14  17   0 3.63102 7.38286   1
 -14  17   0 1.55821 4.86878  16
 -17 -14   0 1.33992 0.92538   8
  17  14   0 5.05434 7.29371   5
  17 -14   0 1.77809 6.67669   5
  17 -14   0 3.96492 1.03872   9
  17 -14   0 0.95640 7.58178   4
 -17  14   0 2.00107 1.35586  14
 -17  14   0 -0.0133 6.49530   4
  14 -17   0 2.33756 1.00191   6
 -14 -17   0 2.18686 0.82347   8
 -14  17   0 5.08855 8.44108  10
 -14 -17   0 1.60055 8.27111  10
 -14 -17   0 -0.2230 6.78728   3
 -17 -14   0 -0.7819 4.79026  15
 -14  17   0 -7.0590 5.91664  15
 -17 -14   0 2.51261 1.13721  17
 -15  17   0 180.215 13.5323  15
  17  15   0 171.707 9.54892  12
 -15 -17   0 184.771 13.1227  16
 -15 -17   0 185.630 19.6929  10
 -15  17   0 191.099 14.2534  16
 -17 -15   0 181.726 5.05424  18
 -15  17   0 190.900 3.88310   8
  15  17   0 203.805 9.85929  12
  17 -15   0 182.086 4.23432   6
 -15 -17   0 183.474 5.04878  18
 -15 -17   0 160.956 15.6572   3
 -15 -17   0 184.621 4.25166  17
  17  15   0 187.489 4.01002   7
 -15  17   0 178.762 4.54557  14
  17 -15   0 179.290 17.4387   4
 -17 -15   0 184.781 12.7010  16
 -17 -15   0 186.077 3.84408   8
  15 -17   0 194.974 4.31490   6
 -15 -17   0 185.305 3.85325   8
  17  15   0 186.399 15.4207   2
 -17  15   0 197.010 14.1865  16
 -15  17   0 181.749 4.43596  18
 -15 -17   0 186.268 4.15895   6
 -17 -15   0 191.118 4.17365   6
 -17 -15   0 182.218 13.1301  15
  15  17   0 204.560 14.5090   2
 -15  17   0 188.581 17.0476   4
 -15  17   0 127.029 16.4934  10
  15 -17   0 183.117 3.84736   9
 -17 -15   0 152.967 17.7020  10
 -17  15   0 184.051 20.1133   1
 -17  15   0 181.695 4.51488  14
 -17  15   0 207.020 20.0121  10
 -17 -15   0 186.449 4.25382  17
 -17 -15   0 195.946 17.0194   3
  17 -15   0 189.371 3.90655   9
 -15 -17   0 187.760 13.6711  15
 -17  15   0 180.695 4.35955  18
 -17  15   0 184.643 3.86789   8
 -17  15   0 176.267 16.7474   4
 -17  15   0 162.123 12.8750  15
  16  17   0 135.625 8.59846  12
 -17 -16   0 114.602 10.9769  15
 -16  17   0 139.277 15.8957   4
  16 -17   0 133.083 3.38846   6
  17  16   0 126.201 8.50377  12
 -17 -16   0 125.007 4.16473  18
 -16  17   0 130.894 3.67598  14
 -17 -16   0 147.115 18.2166  10
 -16 -17   0 121.635 3.25108  17
 -16 -17   0 132.075 2.92492   8
 -16  17   0 128.349 12.6148  15
  17  16   0 135.604 13.3856   2
  17 -16   0 131.043 2.95001   9
 -16  17   0 131.099 2.93980   8
 -17  16   0 111.214 11.2670  15
  16 -17   0 132.280 2.98121   9
 -17 -16   0 133.405 2.92655   8
 -16  17   0 125.879 16.5246  10
 -17  16   0 128.036 2.92162   8
 -16 -17   0 140.229 11.5263  16
 -17 -16   0 131.249 11.5986  16
 -17  16   0 135.976 3.69353  14
 -16 -17   0 148.586 12.4398  15
 -16 -17   0 125.624 16.6751  10
 -17  16   0 122.165 11.9730  16
 -16 -17   0 128.217 3.23153   6
 -17  16   0 125.369 15.2004   4
 -16  17   0 160.083 12.8385  16
 -17 -16   0 128.621 3.21567   6
 -16 -17   0 134.950 4.29322  18
  17  16   0 129.249 3.00874   7
 -16  17   0 129.732 3.53058  18
 -17 -16   0 124.898 3.32717  17
 -17  16   0 127.230 16.7702  10
 -17  16   0 132.202 3.50050  18
  17 -16   0 128.801 3.34650   6
  17  17   0 3.84839 1.28072   7
 -17 -17   0 7.81429 1.30292  17
 -17  17   0 5.58949 8.46195   4
 -17 -17   0 8.13576 1.29801   6
 -17 -17   0 3.60742 2.02389  18
 -17 -17   0 13.5308 6.09548  15
 -17  17   0 -8.8525 8.39497  10
 -17 -17   0 15.8594 9.46683  10
 -17  17   0 6.11876 1.13806   8
 -17  17   0 5.78751 6.05001  16
 -17  17   0 5.44255 1.61614  14
 -17 -17   0 6.06854 0.94131   8
 -17  17   0 10.4087 7.39773  15
  17 -17   0 7.57617 1.32370   6
 -17 -17   0 7.39306 0.72357  19
 -17  17   0 7.26974 1.50682  18
 -17 -17   0 10.6757 5.72611  16
  17  17   0 7.01905 5.14419  12
  17 -17   0 5.75139 0.96838   9
 -18   0   0 129.990 3.19727  18
  18   0   0 128.989 6.88520  12
 -18   0   0 128.540 9.73635  16
  18   0   0 125.120 12.1018   3
  18   0   0 136.699 14.2094   5
 -18   0   0 115.884 12.5996   1
   0  18   0 136.875 8.99127   5
  18   0   0 130.057 14.7715   2
 -18   0   0 130.009 2.91034   6
   0  18   0 137.373 8.14695   2
 -18   0   0 134.023 10.3029  15
  18   0   0 135.917 13.1087   4
  18   0   0 139.108 14.4649   1
   0  18   0 130.871 8.66292   5
   0 -18   0 131.118 9.99330  15
 -18   0   0 143.571 12.7146   4
   0  18   0 139.371 13.9117   3
   0  18   0 124.356 14.2369   1
   0 -18   0 158.855 11.1671  16
   0 -18   0 125.194 3.08215   6
   0  18   0 119.792 14.9050  10
 -18   0   0 143.491 14.6063  10
 -18   0   0 144.655 12.6800   3
   0  18   0 135.419 14.5417   4
 -18   0   0 105.965 12.8124   5
   0  18   0 128.468 7.93618   2
   0  18   0 130.204 5.16883  12
 -18   0   0 124.940 3.12183  14
 -18  -1   0 429.324 23.9965  10
   1 -18   0 393.140 7.63018   6
   1  18   0 407.294 14.4453   5
  18   1   0 392.881 20.8443   3
 -18  -1   0 374.677 21.8824   5
   1  18   0 394.099 13.5178   2
 -18  -1   0 410.420 21.0201   4
  -1  18   0 425.192 25.1598   4
   1 -18   0 397.186 17.2592  16
   1  18   0 411.749 24.4132   4
 -18   1   0 386.153 7.72209  14
  18   1   0 396.208 12.2417  12
   1 -18   0 376.906 16.9725  15
 -18  -1   0 414.643 20.8723   3
 -18  -1   0 405.409 7.46532   6
  18   1   0 405.485 24.0563   2
 -18   1   0 406.022 20.8624   3
  -1  18   0 467.924 27.2292  10
 -18   1   0 410.127 17.1721  16
  18   1   0 415.455 23.6186   1
 -18  -1   0 383.151 16.4302  16
  18   1   0 367.589 21.2039   4
  -1 -18   0 391.281 17.1465  16
  -1  18   0 392.708 15.8406   5
  -1 -18   0 398.388 7.64541   6
 -18  -1   0 384.893 7.72106  14
  18   1   0 431.184 23.8502   5
  -1  18   0 402.792 15.0391   2
 -18   1   0 383.977 22.1356   5
   1  18   0 415.113 25.6870  10
  18  -1   0 412.458 21.7519   4
 -18  -1   0 397.374 7.80822  18
  -1  18   0 433.459 25.5268   1
   1  18   0 450.998 25.5932   1
  18  -1   0 390.529 23.1366   5
   1  18   0 392.836 14.3196   5
  -1  18   0 436.930 23.7186   3
 -18  -1   0 401.591 17.2854  15
   1  18   0 394.320 10.1358  12
   1  18   0 402.957 22.9429   3
  18  -1   0 399.469 20.8486   3
 -18   1   0 396.901 7.75073  18
 -18   1   0 421.820 21.2926   4
 -18   1   0 386.193 16.8664  15
 -18   1   0 394.881 7.45952   6
 -18   1   0 368.659 21.8008   1
  18  -1   0 375.949 11.5205  12
   1  18   0 387.716 13.4641   2
  18  -1   0 396.331 23.8540   2
 -18   1   0 365.272 22.1386  10
  18  -1   0 401.539 23.1926   1
  -1 -18   0 364.388 16.6987  15
 -18  -1   0 365.639 21.7815   1
  18  -2   0 124.475 13.9783   1
 -18  -2   0 130.690 12.9775   5
   2  18   0 96.8329 13.0798   4
  18  -2   0 143.615 12.8630   3
  18  -2   0 127.354 6.55262  12
 -18   2   0 151.193 13.9650   1
 -18  -2   0 127.238 10.1616  15
  18  -2   0 141.196 13.2943   4
 -18  -2   0 132.482 12.5145   4
   2  18   0 124.537 6.82790   2
   2  18   0 132.317 7.41538   5
  18   2   0 110.477 13.1314   1
 -18   2   0 110.306 9.04689  16
 -18  -2   0 123.261 2.80110   6
  -2  18   0 123.586 3.63348  18
 -18  -2   0 157.484 14.6110  10
  -2  18   0 128.618 13.6007   3
 -18  -2   0 122.688 9.23434  16
   2 -18   0 133.997 10.1815  15
 -18  -2   0 139.329 12.4392   3
 -18   2   0 112.056 9.35019  15
 -18  -2   0 119.396 12.7940   1
 -18   2   0 120.869 2.82178   6
   2 -18   0 134.336 10.0887  16
  -2  18   0 145.446 14.8930   4
  -2  18   0 147.701 15.2728   1
  -2 -18   0 117.809 9.56494  15
  -2 -18   0 123.355 9.73637  16
 -18   2   0 124.780 13.3991  10
   2  18   0 129.837 5.49515  12
  18   2   0 109.979 11.7825   4
  18   2   0 113.940 11.5425   3
   2  18   0 113.676 12.6290   3
   2 -18   0 124.493 3.01063   6
  18   2   0 136.680 14.8891   2
 -18   2   0 135.349 12.4359   3
 -18   2   0 122.119 3.08106  14
   2  18   0 124.110 15.2226  10
   2  18   0 121.825 14.4926   1
   2  18   0 123.754 7.39987   5
  18   2   0 119.920 13.3112   5
  -2  18   0 118.736 9.67814   5
  18  -2   0 120.919 14.2992   5
 -18  -2   0 126.671 3.17272  18
  -2 -18   0 119.846 2.97191   6
  -2 -18   0 128.444 3.75008  18
 -18   2   0 120.129 3.02412  18
  -2  18   0 114.626 8.80671   2
 -18  -2   0 121.414 3.09288  14
  18   2   0 122.367 6.62046  12
 -18   2   0 144.656 12.5335   4
  -2  18   0 114.554 14.7592  10
  18  -2   0 128.667 14.6319   2
 -18   3   0 21.2368 6.79699   1
  -3  18   0 15.9584 5.61413   2
   3 -18   0 16.9221 5.90249  16
 -18   3   0 16.4990 6.35725   3
  18   3   0 10.1388 4.51509  12
  -3  18   0 9.18352 8.51400  10
  -3 -18   0 11.8592 1.13991   6
 -18   3   0 12.0473 1.00579   6
 -18  -3   0 11.7066 5.99425   3
 -18   3   0 12.6603 1.26320  14
  -3 -18   0 14.1666 5.17223  16
  -3 -18   0 11.6950 1.68481  18
 -18  -3   0 15.8274 6.64964   5
  18   3   0 16.9566 7.29862   1
 -18   3   0 6.12424 4.93862  15
   3  18   0 17.9966 7.68552   3
  18   3   0 6.01512 8.81555   5
 -18   3   0 10.6952 1.13892  18
   3  18   0 11.4368 3.08123   2
   3  18   0 11.7759 3.29309   5
  18   3   0 12.0898 6.59676   4
 -18   3   0 14.4576 5.06764  16
  -3  18   0 10.0244 1.75966  18
  18  -3   0 13.0376 8.09761   5
  -3  18   0 17.2095 9.25635   1
   3  18   0 9.66977 3.25430  12
   3  18   0 3.41369 7.71104  10
  -3 -18   0 19.2239 7.49753   3
  -3  18   0 12.0924 5.97128   5
  -3 -18   0 11.6042 5.82713  15
  18  -3   0 15.3430 7.08798   4
   3  18   0 12.9212 3.66340   5
  18  -3   0 8.72379 6.75915   1
 -18  -3   0 9.93861 5.78817  15
   3 -18   0 7.26884 5.50985  15
   3  18   0 15.9734 8.10109   1
 -18   3   0 8.96097 5.60121   4
  18  -3   0 12.8033 3.89241  12
  -3  18   0 12.1346 8.50282   4
  18  -3   0 12.9209 6.58215   3
  18  -3   0 8.50785 7.93850   2
 -18  -3   0 11.9389 0.97692   6
  18   3   0 12.1041 6.67227   3
 -18   3   0 8.94502 7.61311  10
 -18  -3   0 12.0416 1.27484  14
 -18  -3   0 17.5461 7.12241  10
  18   3   0 10.3154 8.47978   2
 -18  -3   0 12.5480 1.27351  18
   3 -18   0 13.6186 1.17399   6
 -18  -3   0 9.83865 6.09270   4
 -18  -3   0 11.7439 4.73482  16
 -18  -4   0 65.2609 2.21898  18
  18   4   0 49.2645 9.53019   1
   4 -18   0 58.6697 1.96650   6
  -4  18   0 61.8139 12.1084  10
   4  18   0 75.8244 10.8778   3
  -4 -18   0 56.8957 7.52324  15
  -4  18   0 56.3890 7.46315   2
 -18  -4   0 58.8020 7.01643  16
  18  -4   0 56.1938 11.1416   2
  -4 -18   0 62.7003 2.72268  18
 -18  -4   0 67.8634 1.95164  17
  -4  18   0 74.7500 11.4634   4
  18   4   0 63.3466 11.3165   2
  -4  18   0 68.6716 2.61594  18
 -18   4   0 50.9627 7.75749  15
  -4  18   0 64.1586 11.3849   1
  -4  18   0 48.8198 7.89882   5
 -18   4   0 65.5191 2.01151  18
  -4  18   0 48.6576 9.54024   3
 -18  -4   0 85.5422 10.9295   5
 -18   4   0 73.2773 10.0669   3
 -18  -4   0 60.2212 7.86972  15
 -18  -4   0 59.0272 8.98862   3
 -18   4   0 60.7926 2.07476  14
  18  -4   0 58.5809 9.60209   3
  18  -4   0 68.4546 4.87105  12
 -18  -4   0 83.9165 11.3382  10
  18  -4   0 70.5713 11.3868   5
   4  18   0 61.4795 4.88452   5
 -18   4   0 60.9872 1.82599   6
   4  18   0 60.1805 4.69037   5
 -18   4   0 47.9710 7.89923   4
  -4 -18   0 57.8424 1.86092   6
  -4 -18   0 76.8776 10.6264   3
 -18   4   0 47.8416 9.67138   1
 -18   4   0 63.5519 7.39611  16
  -4  18   0 72.7604 8.42190  15
   4  18   0 58.3484 4.66064   2
 -18   4   0 57.6942 10.0966  10
  18   4   0 57.9819 9.11939   3
   4 -18   0 71.5867 8.00014  16
  18  -4   0 65.5294 10.0440   4
  18   4   0 63.9138 11.5608   5
 -18  -4   0 60.1122 1.76493   6
 -18  -4   0 64.5303 9.28864   4
  18   4   0 64.1945 6.03924  12
   4  18   0 64.4336 4.50677  12
   4  18   0 60.1157 11.7093  10
 -18  -4   0 63.4318 2.10392  14
  18  -4   0 64.3566 10.7991   1
  18   4   0 40.8831 8.41863   4
  -4 -18   0 63.1107 7.60043  16
   5  18   0 369.577 10.9576  12
  18   5   0 396.358 20.9986   3
  -5 -18   0 418.840 17.7772  16
  -5  18   0 406.473 24.2339   4
 -18   5   0 411.450 17.8406  15
 -18  -5   0 377.952 7.23366   6
  -5 -18   0 366.963 21.9112   3
  -5 -18   0 376.064 8.13958  18
  18   5   0 382.440 12.4797  12
   5  18   0 393.995 11.5088   5
 -18   5   0 375.430 7.28927   6
  18   5   0 397.794 23.4600   2
   5 -18   0 356.318 16.7938  16
 -18  -5   0 357.939 16.0272  16
  -5  18   0 398.314 8.02108  18
 -18  -5   0 379.014 7.32619  17
 -18   5   0 381.021 21.4597   3
  18  -5   0 387.031 24.2834   2
 -18  -5   0 413.421 21.1589   3
  -5 -18   0 375.682 7.40126   6
  18   5   0 419.644 23.3854   5
  18  -5   0 390.009 21.6119   3
 -18  -5   0 382.089 7.76113  18
 -18  -5   0 382.259 23.0298  10
  18  -5   0 377.188 10.7185  12
   5  18   0 407.388 26.1956  10
  18  -5   0 395.395 21.9625   4
 -18   5   0 366.517 22.1367   1
  -5  18   0 374.276 22.7444   3
  -5  18   0 374.987 23.3299   3
  -5  18   0 389.570 18.6088   5
 -18  -5   0 385.020 7.57739  14
 -18   5   0 396.301 17.1287  16
 -18  -5   0 382.448 20.9345   5
 -18   5   0 421.702 23.8837  10
  18  -5   0 387.352 23.4495   5
  -5  18   0 379.673 17.5841   2
   5  18   0 380.238 11.9576   2
 -18   5   0 379.786 7.46478  18
  -5  18   0 403.074 25.8857  10
 -18  -5   0 394.939 17.2892  15
  18   5   0 385.566 22.2501   4
 -18   5   0 384.115 7.57335  14
   5  18   0 397.970 23.1032   3
   5 -18   0 380.655 7.43496   6
   5  18   0 372.122 11.4790   5
  -5  18   0 403.830 24.7242   1
  -5  18   0 375.880 17.5191  15
 -18   5   0 391.215 20.7273   4
  -5 -18   0 367.949 16.9715  15
  18  -5   0 385.482 24.1670   1
  -6 -18   0 29.9530 1.43573   6
 -18  -6   0 34.7596 6.56375  16
   6  18   0 31.8252 8.85027   3
 -18   6   0 24.3853 6.02915  15
  -6 -18   0 27.6986 2.00198  18
  -6  18   0 27.8469 7.79860   5
 -18  -6   0 35.0118 7.88117   3
   6  18   0 29.3208 3.48886   5
   6  18   0 27.2314 4.01056   2
 -18  -6   0 27.1038 1.24471   6
 -18   6   0 31.4051 1.44111  18
   6 -18   0 31.2141 1.51015   6
  18   6   0 30.7511 7.62482   3
 -18  -6   0 32.0121 1.76899  18
  -6  18   0 53.1693 11.6735   1
 -18  -6   0 29.0663 1.47894  14
   6  18   0 28.6019 4.12759  12
  -6  18   0 35.0124 10.2239  10
 -18   6   0 25.2222 6.57106   4
 -18   6   0 28.9710 8.13731   3
 -18   6   0 30.8225 8.82627   1
 -18   6   0 28.8656 1.33825   6
   6  18   0 27.6575 10.9694  10
 -18  -6   0 29.5175 9.47170  10
  -6 -18   0 51.3426 9.36095   3
  18  -6   0 16.4289 9.13081   5
  18  -6   0 40.3374 9.91884   2
  -6  18   0 30.3926 6.80639  15
  18   6   0 22.1412 10.0616   2
  -6  18   0 25.6311 8.11212   3
 -18   6   0 27.0783 5.99300  16
  -6  18   0 17.9741 7.96490   3
  18  -6   0 17.7847 3.59957  12
 -18   6   0 28.0640 1.46506  14
  18  -6   0 34.8607 8.50171   3
  -6  18   0 30.3657 1.79789  18
 -18  -6   0 26.0358 7.51779   5
  18   6   0 26.1686 4.73312  12
 -18  -6   0 35.3307 6.49064  15
  18  -6   0 26.1895 7.87457   4
  -6 -18   0 31.3061 6.27410  16
 -18  -6   0 27.5604 1.38737  17
  -6 -18   0 24.8563 6.04836  15
  18   6   0 30.7581 9.90270   5
  18   6   0 33.9192 7.72122   4
   6 -18   0 37.4588 6.66958  16
  -6  18   0 34.4369 7.59116   2
  -6  18   0 29.7878 9.79678   4
 -18   6   0 34.6317 9.55131  10
  18   7   0 465.445 23.2713   3
  18  -7   0 418.490 23.3236   3
  -7 -18   0 435.099 18.8099  15
  -7  18   0 447.324 20.6111   2
  -7 -18   0 444.303 24.0034   3
 -18   7   0 431.948 18.8545  15
   7  18   0 444.275 12.7965   5
 -18   7   0 414.848 22.8213   3
  -7 -18   0 435.982 8.51793   6
 -18  -7   0 466.577 26.0852  10
   7  18   0 442.394 24.4995   3
   7  18   0 451.812 14.2469   2
  18   7   0 443.347 24.6846   2
   7  18   0 445.009 27.7281  10
   7 -18   0 443.182 8.58119   6
  -7 -18   0 445.568 8.57255  17
 -18   7   0 455.429 22.9846   4
  18   7   0 439.545 14.1453  12
  -7  18   0 443.577 26.2581   1
 -18   7   0 443.666 8.68157  14
  18  -7   0 441.469 23.6251   4
 -18  -7   0 445.459 8.36226   6
  18  -7   0 445.262 11.3632  12
 -18  -7   0 424.296 17.8805  16
 -18   7   0 453.947 18.8334  16
 -18   7   0 446.107 8.58321  18
 -18  -7   0 446.503 8.71789  14
  -7  18   0 482.760 26.9930   3
  18  -7   0 434.538 25.3996   5
 -18   7   0 443.161 25.7075  10
 -18  -7   0 459.399 19.0024  15
  -7 -18   0 468.050 19.4339  16
 -18   7   0 449.028 25.4195   1
 -18  -7   0 461.309 9.01462  18
  -7 -18   0 453.273 9.39070  18
  -7  18   0 436.208 26.9800  10
  -7  18   0 446.601 21.4734   5
  -7  18   0 439.276 25.2567   4
 -18  -7   0 442.123 22.8574   5
 -18   7   0 441.730 8.45013   6
  18   7   0 419.700 23.3005   5
  18   7   0 441.466 24.4984   4
  -7  18   0 450.306 9.03988  18
 -18  -7   0 457.456 8.49341  17
 -18  -7   0 415.198 21.8177   3
  -7  18   0 429.680 19.7803  15
   7  18   0 440.032 12.8250  12
  18  -7   0 446.557 25.9178   2
 -18   8   0 43.9945 8.91426   4
 -18   8   0 51.9106 1.76508   6
  -8 -18   0 43.1652 2.36053  18
  -8  18   0 51.1705 11.6694  10
  18   8   0 47.9868 8.91654   3
  -8 -18   0 46.9683 7.63380  15
 -18  -8   0 56.7370 2.29749  18
  -8  18   0 54.1005 11.0476   4
 -18   8   0 55.4404 8.04388  16
  -8 -18   0 48.4061 6.98626  16
  18   8   0 43.0392 9.87106   2
  -8 -18   0 50.5508 1.78292  17
 -18  -8   0 68.4444 11.2446  10
 -18  -8   0 51.9209 1.79129  17
   8  18   0 44.0442 11.0284  10
  -8 -18   0 63.6654 9.96933   3
  -8  18   0 52.3777 7.93681  16
  -8  18   0 54.6126 2.26431  18
  -8  18   0 46.8850 7.63197  15
   8 -18   0 50.2538 1.79636   6
 -18  -8   0 52.9765 2.02194  14
 -18  -8   0 52.3512 7.31221  16
  18  -8   0 70.6581 12.1753   5
  -8  18   0 36.3041 10.3918   1
 -18   8   0 53.7832 1.83785  18
 -18  -8   0 75.8321 10.1120   3
 -18   8   0 53.6074 10.1476   1
 -18   8   0 27.2454 8.17916   3
  18  -8   0 50.8017 9.67323   3
 -18   8   0 51.2390 2.00733  14
 -18   8   0 64.5638 10.8985  10
 -18  -8   0 43.1457 8.53561   5
 -18   8   0 56.2284 7.68391  15
   8  18   0 53.8741 4.90346   5
 -18  -8   0 57.2750 7.46573  15
  18  -8   0 44.5554 3.59477  12
  18  -8   0 41.6825 9.32414   4
  18   8   0 58.5323 10.7119   5
   8  18   0 41.0228 8.84710   3
  18   8   0 46.8842 5.49161  12
  18   8   0 42.0414 9.14803   4
  -8  18   0 57.8889 9.86734   5
   8  18   0 52.9194 5.74044   2
  -8  18   0 56.5708 10.5922   3
 -18  -8   0 52.1709 1.71115   6
   8  18   0 50.9872 4.71001  12
  -8 -18   0 51.6739 1.81192   6
  18   9   0 4.84624 7.42797   4
  18   9   0 2.87661 4.13054  12
 -18  -9   0 5.58557 4.37036  16
  -9  18   0 6.05429 6.66983   5
  -9  18   0 1.51683 7.97936  10
 -18   9   0 1.30559 5.71927  15
   9  18   0 4.34662 3.38638  12
  -9  18   0 3.04765 6.85369   3
  -9 -18   0 0.94047 4.56772  15
 -18   9   0 1.53535 1.18092  14
   9  18   0 4.09658 3.67349   5
  18   9   0 10.2638 6.55465   3
  -9 -18   0 2.86271 1.54324  18
 -18   9   0 1.50381 0.97709   6
   9  18   0 -3.3993 4.25691   2
  -9  18   0 4.42192 1.38974  18
 -18   9   0 -0.0825 6.52929   3
 -18  -9   0 3.50092 1.23135  18
 -18   9   0 -5.9529 5.63937  10
  18  -9   0 2.89087 6.68491   3
  -9 -18   0 3.98204 1.11795  17
  18   9   0 -5.9051 6.78304   5
 -18  -9   0 6.80633 5.66572  15
  -9 -18   0 -4.2673 6.32154   3
 -18  -9   0 3.36239 1.01831  17
 -18   9   0 13.5057 6.47894   4
  -9 -18   0 1.22109 0.96936   6
  -9 -18   0 -0.2544 4.32570  16
   9  18   0 -3.1692 5.22215   3
  -9  18   0 7.68755 5.46530  16
  18  -9   0 -1.8916 8.04156   5
 -18   9   0 1.26606 5.56747  16
   9 -18   0 0.28358 1.05991   6
  18  -9   0 2.38730 6.85721   4
  -9  18   0 4.02295 1.46656  14
  -9  18   0 -8.8829 6.32674   1
  -9  18   0 5.84985 8.01644   4
 -18  -9   0 3.43297 1.23692  14
 -18   9   0 1.90446 0.97425  18
  -9 -18   0 9.54932 7.77086  10
 -18  -9   0 0.82091 0.95477   6
 -18  -9   0 8.56172 5.93895   5
  18   9   0 -0.4651 8.07947   2
  -9  18   0 4.34928 6.25791  15
 -18  -9   0 -0.9062 5.63383   3
 -18  -9   0 5.07706 7.28551  10
 -18   9   0 -2.2477 7.28256   1
 -18 -10   0 13.4656 7.90400  10
  18  10   0 2.45453 6.14865   3
  10  18   0 -0.7779 4.63426   2
 -18 -10   0 0.55840 0.86030   6
 -10  18   0 -8.6735 6.07375   1
  10 -18   0 -0.2849 1.08933   6
  18  10   0 9.63239 8.46918   2
  18  10   0 2.16293 7.08476   5
  18 -10   0 -9.9424 6.84956   5
 -18 -10   0 -7.9043 3.99317  15
  18  10   0 -1.6432 4.06887  12
 -10  18   0 -5.9079 7.16282   3
 -18 -10   0 -3.0527 4.75550  16
 -10  18   0 4.74719 7.88065   4
 -10 -18   0 -0.0721 4.58521  16
 -18  10   0 -1.6810 0.96296   6
 -18  10   0 3.91378 6.36082   4
 -18 -10   0 0.18272 1.22026  18
 -10  18   0 -0.5945 5.20456  15
 -18  10   0 -3.3815 5.63663   1
 -18  10   0 -2.9578 5.50163  15
 -10 -18   0 1.01017 6.64188   3
 -18  10   0 1.23869 5.51093  16
 -10 -18   0 1.59618 5.48958  15
 -10 -18   0 0.16873 0.97314   6
 -18  10   0 0.11545 0.97000  18
 -18 -10   0 4.41756 6.14188   5
 -10  18   0 9.80212 7.43832   5
  18 -10   0 -1.5889 6.85460   4
 -18  10   0 -2.3943 1.16407  14
 -10  18   0 0.09209 1.42053  14
 -10  18   0 -0.6146 7.32516  10
 -18  10   0 -2.5236 5.66149   3
 -18 -10   0 -0.1203 1.00741  17
 -10 -18   0 1.35868 1.52332  18
 -10 -18   0 -0.7269 1.06952  17
 -18 -10   0 -0.8818 5.39891   3
  10  18   0 -0.0854 4.02849  12
 -10  18   0 -4.3019 5.62375  16
 -10  18   0 -0.8161 1.25902  18
 -10 -18   0 -1.7998 7.06401  10
 -18  10   0 8.22887 7.07979  10
 -18 -10   0 -1.4370 1.16336  14
 -18  11   0 6.97715 5.36204  15
 -18  11   0 2.58402 4.94745  16
 -11  18   0 -4.7448 4.77091  15
  18  11   0 13.3903 8.73948   2
 -11  18   0 19.6710 8.38586   4
 -11 -18   0 10.2920 5.82239  16
 -18  11   0 -2.7478 7.04470   1
 -18 -11   0 -1.5833 4.57315  15
 -11  18   0 1.48776 7.73885  10
 -18 -11   0 6.43579 7.74075  10
 -11 -18   0 -4.1329 6.27849   3
 -18 -11   0 6.31965 6.47451   3
  11  18   0 -0.4589 3.59696  12
 -18 -11   0 10.5906 5.51116  16
 -11 -18   0 2.46083 1.55654  18
  18  11   0 -7.8511 6.97974   5
 -11 -18   0 -2.7964 7.87443  10
 -11  18   0 -0.5050 1.43741  14
 -18 -11   0 13.2347 7.14139   5
 -18  11   0 1.51769 1.25435  14
 -18  11   0 1.37743 1.01401  18
  11 -18   0 2.60061 1.14441   6
 -11  18   0 0.66742 6.96307   5
 -11 -18   0 2.23320 0.96809  17
 -18  11   0 -7.0669 5.28296   3
 -11  18   0 0.67066 1.26355  18
  18 -11   0 -1.9714 6.84583   4
  18 -11   0 4.02468 8.15230   5
  18  11   0 -1.1486 4.97338  12
  11  18   0 2.15789 5.21126   2
 -18 -11   0 0.23340 0.97279   6
 -18 -11   0 3.42314 1.33054  18
  18  11   0 18.7544 7.53529   3
 -11 -18   0 3.01052 5.66061  15
 -18  11   0 2.82917 6.11586   4
 -11  18   0 -1.1718 5.12697  16
 -18 -11   0 1.05755 1.05483  17
 -11  18   0 6.34669 8.72760   1
 -18  11   0 -8.5682 6.09921  10
 -11 -18   0 2.72781 1.01642   6
 -18  12   0 11.8272 7.97266   1
 -18  12   0 13.1032 1.55801  14
 -12  18   0 8.51751 5.98672  15
 -18  12   0 6.77635 7.96900   3
 -12  18   0 12.1853 10.0598   1
 -18 -12   0 14.3411 6.22841  16
 -12  18   0 15.6399 1.55532  18
 -18  12   0 20.7885 6.81041  16
  18 -12   0 11.0426 1.07082   9
 -18  12   0 14.5570 7.01240  15
  18  12   0 17.3426 8.23465   3
 -12 -18   0 14.7921 5.98969  15
 -18 -12   0 12.7239 1.17571   6
 -12 -18   0 10.2508 1.87092  18
 -18  12   0 12.7460 1.30646  18
  18  12   0 2.93278 7.97024   5
  18  12   0 8.02048 4.78034  12
 -12  18   0 13.0289 9.11281   4
 -12  18   0 21.8688 9.99686  10
 -18 -12   0 1.92819 5.00146  15
 -12 -18   0 19.4984 9.35585  10
 -18  12   0 19.0252 8.10306   4
 -12 -18   0 7.06590 6.99850   3
 -18 -12   0 8.52464 6.96588   3
 -12 -18   0 11.4301 0.99396   8
  18 -12   0 16.3503 8.22287   4
  12  18   0 1.15792 6.28220   2
 -12  18   0 15.2274 1.73692  14
 -18 -12   0 19.3449 7.70339   5
 -12  18   0 16.3645 6.47368  16
  18  12   0 14.9223 8.81709   2
 -12 -18   0 14.1095 1.26444  17
 -18 -12   0 12.8781 1.87946  18
 -12 -18   0 12.6030 5.84652  16
  12  18   0 4.90447 4.09301  12
 -18 -12   0 10.6863 8.31921  10
 -18 -12   0 13.8104 1.07726   8
 -18  12   0 18.6791 8.81062  10
 -18 -12   0 14.7172 1.33657  17
  18 -12   0 6.21227 7.82762   5
 -12 -18   0 14.0539 1.30366   6
 -13 -18   0 175.147 3.64923   8
 -13  18   0 174.802 4.33786  14
 -18 -13   0 187.931 14.2638   5
 -18  13   0 182.936 16.0099   4
 -13  18   0 181.926 13.7412  16
 -13 -18   0 181.438 4.02664   6
 -13 -18   0 173.180 4.08601  17
 -13 -18   0 184.843 18.7632  10
 -18 -13   0 175.825 3.63027   8
 -13 -18   0 180.742 12.9452  16
 -18  13   0 173.933 17.7538  10
 -18  13   0 177.603 12.9171  16
 -18 -13   0 172.053 4.03019  17
 -18 -13   0 171.013 4.66330  18
 -18  13   0 172.158 4.10707  18
 -13  18   0 172.807 18.2009   1
  18  13   0 169.678 14.6864   5
 -13  18   0 188.658 13.6033  15
 -18 -13   0 173.718 3.90039   6
  18 -13   0 187.197 17.9041   5
 -13  18   0 155.690 18.7030  10
 -13 -18   0 176.470 13.3261  15
 -18  13   0 176.875 4.31408  14
 -18 -13   0 186.979 12.5609  16
  13 -18   0 171.478 4.08280   6
 -18 -13   0 183.164 15.9527   3
 -18 -13   0 195.852 19.0582  10
  18  13   0 167.332 15.8936   3
  18 -13   0 177.795 4.03734   6
 -13  18   0 208.274 18.0230   4
  18  13   0 174.445 15.6932   2
  18 -13   0 161.594 16.0925   4
 -18  13   0 184.036 18.4024   1
 -18  13   0 179.100 13.3081  15
 -13 -18   0 209.282 17.2448   3
  18  13   0 181.268 3.72524   7
 -13  18   0 168.905 4.30823  18
 -18 -13   0 178.214 13.1049  15
  18  13   0 160.107 9.21227  12
  13  18   0 193.432 9.18192  12
  18 -13   0 177.190 3.74574   9
 -13 -18   0 179.299 5.01108  18
 -18  13   0 175.902 3.64235   8
 -18 -14   0 2.18584 1.50480  18
 -14  18   0 0.63410 1.51500  14
 -14  18   0 -1.5223 1.28218  18
  18  14   0 7.28490 8.54240   2
  18  14   0 -1.0112 5.49777  12
 -18  14   0 -8.4246 4.54969  16
  18 -14   0 0.26395 0.88598   9
 -18 -14   0 6.89002 6.79277   3
 -18  14   0 -2.9086 8.87482  10
 -14  18   0 -3.5967 7.75645   4
  18 -14   0 -3.2609 7.82804   4
 -14 -18   0 -4.2791 9.53895  10
 -18 -14   0 0.05624 4.63037  16
 -14 -18   0 7.29768 5.15636  16
 -14 -18   0 -0.2302 0.97534   8
  18  14   0 -2.1784 6.92643   5
 -18  14   0 -11.667 4.62079  15
 -14 -18   0 -0.2043 1.05172   6
 -18  14   0 -0.5716 0.81603   8
 -18 -14   0 -0.1590 0.92533   8
  14 -18   0 0.31443 1.17877   6
 -14 -18   0 1.20541 1.94831  18
 -18 -14   0 -0.6431 7.26460  10
 -14 -18   0 -0.0356 0.98872  17
 -18 -14   0 0.64692 1.09643   6
 -14  18   0 -5.4370 4.87814  15
 -18  14   0 0.02039 1.39503  14
 -14  18   0 -0.9647 0.98937   8
  14  18   0 -3.8199 4.10430  12
 -14  18   0 -0.6963 5.22735  16
  14 -18   0 1.39347 0.91775   9
 -18  14   0 1.27416 1.15655  18
  18  14   0 0.54542 1.25150   7
 -18  14   0 -1.5348 7.05837   4
  18 -14   0 0.45903 1.12099   6
 -18 -14   0 0.20702 1.12822  17
 -14 -18   0 -4.6716 4.59664  15
 -18 -14   0 -5.9025 4.69288  15
 -14  18   0 3.03747 8.29520  10
 -18  15   0 1.87061 1.49879  14
 -18  15   0 -2.5348 5.37904  15
 -15  18   0 3.53211 8.53572  10
 -18 -15   0 -0.9053 5.76433  16
 -18  15   0 -0.4048 1.01276   8
 -15 -18   0 -7.9544 3.97510  16
  18 -15   0 3.73742 1.20722   6
 -18 -15   0 9.08434 5.87671  15
  18  15   0 -9.7043 7.47875   2
 -15 -18   0 0.74830 1.18614  17
 -15 -18   0 -7.8962 7.64406  10
 -15  18   0 5.02599 6.63965  16
 -18  15   0 -2.3688 5.83242  16
 -15  18   0 -0.1774 5.56156  15
 -18 -15   0 2.41601 1.17864   6
  18  15   0 -0.1109 4.85050  12
 -15 -18   0 -0.2249 1.96885  18
  18  15   0 2.89333 1.42449   7
  15 -18   0 3.00742 0.97029   9
 -18 -15   0 5.51016 1.66766  18
 -18  15   0 4.09454 7.87159  10
 -18 -15   0 0.73078 0.83643   8
 -15 -18   0 1.07014 1.00933   8
 -18  15   0 5.48262 7.96875   4
 -15 -18   0 1.86968 1.11387   6
 -15  18   0 4.42967 8.13037   4
  18 -15   0 3.32112 1.09223   9
  15  18   0 10.5227 5.71091  12
 -15 -18   0 4.93251 6.23533  15
 -18 -15   0 2.05769 1.20400  17
 -15  18   0 -1.7879 1.49710  14
 -18 -15   0 -2.1323 7.60876  10
 -18 -15   0 2.44441 7.32029   3
 -15  18   0 1.21978 1.28880  18
  15 -18   0 1.29634 1.04513   6
 -15  18   0 -0.6464 1.03684   8
 -16 -18   0 38.3406 1.71785   6
 -16 -18   0 37.0459 1.49769   8
  18  16   0 34.4212 9.42298   2
  16 -18   0 34.8646 1.47202   9
 -18  16   0 30.9636 10.0221   4
  18 -16   0 38.6880 1.84852   6
  16 -18   0 36.6756 1.83135   6
  18  16   0 46.3669 6.44892  12
 -18 -16   0 37.6861 1.68194   6
 -16 -18   0 55.5490 8.17753  16
  16  18   0 37.4523 6.05911  12
 -18 -16   0 35.4983 1.11993  19
  16  18   0 39.7228 1.61987   7
 -16 -18   0 36.6846 1.81671  17
 -18 -16   0 40.5944 1.84106  17
  18  16   0 37.4694 1.69883   7
 -18  16   0 22.7827 11.7084  10
 -16  18   0 34.8727 1.95383  18
 -16 -18   0 31.1782 2.38826  18
 -16  18   0 39.2885 2.19458  14
 -18 -16   0 37.3089 1.39723   8
 -18  16   0 47.5378 8.55650  16
 -18 -16   0 38.6943 2.43249  18
 -16  18   0 14.1372 9.52952  10
 -16  18   0 38.9174 7.95216  16
 -16 -18   0 45.6250 8.60212  15
 -16 -18   0 40.3887 12.8451  10
 -18 -16   0 34.3371 7.28049  15
 -18  16   0 39.2309 1.53049   8
 -16  18   0 47.9046 9.29035  15
 -16 -18   0 36.6699 1.21778  19
 -18 -16   0 37.3887 11.2998  10
 -16  18   0 36.9211 1.43139   8
  18 -16   0 37.1697 1.55744   9
 -18  16   0 37.7369 1.96284  14
 -18 -16   0 40.3899 7.36756  16
 -18  16   0 35.2334 7.80740  15
 -17  18   0 18.9687 8.04230  15
 -17  18   0 19.4885 1.32846   8
  17 -18   0 23.2410 1.61487   6
 -18 -17   0 19.7729 1.16149   8
 -17 -18   0 19.9557 7.14972  16
  17  18   0 14.1739 5.43475  12
 -17  18   0 18.8049 1.88715  14
 -17 -18   0 18.6281 6.60106  15
 -17 -18   0 18.9374 1.54101  17
 -18 -17   0 24.7491 6.73252  16
 -18  17   0 24.2698 7.17258  16
  17  18   0 20.2070 1.44752   7
 -18  17   0 16.8520 11.3314  10
 -18 -17   0 20.7663 2.37808  18
 -18 -17   0 18.9071 0.90310  19
 -18 -17   0 3.83559 8.87384  10
  18 -17   0 22.1996 1.59410   6
  18  17   0 23.2948 5.83002  12
 -18  17   0 17.9625 1.30901   8
 -17 -18   0 18.8558 1.27712   8
 -18 -17   0 20.9228 1.57098  17
 -17  18   0 40.6330 12.9251  10
 -17 -18   0 11.0493 10.6673  10
 -18  17   0 23.8059 1.91498  14
 -17 -18   0 22.3340 1.56197   6
 -18 -17   0 23.3316 1.47618   6
  17 -18   0 20.0615 1.17714   9
  18 -17   0 21.0340 1.21535   9
 -17  18   0 18.2553 7.07072  16
 -17 -18   0 17.9422 0.97414  19
  18  17   0 22.5887 1.50768   7
 -18  17   0 25.0611 8.16711  15
 -18 -17   0 29.2590 7.02140  15
 -17 -18   0 20.2542 2.16959  18
 -18 -18   0 271.362 17.0861  15
  18  18   0 296.012 12.9901  12
 -18  18   0 284.637 5.70877   8
 -18 -18   0 278.758 16.8296  16
 -18  18   0 273.547 24.6488  10
  18 -18   0 285.776 5.71237   9
  18 -18   0 277.804 6.12261   6
 -18 -18   0 299.513 7.27692  18
 -18  18   0 287.424 6.50491  14
 -18 -18   0 261.383 24.0706  10
 -18 -18   0 285.103 6.02580   6
 -18 -18   0 290.151 6.17901  17
 -18 -18   0 292.313 5.37489  19
 -18  18   0 283.314 17.8571  15
  18  18   0 284.133 5.72873   7
 -18 -18   0 286.898 5.71170   8
 -18  18   0 322.707 18.7081  16
   0  19   0 -4.1185 6.98456   4
   0 -19   0 -5.3544 4.36996  15
   0  19   0 -0.6590 8.14104   1
   0 -19   0 3.66096 4.85110  16
   0  19   0 2.63452 3.30955   2
  19   0   0 -0.3075 5.96057   4
 -19   0   0 1.07933 0.86514   6
  19   0   0 0.68817 7.23631   5
  19   0   0 6.31564 4.34245  12
 -19   0   0 2.79053 6.49331   1
   0  19   0 5.33238 4.01304   5
  19   0   0 5.04422 8.04123   2
 -19   0   0 0.43286 4.20084  16
   0 -19   0 1.83117 0.90499   6
 -19   0   0 -6.3841 5.63213  10
   0  19   0 19.4986 11.0378  10
 -19   0   0 2.41322 1.17552  14
   0  19   0 3.95772 2.70199  12
  19   0   0 5.27660 5.74801   3
   0  19   0 -2.6167 3.95489   2
 -19   0   0 7.54213 5.92729   4
 -19   0   0 -0.2997 4.77113  15
   0  19   0 -2.8669 4.16582   5
   0  19   0 8.45021 7.56459   3
 -19   0   0 -1.9912 5.32491   3
  19   1   0 580.413 25.8601   3
  -1  19   0 563.329 29.3828   4
  19   1   0 538.049 15.1522  12
  -1  19   0 564.377 30.7688  10
 -19   1   0 522.621 10.2579  14
 -19  -1   0 528.556 27.0753   1
 -19  -1   0 546.208 10.0035   6
   1 -19   0 540.771 21.1439  15
 -19   1   0 547.530 28.3733  10
  19  -1   0 545.502 25.6064   3
  19   1   0 529.279 27.7169   5
   1  19   0 475.274 28.5125  10
 -19  -1   0 538.468 10.2842  14
 -19   1   0 537.985 25.1022   4
 -19  -1   0 536.581 10.3493  18
 -19  -1   0 568.227 25.4475   3
  19   1   0 515.130 28.0485   2
 -19  -1   0 515.703 20.5486  15
  -1  19   0 550.231 19.3107   5
  -1  19   0 509.749 17.8401   2
  -1 -19   0 545.751 10.2108   6
  -1 -19   0 542.928 21.2293  15
   1  19   0 540.835 12.9535  12
   1  19   0 537.837 17.4342   5
 -19  -1   0 576.970 21.0349  16
   1  19   0 591.321 30.5300   1
 -19  -1   0 579.453 28.8602  10
  19  -1   0 639.399 31.1556   2
  -1 -19   0 518.681 20.8057  16
 -19   1   0 542.654 10.3198  18
   1  19   0 539.778 16.4333   2
   1  19   0 554.893 17.6528   5
 -19   1   0 534.553 9.99663   6
 -19  -1   0 536.937 25.1585   4
 -19   1   0 537.672 24.9596   3
  -1  19   0 555.239 19.6420   5
 -19   1   0 536.776 20.2382  16
 -19   1   0 542.565 20.9180  15
   1  19   0 550.320 27.8644   3
  19   1   0 487.892 25.2895   4
  -1  19   0 576.847 29.3214   3
  19  -1   0 565.560 14.9514  12
   1 -19   0 548.776 10.2136   6
   1 -19   0 532.602 21.0314  16
   1  19   0 530.648 16.3897   2
  19  -1   0 596.776 28.9995   5
 -19   1   0 546.405 27.5034   1
  19  -1   0 531.093 26.0081   4
  -1  19   0 535.918 29.4279   1
   1  19   0 529.847 29.2052   4
  -2  19   0 941.682 28.1031   5
  19  -2   0 911.678 21.1516  12
 -19  -2   0 953.744 29.3349  15
   2  19   0 905.216 19.7324  12
   2 -19   0 865.831 28.4964  16
 -19  -2   0 916.711 33.4359   3
 -19   2   0 889.423 27.8837  16
   2 -19   0 919.101 29.1170  15
 -19   2   0 995.881 34.8850   4
  -2  19   0 900.166 17.2579  18
  19  -2   0 987.989 38.9105   5
  19   2   0 896.836 35.5305   4
 -19  -2   0 930.155 37.6886  10
  -2 -19   0 915.198 29.1759  15
 -19   2   0 863.433 35.8627   1
  -2  19   0 979.007 39.5121   4
  19   2   0 913.964 22.0411  12
  -2 -19   0 908.223 16.6256   6
 -19  -2   0 910.161 27.9084  16
  19  -2   0 861.962 37.4504   2
   2  19   0 929.589 23.6511   5
 -19   2   0 957.337 34.8486   3
   2  19   0 934.818 39.9024   1
 -19  -2   0 927.846 16.4505   6
  -2  19   0 896.646 38.7892   1
   2  19   0 934.218 39.3767   4
   2  19   0 891.326 37.1099   3
 -19  -2   0 976.569 35.1988   4
  19  -2   0 903.975 35.2490   4
  -2  19   0 851.538 38.9886  10
  19   2   0 939.717 38.4837   2
  -2  19   0 903.443 39.5589   3
   2  19   0 924.198 22.7227   2
  19   2   0 915.155 34.2363   3
 -19   2   0 926.994 37.4904  10
   2  19   0 951.270 23.9207   5
   2  19   0 931.374 22.7180   2
  19   2   0 930.309 37.0986   5
 -19   2   0 902.355 16.7080  18
  19  -2   0 920.461 34.5761   3
 -19   2   0 903.555 16.7465  14
 -19   2   0 890.472 28.5652  15
   2  19   0 907.502 40.3160  10
 -19  -2   0 912.021 16.8579  18
 -19   2   0 931.225 16.4838   6
  -2 -19   0 877.165 28.5216  16
   2 -19   0 933.512 16.6802   6
  -2  19   0 925.245 26.6189   2
 -19  -2   0 920.237 16.7637  14
 -19  -3   0 42.5562 7.05778  15
  -3 -19   0 42.5099 7.05112  15
  -3  19   0 51.2696 10.8891   1
  -3  19   0 48.9509 7.74126   5
   3  19   0 41.4620 4.12413   2
 -19   3   0 50.1987 8.82181   4
  19   3   0 47.0544 5.64480  12
 -19   3   0 42.5930 1.75202  18
 -19  -3   0 47.7016 7.23821  16
 -19  -3   0 33.9181 7.86199   3
 -19   3   0 49.6986 7.37829  15
  -3  19   0 52.1875 7.33294   2
  19  -3   0 50.1435 9.28321   3
 -19   3   0 33.6352 8.73498  10
 -19   3   0 41.6212 1.81216  14
   3 -19   0 57.2127 7.57053  15
  -3  19   0 19.0215 9.50894  10
  -3  19   0 52.6825 10.7798   4
   3  19   0 37.9545 9.08790   3
 -19   3   0 53.6197 9.33128   3
  19  -3   0 25.1185 10.7151   2
   3  19   0 41.7690 11.2181   1
  19   3   0 39.6259 8.37483   3
   3  19   0 55.2796 12.1865  10
   3  19   0 44.4600 4.11138  12
   3  19   0 43.8568 4.79884   5
 -19   3   0 40.8288 1.53320   6
   3  19   0 44.2861 4.47258   5
  -3 -19   0 64.1701 9.81510   3
  19   3   0 49.8580 10.9174   2
 -19  -3   0 37.7717 8.34012   4
  -3 -19   0 46.6592 1.76102   6
  19   3   0 51.4827 9.10064   4
 -19   3   0 52.5480 9.66327   1
  19  -3   0 45.1338 10.3716   5
 -19   3   0 50.8313 6.95183  16
 -19  -3   0 48.3864 9.90124  10
   3 -19   0 45.0769 1.74921   6
  -3  19   0 48.1219 2.41282  18
 -19  -3   0 45.2089 1.89797  18
  -3 -19   0 47.5355 2.54832  18
  19  -3   0 41.1453 9.08664   4
  19   3   0 55.7909 11.2676   5
 -19  -3   0 44.1150 1.52533   6
  -3 -19   0 57.1246 7.52693  16
  19  -3   0 47.3325 4.77719  12
 -19  -3   0 42.1024 1.82868  14
   3 -19   0 43.7111 6.87640  16
 -19  -4   0 170.501 3.97310  14
 -19  -4   0 187.970 11.6086  16
  19   4   0 187.773 16.7607   5
 -19   4   0 178.539 15.9169   1
  -4 -19   0 164.094 15.0799   3
  -4  19   0 167.732 12.3941   5
 -19  -4   0 161.701 11.7111  15
  -4 -19   0 170.483 4.55743  18
  -4  19   0 162.815 4.40439  18
  19   4   0 194.421 17.3307   2
  19   4   0 147.837 13.4798   3
 -19  -4   0 193.669 15.5800   4
  -4  19   0 175.746 11.7291   2
 -19   4   0 147.014 11.1123  15
  -4  19   0 167.797 17.7628  10
  19  -4   0 183.134 15.3962   4
 -19  -4   0 182.288 14.5329   3
 -19   4   0 173.677 3.98837  14
  19   4   0 167.973 15.2428   4
  -4 -19   0 157.404 11.3268  16
  -4  19   0 165.630 12.1091  15
 -19  -4   0 141.222 14.7740  10
 -19  -4   0 171.296 3.76658  17
  -4  19   0 175.629 17.1513   1
  -4 -19   0 176.357 11.9961  15
 -19   4   0 170.483 3.88927  18
   4  19   0 171.616 7.24725   2
   4  19   0 168.656 6.89226  12
   4  19   0 159.982 7.39175   5
 -19   4   0 154.112 13.9994   3
   4  19   0 164.927 15.6481   3
   4  19   0 179.843 18.2325  10
 -19   4   0 168.270 3.68293   6
 -19  -4   0 173.840 4.11738  18
  19   4   0 167.837 8.13762  12
 -19   4   0 173.009 16.1285  10
 -19   4   0 141.102 13.2953   4
  19  -4   0 165.900 16.9163   5
   4 -19   0 147.813 11.4705  16
   4  19   0 172.984 7.29421   5
  -4 -19   0 171.717 3.84089   6
   4  19   0 184.106 17.3793   1
  19  -4   0 140.223 13.6854   3
  -4  19   0 200.907 17.7091   4
 -19  -4   0 171.818 3.66633   6
   4 -19   0 162.632 3.80412   6
  19  -4   0 171.541 7.21157  12
 -19   4   0 176.836 11.4882  16
  19  -4   0 174.435 17.7691   2
 -19  -4   0 186.345 15.1922   5
  -5  19   0 70.2467 12.3202   3
  -5  19   0 72.8964 8.60501  15
 -19  -5   0 57.2572 2.22519  18
 -19  -5   0 61.7511 2.13012  14
  -5  19   0 49.3277 8.56092   5
  -5 -19   0 57.6405 1.95405   6
  -5  19   0 83.9200 13.6425  10
  19   5   0 60.7314 6.22003  12
  -5 -19   0 64.6702 7.91642  16
  19   5   0 60.6847 11.5531   2
 -19   5   0 62.9912 10.5703   1
   5  19   0 60.4269 11.8864   3
 -19  -5   0 66.2691 7.95566  16
  19   5   0 71.7633 10.1352   3
 -19   5   0 56.5525 1.99923  14
 -19   5   0 55.3230 10.9601  10
 -19  -5   0 59.0734 1.81843   6
 -19   5   0 49.0395 8.90039   4
  19  -5   0 62.8323 10.1757   4
   5  19   0 65.5963 4.83155  12
 -19  -5   0 59.2889 9.47424   3
  19   5   0 84.0752 11.8524   4
 -19  -5   0 58.9916 1.92199  17
  19  -5   0 65.8797 10.1600   3
   5 -19   0 57.3547 7.76287  16
 -19   5   0 49.2272 7.11268  16
 -19   5   0 68.7677 10.2735   3
   5 -19   0 62.7020 1.96954   6
 -19   5   0 55.8371 1.81617   6
  -5 -19   0 64.0284 7.96764  15
  -5  19   0 76.7756 11.8441   4
  19  -5   0 57.3018 11.7305   5
   5  19   0 53.7152 4.33195   5
 -19  -5   0 50.3078 7.23416  15
  -5  19   0 60.8121 2.59529  18
 -19  -5   0 59.2169 9.52549   5
  19  -5   0 60.4151 4.64833  12
   5  19   0 67.5196 4.38731   5
  -5  19   0 82.8165 9.18852   2
 -19   5   0 54.0229 7.57841  15
 -19  -5   0 74.0169 11.9259  10
  19  -5   0 68.7587 11.9256   2
   5  19   0 60.3886 4.57380   2
  -5  19   0 46.3054 11.2288   1
  -5 -19   0 68.6369 11.1551   3
  -5 -19   0 60.4056 2.62340  18
   5  19   0 73.5333 13.0664  10
 -19   5   0 54.5015 1.95571  18
  19   5   0 57.2272 11.2850   5
 -19  -6   0 125.766 14.3202  10
 -19  -6   0 113.506 11.9888   3
  -6  19   0 123.082 3.60939  18
 -19   6   0 150.144 14.8727   1
 -19   6   0 123.181 3.06099  18
 -19  -6   0 113.848 9.56165  16
  -6 -19   0 125.102 10.3967  16
  19   6   0 106.557 14.6469   2
   6 -19   0 121.197 3.08947   6
  19   6   0 131.320 13.0901   3
   6  19   0 114.773 5.54115   5
 -19  -6   0 129.348 10.2935  15
  19   6   0 117.517 13.9705   5
 -19  -6   0 108.478 12.2661   5
  -6  19   0 112.858 14.4992   3
  19   6   0 132.951 7.60180  12
 -19   6   0 137.768 14.7162  10
  19   6   0 106.230 12.1933   4
 -19   6   0 117.290 13.0443   3
 -19   6   0 117.271 12.4351   4
  -6  19   0 125.119 10.9460   2
 -19   6   0 123.952 3.20328  14
 -19  -6   0 124.712 3.41381  18
 -19  -6   0 126.828 3.23986  14
  19  -6   0 124.032 13.1988   3
  -6  19   0 112.732 11.3301   5
  19  -6   0 115.384 5.64171  12
  -6  19   0 120.692 15.7643  10
  19  -6   0 147.291 15.8955   2
 -19  -6   0 124.287 2.98551  17
  19  -6   0 104.600 14.1994   5
  -6 -19   0 136.673 10.7448  15
  -6  19   0 136.290 11.2482  15
   6  19   0 118.520 6.30101  12
 -19   6   0 119.881 2.94079   6
 -19  -6   0 120.213 2.86834   6
  -6 -19   0 119.177 3.74963  18
   6 -19   0 151.446 11.4307  16
  -6 -19   0 120.345 3.03908   6
   6  19   0 132.462 5.85471   5
  19  -6   0 126.878 13.4639   4
   6  19   0 119.509 6.40598   2
 -19   6   0 133.871 10.6905  15
  -6 -19   0 113.314 13.0518   3
  -6  19   0 104.443 14.6382   1
   6  19   0 133.593 16.1475  10
  -6  19   0 112.869 14.7018   4
 -19   6   0 114.509 9.85513  16
  -7  19   0 144.804 15.3566   4
   7  19   0 149.230 16.9941  10
  19   7   0 160.879 15.6427   5
 -19  -7   0 151.632 3.38248   6
 -19  -7   0 156.849 10.9932  16
  -7 -19   0 152.734 11.8925  15
 -19  -7   0 143.326 15.3598  10
 -19   7   0 168.667 16.8519  10
 -19  -7   0 154.529 3.51950  17
  19  -7   0 180.514 17.0375   5
 -19  -7   0 151.969 3.92394  18
  -7  19   0 142.565 15.6149   3
 -19   7   0 178.718 15.6983   3
  -7  19   0 205.814 19.9029  10
  -7 -19   0 146.033 11.2470  16
 -19   7   0 153.357 3.59574  18
  -7  19   0 150.687 13.2400   5
 -19  -7   0 145.391 13.4300   3
  -7 -19   0 147.332 4.29626  18
  -7  19   0 167.035 12.5288  15
 -19   7   0 124.439 10.6275  15
  19  -7   0 153.288 6.27978  12
  19   7   0 173.578 16.9993   2
 -19   7   0 149.016 3.46487   6
  19   7   0 137.215 7.98131  12
 -19   7   0 149.273 3.67750  14
  -7 -19   0 154.648 3.58558  17
 -19   7   0 156.086 15.9855   1
  19  -7   0 173.038 15.3862   4
  -7  19   0 158.746 16.7663   1
  19   7   0 145.816 13.7667   3
 -19   7   0 161.039 13.9230   4
  -7  19   0 152.161 4.07854  18
   7  19   0 158.069 7.37576  12
 -19   7   0 144.754 10.9032  16
 -19  -7   0 172.037 14.7550   5
 -19  -7   0 172.144 12.0515  15
  19  -7   0 145.807 14.3945   3
   7  19   0 157.191 7.69727   2
   7 -19   0 157.663 3.65658   6
  -7 -19   0 162.610 15.1822   3
  19   7   0 134.917 14.5407   4
 -19  -7   0 155.179 3.77642  14
  -7 -19   0 153.069 3.57148   6
 -19  -8   0 7.64391 6.50249   3
 -19   8   0 16.4050 8.73463   1
 -19   8   0 10.2060 5.41157  16
 -19   8   0 3.20985 6.02410   4
   8 -19   0 8.73044 1.09869   6
 -19   8   0 8.36860 1.12294  18
 -19   8   0 9.34177 1.11415   6
  -8 -19   0 16.2830 5.60893  16
  -8 -19   0 -0.0535 4.90910  15
  -8 -19   0 10.0973 1.04961   6
  -8  19   0 21.7169 6.46793  15
  -8 -19   0 21.7045 8.22897   3
   8  19   0 6.11726 3.38518  12
 -19   8   0 11.8638 5.74860  15
 -19  -8   0 8.95261 1.19101  14
 -19  -8   0 9.84462 1.14922  17
 -19  -8   0 10.1522 1.00987   6
  -8 -19   0 8.01612 1.96542  18
 -19  -8   0 8.82344 6.62391   5
   8  19   0 8.87185 9.87197  10
  -8  19   0 18.5617 8.93636   4
  -8 -19   0 9.62524 1.22948  17
  19   8   0 2.27863 7.19229   4
 -19  -8   0 7.10946 5.36615  16
  19   8   0 13.4089 9.35317   2
  19  -8   0 10.7798 7.48558   5
 -19  -8   0 9.75745 1.51053  18
 -19   8   0 8.74100 1.33173  14
  -8  19   0 8.45783 7.37294   5
  19   8   0 10.5810 6.95582   3
  19  -8   0 9.21763 2.82844  12
 -19   8   0 -3.7361 6.06795  10
 -19  -8   0 10.8556 8.57590  10
  -8  19   0 8.16610 10.1498  10
 -19  -8   0 4.61016 5.72086  15
  19  -8   0 -1.3611 6.79955   4
  19   8   0 10.5395 4.55392  12
  19   8   0 12.6695 8.35813   5
 -19   8   0 14.4148 7.50615   3
  19  -8   0 4.02119 7.03113   3
  -8  19   0 10.8520 7.99098   1
  -8  19   0 11.7404 1.60527  18
  -8  19   0 17.8276 6.13480  16
  -9  19   0 227.312 14.9102  15
  -9  19   0 219.596 20.8094  10
  -9 -19   0 203.922 13.2723  15
  -9  19   0 252.893 17.2698   5
 -19   9   0 236.522 14.6617  15
 -19   9   0 190.861 15.9354   4
  -9 -19   0 229.999 13.7728  16
 -19  -9   0 220.759 13.8783  15
  19   9   0 202.166 10.0790  12
  -9 -19   0 209.659 4.58426  17
  -9  19   0 210.756 5.06430  18
 -19  -9   0 209.290 4.48874  17
 -19   9   0 205.410 4.46855   6
  19   9   0 209.551 17.9494   2
 -19   9   0 203.128 17.8740   1
  -9  19   0 204.358 4.81186  14
  -9  19   0 214.438 14.6417  16
 -19   9   0 193.188 12.9074  16
  -9 -19   0 202.101 16.9724   3
 -19  -9   0 246.919 20.1466  10
 -19   9   0 202.550 4.53296  18
  19   9   0 209.684 16.5062   3
 -19  -9   0 234.890 16.8227   5
  19  -9   0 205.802 16.9171   4
 -19  -9   0 209.155 4.76058  14
 -19   9   0 234.952 18.2192   3
 -19  -9   0 207.050 4.37671   6
   9  19   0 208.332 20.2293  10
  -9 -19   0 202.820 4.50514   6
  19  -9   0 199.746 18.1547   5
  -9  19   0 199.767 18.4480   4
  -9  19   0 200.196 19.6519   1
   9 -19   0 204.025 4.58686   6
 -19  -9   0 204.347 16.1034   3
  19   9   0 225.579 17.5166   5
 -19  -9   0 229.720 13.2673  16
  19  -9   0 233.765 18.0351   3
 -19   9   0 197.321 4.64875  14
 -19   9   0 213.669 19.1752  10
  -9 -19   0 210.089 5.38644  18
   9  19   0 200.817 8.61863  12
 -19  -9   0 207.217 5.06015  18
  19  10   0 8.65194 1.43041   7
 -10 -19   0 9.81969 1.17278   6
  19 -10   0 19.1920 9.65453   5
 -10 -19   0 9.66967 1.02249   8
 -10  19   0 9.01814 1.39793  14
 -10  19   0 9.45883 1.50786  18
 -10 -19   0 7.70948 5.28400  15
  19  10   0 10.5197 7.09054   3
 -10 -19   0 11.0622 1.28845  17
 -19  10   0 4.53743 7.40269   1
 -19  10   0 11.0185 5.65457  15
 -19 -10   0 12.0741 6.66522   5
 -19 -10   0 15.4550 8.28170  10
 -19  10   0 13.9402 5.54353  16
 -19  10   0 4.43848 6.24658   3
 -19  10   0 7.56367 1.36273  14
 -10  19   0 5.14997 7.11951   5
  10  19   0 10.8750 3.89985  12
 -10  19   0 12.3932 6.86762  16
  19  10   0 8.14358 5.50741  12
 -10  19   0 0.47979 5.08934  15
 -19 -10   0 6.69629 1.36985  14
  19 -10   0 21.9571 8.65066   4
 -10 -19   0 15.6010 8.95399  10
  19 -10   0 9.41265 1.12811   9
  19  10   0 16.1164 9.12989   2
  10 -19   0 9.81702 1.30669   6
 -19  10   0 27.5068 8.07335   4
  19  10   0 0.46230 7.28834   5
 -19  10   0 9.11960 1.14418  18
 -10 -19   0 2.94676 6.21288   3
 -10  19   0 13.3924 7.38933   4
 -19 -10   0 7.16718 1.14176  17
 -19 -10   0 22.6093 7.22396   3
 -10  19   0 -0.5501 8.83224  10
 -10 -19   0 12.9801 5.48019  16
 -19 -10   0 11.3071 1.65864  18
 -19 -10   0 8.42076 5.30942  15
 -10  19   0 -3.8249 8.12916   1
 -19 -10   0 7.99542 1.09001   6
 -19 -10   0 9.25163 4.99957  16
 -10 -19   0 8.43558 2.01108  18
 -19  10   0 8.26140 1.15582   6
 -19  10   0 10.3859 7.85779  10
 -19 -11   0 12.0680 1.09635   6
 -19  11   0 18.8989 6.29998  15
 -19 -11   0 10.4331 1.48142  14
 -11 -19   0 9.91827 2.07772  18
 -11  19   0 4.02065 7.65657   4
 -19 -11   0 8.62188 6.65763   3
 -11  19   0 11.6145 6.12027  16
 -11  19   0 12.4689 9.09959  10
 -19  11   0 12.4875 6.37320  16
  19 -11   0 10.9153 8.18523   4
  19  11   0 6.87364 7.32181   3
  19  11   0 1.50028 7.97886   5
  11 -19   0 11.0779 1.33341   6
 -11  19   0 10.1425 5.90565  15
 -19 -11   0 5.70467 7.45775  10
 -19 -11   0 10.5885 1.00373   8
 -19 -11   0 10.9009 1.21747  17
 -11  19   0 8.04768 1.47330  18
 -11 -19   0 9.58845 1.06865   6
 -19  11   0 9.21084 1.26980  14
  11  19   0 5.84388 4.53259  12
 -19  11   0 3.63997 7.77478   3
  19 -11   0 15.0055 8.72405   5
 -11 -19   0 7.30958 8.31804  10
 -19  11   0 20.7506 8.94177   1
 -11 -19   0 13.2846 5.79813  15
 -11 -19   0 11.3184 1.07136   8
 -19 -11   0 17.1287 7.31091   5
 -19  11   0 9.90963 1.19755  18
 -11 -19   0 12.5898 6.14540  16
 -11  19   0 12.6334 7.99854   5
 -19 -11   0 5.82207 4.79769  16
 -19 -11   0 9.51709 1.51144  18
 -11  19   0 18.6768 9.06004   1
  19 -11   0 9.94123 1.02110   9
 -19  11   0 10.0617 1.20069   6
 -19  11   0 13.8996 7.62872   4
 -19  11   0 9.11436 1.02354   8
 -11  19   0 12.9705 1.67208  14
 -19 -11   0 18.6638 5.90530  15
  19  11   0 9.57636 1.19655   7
 -19  11   0 17.2985 9.51956  10
  19  11   0 13.0059 4.95055  12
  19  11   0 3.60435 8.48406   2
 -19 -12   0 -0.5767 0.90323   8
  19 -12   0 2.61379 1.07629   9
 -12  19   0 1.41730 1.53630  14
 -19  12   0 2.47128 1.12543   6
 -12  19   0 5.73576 7.38377   4
  19  12   0 1.46424 1.31822   7
 -19 -12   0 1.69391 1.05443   6
 -12 -19   0 4.48265 5.31532  15
 -12 -19   0 2.43026 5.96913  16
 -19 -12   0 0.77743 5.69482  15
  19 -12   0 -5.3642 7.42235   4
 -12  19   0 1.35036 8.10632  10
  19  12   0 -9.9496 8.38553   2
 -12 -19   0 1.34728 0.82865   8
  19  12   0 -10.876 7.08361   5
 -12  19   0 1.73306 5.74532  15
 -12  19   0 2.43178 5.31137  16
 -19 -12   0 -7.7533 6.21398   3
 -19 -12   0 -0.4129 1.10132  17
 -12 -19   0 1.22060 1.93597  18
 -19 -12   0 -4.1883 5.44363  16
 -12 -19   0 -7.6836 6.97710  10
  12 -19   0 1.20602 1.01997   6
 -19  12   0 -6.1365 6.40628  10
 -19  12   0 0.00744 5.43845  15
  12  19   0 -6.2823 3.74631  12
 -19 -12   0 1.24899 1.62005  18
 -19 -12   0 15.7871 7.19444   5
 -19  12   0 9.93421 6.56516  16
 -19 -12   0 5.47215 7.96816  10
 -12 -19   0 1.51783 1.08444   6
 -12  19   0 0.41853 1.44870  18
  19  12   0 -3.8075 5.32952  12
 -19  12   0 -3.1108 1.28882  14
 -19  12   0 -1.0791 0.93625   8
 -19  12   0 7.59897 7.14983   1
 -19  12   0 10.6904 7.42353   4
 -12 -19   0 1.80572 1.19203  17
  19  12   0 0.34303 6.56911   3
 -13 -19   0 37.7300 11.6392  10
 -13  19   0 40.8553 8.49200  16
 -19 -13   0 33.0185 1.66622  17
 -19 -13   0 13.1609 9.33391  10
 -13  19   0 30.4510 2.06340  14
 -19 -13   0 35.0198 1.37215   8
 -19 -13   0 30.3492 7.03534  15
 -13 -19   0 26.0247 6.74766  15
 -19  13   0 30.8952 1.91623  14
 -19  13   0 35.3033 9.81336   4
 -13 -19   0 33.3905 1.41538   8
 -13  19   0 30.4168 1.86960  18
  19  13   0 33.4576 6.58952  12
 -13 -19   0 34.7836 1.75363  17
  13 -19   0 34.2766 1.64235   6
 -19  13   0 36.6818 7.70015  15
 -13 -19   0 32.1694 1.62128   6
 -19 -13   0 24.4914 6.29017  16
 -19  13   0 30.2240 7.18722  16
 -13  19   0 30.0540 10.4696   4
 -13  19   0 35.0481 7.79020  15
 -13 -19   0 19.6405 6.24542  16
 -19  13   0 30.4759 1.27525   8
 -19 -13   0 33.6786 1.50847   6
 -19 -13   0 35.9554 2.16487  18
  19  13   0 33.5082 1.66105   7
  19  13   0 32.7336 9.19298   5
 -19 -13   0 31.0290 8.73093   3
 -19  13   0 31.8952 11.2224  10
 -13 -19   0 33.5836 2.36776  18
  19  13   0 33.5347 9.94388   2
  19 -13   0 34.5535 10.0503   4
  13  19   0 37.7490 5.44386  12
  19 -13   0 35.8395 1.51025   9
 -13  19   0 24.1327 10.5109  10
 -19 -14   0 18.4528 1.44880  17
 -19  14   0 28.2553 9.56224   4
 -19 -14   0 20.1909 1.20476   8
 -14 -19   0 17.4559 1.10757   8
 -19  14   0 18.7740 1.75072  14
 -14 -19   0 13.2847 6.21154  15
 -14  19   0 18.7424 6.72406  16
  14  19   0 18.9739 5.10202  12
 -19 -14   0 14.1830 6.18638  15
 -14  19   0 15.0513 1.64352  18
 -14 -19   0 20.0443 9.83427  10
 -19  14   0 17.9383 1.10869   8
 -14  19   0 12.8365 1.75268  14
 -19 -14   0 18.4070 10.7080  10
 -19 -14   0 9.26241 7.72954   3
 -14 -19   0 15.9830 2.05645  18
 -19 -14   0 19.1516 1.39625   6
 -19  14   0 21.5854 6.96170  15
  19  14   0 12.0364 8.84395   2
 -14  19   0 17.8525 1.23994   8
 -14 -19   0 18.1953 1.39140   6
  14 -19   0 18.0208 1.12121   9
  19 -14   0 17.9103 1.28846   9
 -14 -19   0 6.82034 6.37104  16
 -14  19   0 12.0234 7.59867  15
 -19  14   0 20.1571 9.48812  10
 -14  19   0 42.3721 11.9854  10
  19  14   0 21.3250 1.52108   7
 -19 -14   0 21.9463 6.96923  16
  14 -19   0 20.6652 1.42547   6
 -19  14   0 12.9694 6.03437  16
 -19 -14   0 14.1105 1.82563  18
 -14 -19   0 17.8124 1.50884  17
  19  14   0 18.1506 5.43831  12
  19 -15   0 166.105 3.65121   9
 -15 -19   0 162.764 4.03616  17
 -19  15   0 162.943 18.7043  10
 -15  19   0 130.254 17.5637  10
 -15 -19   0 171.523 13.4365  15
 -15 -19   0 169.698 4.95664  18
 -15 -19   0 174.630 4.00920   6
 -15  19   0 161.054 13.4344  16
 -19 -15   0 168.767 3.29216  19
 -19  15   0 157.877 15.6449   4
 -19  15   0 170.388 4.32562  14
 -19  15   0 170.952 13.9043  16
 -19  15   0 166.045 3.60286   8
 -19 -15   0 207.768 20.5070  10
 -15  19   0 168.566 13.5899  15
 -19 -15   0 160.582 12.7863  15
 -15 -19   0 168.923 3.61194   8
  15  19   0 168.526 9.43936  12
 -19  15   0 155.291 13.5237  15
 -15  19   0 162.828 4.34715  14
  19  15   0 162.442 3.68469   7
 -15 -19   0 166.227 12.8097  16
  19 -15   0 166.020 3.99805   6
 -19 -15   0 175.425 13.2286  16
 -15  19   0 165.233 4.27937  18
 -19 -15   0 159.674 4.71922  18
 -15  19   0 166.399 3.59704   8
 -15 -19   0 189.414 20.2585  10
 -19 -15   0 161.322 3.97735  17
  15 -19   0 165.038 4.00666   6
  19  15   0 189.942 16.4774   2
  19  15   0 168.539 9.79412  12
 -19 -15   0 168.082 3.90192   6
  15 -19   0 164.528 3.56557   9
 -19 -15   0 165.058 3.54626   8
 -15 -19   0 168.142 3.27223  19
 -16 -19   0 32.9397 2.47154  18
 -19 -16   0 26.0980 7.27316  16
 -19  16   0 26.6605 8.32554  15
 -19 -16   0 30.0864 1.41044   8
 -16 -19   0 29.7602 1.32814   8
  16  19   0 25.1864 5.71059  12
 -16 -19   0 20.5012 6.66202  15
  19  16   0 30.1385 6.13295  12
  19  16   0 29.5310 1.63143   7
  19 -16   0 28.8224 1.47186   9
  16 -19   0 32.7518 1.41216   9
 -19  16   0 37.5960 8.74473  16
 -19  16   0 32.5941 2.05781  14
 -16  19   0 29.6828 1.90150  18
 -19 -16   0 31.6384 2.56898  18
 -19 -16   0 20.0112 10.4632  10
 -16  19   0 26.2177 2.04976  14
 -16 -19   0 29.6915 1.75334  17
 -16  19   0 23.5959 7.34609  15
 -16 -19   0 31.3059 1.72390   6
 -16 -19   0 35.5572 8.01529  16
 -19 -16   0 27.5129 1.70494  17
 -19  16   0 28.0681 1.42840   8
 -16  19   0 29.4348 1.47225   8
  19 -16   0 28.6974 1.70640   6
 -19 -16   0 44.7417 8.67862  15
  16 -19   0 29.6495 1.76205   6
 -16 -19   0 28.9436 1.04701  19
 -16 -19   0 27.4969 11.2718  10
  16  19   0 30.0515 1.61468   7
 -16  19   0 18.0105 7.73893  16
 -16  19   0 12.0481 9.92216  10
 -19 -16   0 31.2035 1.59400   6
 -19  16   0 35.6749 11.5335  10
 -19 -16   0 28.5452 1.12058  19
 -19  17   0 127.059 3.78937  14
 -17 -19   0 130.932 2.72804  19
 -19 -17   0 134.770 3.40269   6
 -17 -19   0 126.725 3.47134  17
 -19 -17   0 127.563 3.45035  17
  17 -19   0 129.642 3.04164   9
 -19 -17   0 123.150 4.35263  18
 -17 -19   0 116.313 11.4012  16
 -17 -19   0 138.168 4.59916  18
 -17  19   0 135.124 12.9706  15
  19  17   0 146.398 10.1514  12
 -19 -17   0 143.689 13.1400  15
 -19 -17   0 133.704 3.06637   8
 -17 -19   0 133.165 3.38399   6
 -19  17   0 139.782 17.9751  10
 -19  17   0 127.837 3.06159   8
  17  19   0 122.662 9.28211  12
 -17  19   0 126.970 3.82715  14
  17 -19   0 126.234 3.48736   6
 -19 -17   0 130.507 2.72030  19
 -19  17   0 130.849 12.6002  15
  19  17   0 134.334 3.15821   7
  19 -17   0 128.094 3.47201   6
 -17 -19   0 142.772 18.5628  10
  19 -17   0 131.895 3.10255   9
 -19  17   0 123.022 12.2243  16
 -19 -17   0 75.5498 15.9445  10
 -17 -19   0 150.958 13.3252  15
 -17  19   0 112.708 16.9832  10
  17  19   0 130.432 3.12173   7
 -19 -17   0 143.247 12.7450  16
 -17 -19   0 126.632 2.99792   8
 -17  19   0 130.565 3.09353   8
 -17  19   0 124.707 12.9974  16
  19  18   0 46.5875 7.81124  12
 -18  19   0 38.8309 2.35812  14
 -18 -19   0 42.0552 2.02968  17
 -19 -18   0 41.3827 2.70848  18
 -18 -19   0 49.1574 9.01195  16
 -19  18   0 53.5735 9.07973  16
 -19 -18   0 42.2990 1.27768  19
  18 -19   0 42.7308 1.65770   9
 -18 -19   0 41.6579 1.57076   8
 -19  18   0 44.4832 8.99282  15
 -18 -19   0 41.3718 1.88473   6
  19 -18   0 42.4226 1.69177   9
  19 -18   0 42.4620 2.04386   6
 -19  18   0 43.0778 2.36939  14
 -19 -18   0 39.9669 1.99202  17
 -19 -18   0 38.2461 12.1040  10
 -19 -18   0 39.1806 8.29917  15
  19  18   0 42.9628 1.85266   7
  18  19   0 46.0328 6.91192  12
 -18 -19   0 38.7738 1.34503  19
 -19 -18   0 40.4304 1.94319   6
 -19 -18   0 43.9769 1.59311   8
 -18 -19   0 54.8099 9.73731  15
 -18  19   0 42.1362 1.72778   8
 -18 -19   0 32.5443 12.0043  10
 -19 -18   0 41.2796 8.57775  16
  18  19   0 43.1072 1.81998   7
 -18  19   0 57.1044 9.21097  16
 -18  19   0 58.7763 14.2070  10
 -19  18   0 42.0118 1.70055   8
  18 -19   0 43.0322 2.07337   6
 -18  19   0 39.8745 9.73280  15
 -19  18   0 27.5518 12.7929  10
 -18 -19   0 42.9024 2.79263  18
 -19  19   0 321.218 7.21897  14
 -19 -19   0 315.745 6.69900   6
  19  19   0 322.176 6.34686   7
 -19 -19   0 329.074 6.01188  19
 -19 -19   0 337.877 28.1566  10
 -19 -19   0 321.645 6.36514   8
 -19  19   0 334.209 19.7217  16
  19 -19   0 319.511 6.36783   9
  19 -19   0 325.475 6.90830   6
 -19 -19   0 319.518 7.99017  18
 -19  19   0 319.087 6.36990   8
 -19 -19   0 315.664 19.0613  15
 -19 -19   0 320.072 6.86683  17
 -19 -19   0 338.963 18.9858  16
 -19  19   0 335.081 28.4264  10
 -19  19   0 334.065 19.9533  15
  19  19   0 335.287 14.2917  12
  20   0   0 259.782 9.91087  12
  20   0   0 305.328 21.5623   5
   0  20   0 262.268 12.6214   5
  20   0   0 362.481 24.1810   2
 -20   0   0 260.796 17.5884   3
 -20   0   0 283.274 5.95159  18
 -20   0   0 295.542 21.4042  10
   0  20   0 305.360 23.5703  10
   0 -20   0 282.316 15.2532  15
   0  20   0 299.973 13.0905   5
   0 -20   0 287.327 15.4431  16
   0 -20   0 278.805 5.79231   6
 -20   0   0 274.315 5.87639  14
 -20   0   0 253.260 14.4918  15
   0  20   0 280.934 11.7796   2
 -20   0   0 294.271 5.64652   6
 -20   0   0 290.965 20.3250   1
   0  20   0 300.835 22.9071   1
  20   0   0 279.843 18.4391   3
   0  20   0 275.378 21.8134   4
  20   0   0 291.422 19.6744   4
 -20   0   0 304.264 19.0997   4
 -20   0   0 284.396 14.6555  16
   1  20   0 6.88976 8.87511   1
  20  -1   0 3.97506 9.36557   2
 -20  -1   0 8.94323 6.18998   4
 -20   1   0 1.85821 5.91773   1
 -20   1   0 7.66161 1.12026  14
  20   1   0 14.0796 7.70112   4
 -20  -1   0 9.61406 1.16998  14
  20   1   0 5.19534 6.42940   3
  -1 -20   0 8.90052 1.08637   6
   1  20   0 7.08460 2.86170  12
 -20  -1   0 10.3467 6.14630   3
  -1 -20   0 2.43758 5.05555  15
  -1  20   0 5.87524 4.86107   5
  20  -1   0 2.22236 8.68168   5
  -1  20   0 8.76224 4.09055   2
  20   1   0 17.3620 4.86479  12
 -20  -1   0 7.86910 0.99082   6
 -20   1   0 7.07173 0.98490   6
 -20   1   0 11.4921 8.19219  10
 -20  -1   0 22.0150 8.98310  10
  20   1   0 10.6707 8.19460   5
   1 -20   0 8.70807 1.21488   6
   1  20   0 2.97341 4.24062   5
 -20   1   0 11.9105 5.22086  16
 -20   1   0 9.62508 6.44889   3
  -1 -20   0 3.31493 4.89785  16
 -20  -1   0 4.80389 6.18414   1
   1  20   0 11.8826 8.09446   4
 -20   1   0 8.00140 1.23111  18
 -20  -1   0 8.06744 1.19760  18
 -20   1   0 3.20154 5.62214  15
 -20   1   0 13.9165 6.64689   4
   1  20   0 9.06861 3.94919   5
 -20  -1   0 23.2302 6.04191  15
   1  20   0 11.2335 3.44926   2
  -1  20   0 9.28622 8.85538  10
  -1  20   0 2.14876 7.62976   4
  20  -1   0 6.07295 6.39344   3
 -20  -1   0 4.26034 5.35040  16
  20  -1   0 7.54524 4.24322  12
  -1  20   0 6.53496 7.64634   1
  20  -1   0 4.73685 6.94865   4
  -1  20   0 8.19802 5.26902   5
   1 -20   0 8.52940 5.83311  15
  20   1   0 17.0306 10.2463   2
   1 -20   0 13.1641 6.06232  16
   1  20   0 22.3692 9.65519  10
 -20   2   0 211.066 18.0878  10
 -20   2   0 171.854 14.9639   3
   2  20   0 185.191 6.91571  12
  -2  20   0 182.639 17.4874   4
  20  -2   0 209.832 18.6930   5
   2 -20   0 188.587 12.5116  16
   2  20   0 179.677 18.8142  10
 -20   2   0 193.889 15.3488   4
  20  -2   0 182.805 15.4822   3
  20   2   0 148.865 14.0597   3
  20  -2   0 201.021 18.4232   2
 -20  -2   0 188.358 12.4038  15
  -2 -20   0 192.026 13.0365  16
 -20  -2   0 179.349 17.1732  10
  20   2   0 166.056 15.5742   4
   2 -20   0 200.643 12.8751  15
  -2  20   0 182.459 17.8200   1
 -20  -2   0 177.278 14.7266   4
  -2 -20   0 170.766 12.2698  15
 -20   2   0 181.114 12.3012  15
 -20  -2   0 188.517 3.93134   6
  -2  20   0 189.582 19.0216  10
 -20   2   0 161.127 15.8391   1
   2  20   0 187.717 8.08843   2
  -2 -20   0 179.536 4.09450   6
  20  -2   0 198.917 8.25398  12
   2 -20   0 184.757 4.13540   6
  20  -2   0 188.830 16.0550   4
 -20   2   0 185.779 4.26507  14
 -20  -2   0 180.688 4.24490  14
   2  20   0 195.944 18.9076   4
   2  20   0 168.524 17.3917   1
 -20   2   0 178.439 4.18414  18
 -20  -2   0 170.655 11.7733  16
   2  20   0 186.911 8.83785   5
  -2  20   0 174.170 11.4913   5
  20   2   0 187.251 8.49902  12
 -20  -2   0 199.914 15.2045   3
 -20  -2   0 190.396 4.35838  18
  20   2   0 215.841 18.5455   5
   2  20   0 190.985 9.14204   5
 -20   2   0 184.974 12.2664  16
  20   2   0 200.259 18.1067   2
 -20   2   0 178.928 3.93368   6
  -2  20   0 191.823 4.89155  18
   3 -20   0 2.23982 4.76517  15
 -20   3   0 1.51908 0.91360   6
   3  20   0 -0.8873 7.19169   4
 -20  -3   0 2.76952 0.96563   6
 -20   3   0 -4.8514 5.05101  16
 -20   3   0 -6.2718 5.50179   1
  20   3   0 2.41300 5.74767   3
   3 -20   0 1.30583 4.64800  16
  -3  20   0 5.72270 1.81515  18
 -20   3   0 4.61935 6.66815  10
 -20  -3   0 0.74442 4.87974  15
  20   3   0 3.14952 4.71727  12
 -20   3   0 -1.9722 4.73576  15
  20   3   0 2.79514 6.81239   4
  20   3   0 11.9387 8.96798   5
  20  -3   0 5.77664 8.45566   2
 -20   3   0 2.77698 5.92090   4
 -20  -3   0 10.5032 6.41946   3
  -3  20   0 2.70502 7.64392   4
  20  -3   0 -1.7160 3.63793  12
   3  20   0 1.23103 2.97068  12
   3  20   0 -3.1691 6.74485   1
 -20  -3   0 7.65910 6.56989   4
  -3  20   0 -4.6076 5.29277   5
  -3  20   0 7.95110 8.55834  10
  -3  20   0 15.3309 8.56178   1
 -20   3   0 1.80222 0.97869  18
  20   3   0 1.79998 7.99112   2
 -20  -3   0 -4.0069 5.87329  10
  -3 -20   0 4.67332 1.64814  18
   3  20   0 6.72645 2.97871   5
  20  -3   0 -0.6832 8.65813   5
 -20  -3   0 4.08672 1.22928  14
  20  -3   0 2.70527 6.25345   4
 -20   3   0 5.71308 6.27735   3
  -3 -20   0 2.80491 0.97136   6
   3  20   0 4.60618 2.47187   2
   3  20   0 8.38413 8.56792  10
  20  -3   0 5.18445 6.24886   3
  -3 -20   0 3.83914 5.57146  16
   3 -20   0 5.44830 1.16222   6
  -3 -20   0 -6.1115 4.40834  15
 -20  -3   0 0.60540 4.97013  16
 -20  -3   0 0.98821 1.11029  18
 -20   3   0 -1.0306 1.12847  14
  20   4   0 9.43517 7.02032   4
   4 -20   0 11.7998 5.34136  16
 -20  -4   0 6.21799 1.25656  14
  20   4   0 -0.9220 7.82756   5
 -20   4   0 6.42427 1.10002  18
  -4 -20   0 17.4627 7.10938   3
   4  20   0 0.68931 8.11732  10
 -20   4   0 19.3252 8.52497  10
  -4  20   0 4.19733 8.94915   1
 -20  -4   0 4.81545 0.92946   6
  20  -4   0 -5.0851 6.07250   4
  -4 -20   0 5.37300 1.15275   6
  20   4   0 -3.1791 5.62654   3
 -20   4   0 4.57990 0.97751   6
 -20  -4   0 2.55654 6.56883  10
 -20  -4   0 8.31468 5.62477  16
  20  -4   0 16.1444 7.30058   3
  20  -4   0 3.31816 7.86989   5
 -20  -4   0 6.19117 1.27105  18
   4  20   0 5.06196 7.31197   1
  20  -4   0 12.9924 3.82973  12
  -4  20   0 -1.6151 8.44617   4
 -20   4   0 8.08120 5.95016   3
  -4 -20   0 6.30054 1.68092  18
  -4 -20   0 -0.7180 4.69195  15
   4  20   0 1.59263 3.00444  12
 -20  -4   0 11.9855 5.41371  15
  20  -4   0 -3.1917 7.23987   2
 -20   4   0 -2.3759 4.77362  15
  -4  20   0 8.58851 1.53547  18
 -20   4   0 1.76870 6.90668   1
  20   4   0 5.54943 8.25255   2
 -20   4   0 10.6286 5.90573  16
 -20   4   0 2.69439 5.88000   4
  -4  20   0 1.85522 8.36066  10
  -4  20   0 3.51141 5.15926  15
 -20  -4   0 9.73350 6.51909   4
  -4 -20   0 0.80897 4.57814  16
 -20  -4   0 4.39316 5.91615   3
  -4  20   0 10.2344 6.30063   5
  20   4   0 6.90411 4.28059  12
   4 -20   0 7.01149 1.22135   6
 -20   4   0 3.60881 1.21963  14
 -20  -4   0 6.87231 1.11602  17
  20   5   0 129.822 13.1379   3
  -5  20   0 127.309 11.3520   5
  -5 -20   0 115.742 10.7209  16
 -20   5   0 124.979 13.2813   3
  20  -5   0 140.597 13.9690   3
 -20   5   0 117.364 10.9479  15
  20   5   0 135.355 8.09958  12
   5 -20   0 125.824 3.20062   6
  -5 -20   0 126.185 14.2980   3
  -5  20   0 116.445 15.1592   4
  -5 -20   0 128.544 3.16416   6
 -20   5   0 125.771 3.24363  14
  -5  20   0 116.705 15.8394  10
  -5  20   0 128.451 11.0571  15
 -20   5   0 125.654 10.6796  16
 -20   5   0 139.562 15.5468  10
  20  -5   0 125.012 15.1941   2
 -20  -5   0 119.957 3.26883  14
 -20  -5   0 122.276 2.92606   6
  20  -5   0 124.077 13.8340   4
  20   5   0 125.335 15.5318   2
  20   5   0 149.692 15.2279   4
   5  20   0 139.204 15.8824   1
 -20   5   0 124.380 14.1841   1
 -20  -5   0 127.400 3.09558  17
  -5  20   0 120.496 3.62014  18
   5  20   0 147.549 17.7264  10
 -20  -5   0 117.941 10.1800  15
  20  -5   0 124.785 14.7955   5
  -5  20   0 109.097 14.5248   1
  -5 -20   0 128.495 3.92342  18
  20   5   0 126.024 14.6196   5
 -20  -5   0 119.045 10.2331  16
 -20   5   0 150.279 13.8350   4
 -20   5   0 129.311 3.04597   6
  20  -5   0 112.511 6.29634  12
  -5 -20   0 125.461 10.6574  15
 -20  -5   0 148.121 13.4984   3
 -20  -5   0 128.601 15.2317  10
 -20  -5   0 128.840 3.46808  18
   5  20   0 124.978 6.31088  12
 -20   5   0 126.097 3.16953  18
   5 -20   0 135.697 10.9422  16
 -20  -6   0 203.584 15.8146   3
  -6 -20   0 228.033 18.4388   3
 -20   6   0 233.653 5.03993  18
  20  -6   0 267.020 21.2616   5
   6 -20   0 230.808 14.3504  16
 -20   6   0 225.378 16.7951   4
  20   6   0 239.149 17.3298   3
 -20   6   0 234.600 5.19362  14
  20   6   0 230.070 9.99608  12
 -20   6   0 244.970 14.5545  15
 -20   6   0 229.806 17.8926   3
  -6  20   0 267.762 22.1697  10
  20  -6   0 242.749 18.3505   3
  -6  20   0 240.521 5.64794  18
  -6 -20   0 237.083 5.04315   6
 -20  -6   0 239.537 4.96315  17
 -20   6   0 223.912 13.8585  16
 -20   6   0 224.861 18.9843  10
  -6  20   0 254.761 16.0860   5
  20   6   0 233.034 19.2326   2
  20   6   0 217.248 18.0731   5
 -20   6   0 237.497 19.6248   1
  -6  20   0 234.179 20.2482   1
  20  -6   0 244.298 8.41834  12
 -20  -6   0 269.361 20.8690  10
 -20  -6   0 224.550 13.7714  15
  20  -6   0 293.066 21.7383   2
   6 -20   0 233.660 5.07885   6
 -20  -6   0 238.565 13.9117  16
   6  20   0 237.346 8.84889  12
 -20  -6   0 236.545 4.81843   6
  -6  20   0 276.419 16.0832  15
  20  -6   0 233.444 18.0040   4
  20   6   0 235.409 18.7274   4
 -20  -6   0 234.731 5.15813  14
  -6 -20   0 218.520 5.75252  18
   6  20   0 233.569 21.1937  10
 -20  -6   0 230.021 5.38904  18
 -20   6   0 234.643 4.91121   6
  -6 -20   0 247.587 14.7008  16
  -6 -20   0 241.069 14.3420  15
  -6  20   0 231.580 19.6209   4
  20  -7   0 42.7362 4.17702  12
 -20   7   0 38.2689 1.86974  14
  -7  20   0 39.1359 9.68776   4
  20  -7   0 43.4123 9.19515   3
 -20  -7   0 30.3483 8.04046   3
 -20  -7   0 40.3285 1.52575   6
  20   7   0 57.0022 12.2094   2
   7 -20   0 41.4601 1.79827   6
 -20   7   0 42.2351 1.71136  18
  -7 -20   0 42.0087 2.42156  18
  -7 -20   0 51.3729 7.70883  15
   7  20   0 36.4879 11.0721  10
 -20  -7   0 42.1776 2.08354  18
 -20   7   0 37.4420 8.47523   4
  -7 -20   0 28.0254 8.40650   3
 -20  -7   0 42.5238 7.68365  15
 -20   7   0 49.8098 10.2582   1
  20  -7   0 43.9941 9.48023   4
  -7  20   0 48.8577 11.0830   1
  -7  20   0 42.4475 8.65896   5
  -7  20   0 29.4044 11.7818  10
 -20  -7   0 36.7560 6.64564  16
 -20   7   0 42.6015 9.46352   3
 -20   7   0 25.1616 9.76359  10
 -20   7   0 40.7915 1.60957   6
  20  -7   0 62.0838 12.5710   5
 -20  -7   0 41.2886 1.67700  17
  20   7   0 41.3112 5.48742  12
  -7  20   0 49.9518 8.18664  15
 -20  -7   0 38.0202 9.76395  10
  -7 -20   0 38.5676 7.19021  16
 -20   7   0 36.1089 6.66921  16
  -7 -20   0 41.0162 1.74422   6
  -7  20   0 38.6430 2.04246  18
  20   7   0 49.0483 10.7231   5
   7  20   0 39.9628 4.28885  12
  20   7   0 35.4076 8.84665   3
 -20   7   0 32.8734 7.66625  15
 -20  -7   0 39.6436 1.90934  14
  20  -8   0 61.0935 10.9996   4
 -20   8   0 69.8776 2.23254  18
  -8 -20   0 66.6543 2.12197   6
 -20  -8   0 72.0670 2.17752  17
  -8 -20   0 78.2913 9.44509  15
  -8 -20   0 69.7503 2.27100  17
  -8  20   0 66.7987 2.75658  18
 -20   8   0 67.8459 2.12221   6
   8  20   0 70.5964 5.77095  12
 -20   8   0 75.8660 10.7113   4
  20   8   0 70.3037 7.08726  12
  20  -8   0 67.8551 12.0733   5
  -8  20   0 49.6695 8.12484  16
 -20   8   0 95.5354 9.87994  15
  20  -8   0 68.1743 1.98554   9
   8  20   0 76.3494 13.5479  10
  20   8   0 66.4757 2.09317   7
 -20  -8   0 73.8422 12.0952  10
 -20   8   0 73.0610 8.64666  16
  -8  20   0 69.4861 13.2619   1
   8 -20   0 67.4875 2.19873   6
  -8 -20   0 69.3079 3.11243  18
 -20   8   0 71.6123 2.33276  14
 -20   8   0 63.8757 11.2256   3
  20   8   0 67.3708 12.6307   2
  -8 -20   0 72.6993 8.73133  16
 -20  -8   0 75.0391 8.79902  15
  20   8   0 50.4422 11.4990   5
  20   8   0 72.3340 10.9543   3
 -20  -8   0 82.2989 10.9506   3
 -20   8   0 57.2126 11.8944   1
 -20  -8   0 74.3489 2.69263  18
 -20   8   0 96.2666 14.3753  10
  -8 -20   0 71.1795 1.91312   8
 -20  -8   0 69.0521 8.48609  16
  -8  20   0 85.5191 13.6639   4
  -8  20   0 68.9650 10.2745   5
  -8  20   0 76.9414 13.9886  10
 -20  -8   0 65.9039 2.38088  14
  20  -8   0 62.3682 11.1046   3
  -8  20   0 60.2508 9.24314  15
 -20  -8   0 66.8588 2.04662   6
  20   9   0 12.3153 4.99483  12
 -20  -9   0 11.3488 5.83799  16
  -9 -20   0 10.8983 5.73666  15
  20   9   0 0.79682 6.56125   3
  -9 -20   0 14.2154 5.77517  16
 -20   9   0 16.5107 1.10285   8
  -9  20   0 16.2011 1.78695  14
  -9  20   0 20.6276 8.00364   5
 -20   9   0 4.58718 7.29562  10
  -9  20   0 12.5866 6.38830  16
   9 -20   0 17.9676 1.32084   6
 -20  -9   0 18.1447 1.43813  14
  -9  20   0 19.9379 9.67106  10
  -9 -20   0 14.1305 1.30840   6
 -20  -9   0 17.0600 1.77642  18
  -9 -20   0 17.5165 1.05255   8
 -20   9   0 16.2396 1.37375   6
 -20  -9   0 15.1793 6.83597  15
  -9 -20   0 12.7800 1.36271  17
  -9  20   0 13.7488 8.84482   1
  20   9   0 16.1237 1.46587   7
  20  -9   0 8.09713 7.94546   4
 -20  -9   0 10.9460 9.06710  10
  -9 -20   0 14.6141 2.21532  18
 -20   9   0 13.1779 1.51331  14
  -9  20   0 -0.0309 8.84413   4
   9  20   0 30.8557 10.7235  10
 -20   9   0 20.7938 6.92378  16
 -20  -9   0 20.4419 8.00423   3
 -20   9   0 13.6015 1.25799  18
 -20  -9   0 11.8646 1.24592  17
   9  20   0 16.1969 4.01564  12
 -20   9   0 22.9290 8.70505   1
 -20  -9   0 15.6743 1.16758   6
  -9  20   0 16.8147 1.76435  18
  20   9   0 18.8066 9.23853   5
 -20   9   0 20.0194 6.34250  15
 -20   9   0 17.9513 8.50926   3
 -20   9   0 17.4175 7.65796   4
  20   9   0 18.5158 9.82952   2
  20  -9   0 17.0310 1.25482   9
  -9  20   0 9.32218 5.89336  15
 -20  -9   0 16.8193 1.07732   8
  20  10   0 29.9162 9.16097   5
 -20  10   0 28.8224 1.82331  14
 -10 -20   0 30.4542 1.55770  17
 -10  20   0 33.1148 10.7952  10
 -20 -10   0 28.3134 10.1841  10
 -10  20   0 34.2001 1.90678  14
 -20 -10   0 30.3969 1.42310   6
  20  10   0 35.2356 1.52552   7
 -10  20   0 35.1061 7.66864  16
 -10 -20   0 31.5550 1.27258   8
 -20  10   0 34.5131 9.21478   4
  20  10   0 47.5060 9.78218   3
 -20  10   0 25.3704 8.90039  10
  20 -10   0 32.5693 9.86718   4
  10 -20   0 32.2047 1.59972   6
 -10 -20   0 34.0933 6.90768  16
  10  20   0 38.9459 11.8654  10
  20  10   0 36.2313 5.84932  12
  20 -10   0 31.6288 1.35499   9
 -10  20   0 26.3116 2.02580  18
 -20  10   0 32.2821 1.58262   6
 -20 -10   0 40.3643 7.46460  15
 -10  20   0 32.5369 9.22182   5
 -20  10   0 31.2542 10.0894   1
 -10  20   0 38.6393 11.1589   4
 -20 -10   0 36.0750 2.15928  18
  10  20   0 38.6492 4.92821  12
 -20 -10   0 32.6061 8.43824   5
 -10 -20   0 31.9626 2.34450  18
 -20  10   0 28.7483 8.56559   3
 -20 -10   0 32.8828 1.33182   8
 -10  20   0 31.4687 7.28802  15
 -20 -10   0 31.9569 1.73075  14
 -20  10   0 31.8900 7.26279  15
 -20  10   0 37.5121 7.90930  16
 -20 -10   0 32.5463 8.42331   3
 -20 -10   0 35.1905 7.23958  16
  20  10   0 30.0705 10.4425   2
 -20 -10   0 30.3070 1.56154  17
 -10 -20   0 39.0903 8.09517  15
 -10 -20   0 33.9359 1.61261   6
 -20  10   0 31.0408 1.23842   8
 -20 -11   0 58.1965 8.09887  15
 -11  20   0 56.6358 2.45944  14
 -20  11   0 44.4626 10.0818   4
 -11 -20   0 57.6574 8.30768  15
 -11 -20   0 36.9188 11.6174  10
 -11  20   0 56.6135 8.84679  15
  20  11   0 53.0970 1.81906   7
 -11 -20   0 48.4828 8.45820  16
  20 -11   0 57.2843 1.81247   9
 -20  11   0 55.5007 2.27501  14
 -20  11   0 46.6916 11.5894   1
 -11  20   0 53.0535 12.6931  10
 -20 -11   0 54.0728 2.57232  18
 -20 -11   0 53.7627 1.98346  17
 -20 -11   0 45.6446 7.42001  16
 -20  11   0 68.3581 8.79985  16
 -20 -11   0 53.2360 1.66736   8
 -20 -11   0 27.8153 8.61205   3
 -20 -11   0 60.1883 12.1526  10
 -20 -11   0 49.9643 2.26303  14
 -11  20   0 34.2779 10.3177   4
 -20  11   0 48.6650 8.33428  15
  20  11   0 31.0381 9.81110   5
  11  20   0 48.9612 5.57030  12
 -11 -20   0 52.1387 2.75431  18
  20  11   0 42.2072 10.3196   3
 -11 -20   0 51.9312 1.96073  17
 -11 -20   0 53.8412 1.72685   8
  20  11   0 63.6646 11.9824   2
 -20  11   0 52.1635 1.68725   8
 -20  11   0 31.0404 9.87195  10
 -11 -20   0 53.2728 1.98953   6
 -11  20   0 55.8335 2.38673  18
 -20 -11   0 53.0789 1.83215   6
 -20 -11   0 53.9982 9.75780   5
  20  11   0 48.6656 6.95757  12
  20 -11   0 26.8760 9.73978   4
 -11  20   0 53.9886 8.66261  16
  11 -20   0 52.5059 1.99000   6
 -20  11   0 53.8048 1.97231   6
 -12  20   0 393.455 20.7270  15
 -20  12   0 412.167 24.7463   4
 -12  20   0 392.688 8.15289  14
 -20 -12   0 422.993 24.2276   3
 -20  12   0 387.128 7.29222   8
  20  12   0 358.881 23.6840   2
  20 -12   0 389.103 7.39860   9
 -12 -20   0 380.434 7.78844  17
 -20  12   0 392.358 8.02650  14
 -20  12   0 376.009 19.2384  16
 -20  12   0 402.191 20.0194  15
 -12 -20   0 396.357 19.7283  16
 -12 -20   0 384.025 8.74802  18
 -12 -20   0 382.299 7.31451   8
 -12  20   0 381.423 8.17782  18
 -20 -12   0 407.989 27.5721  10
  20 -12   0 433.597 28.2303   4
 -20 -12   0 392.064 7.59708   6
 -12  20   0 394.065 20.2370  16
  20  12   0 401.935 14.5325  12
 -12 -20   0 361.623 26.8850  10
 -20  12   0 395.842 27.1744  10
 -20 -12   0 384.514 7.70684  17
  20  12   0 384.769 7.39212   7
 -12 -20   0 409.686 19.9245  15
  12 -20   0 387.540 7.79368   6
 -20 -12   0 383.466 7.27715   8
  20  12   0 345.124 21.5864   5
 -20 -12   0 380.716 19.2281  15
 -12  20   0 416.783 28.8944  10
 -12 -20   0 393.189 7.73440   6
  12  20   0 391.198 13.8371  12
 -20 -12   0 382.846 8.41181  18
 -20  12   0 393.557 7.73643   6
 -20 -12   0 399.404 18.8746  16
 -20  13   0 185.471 4.31653   6
 -13  20   0 142.630 18.4121  10
 -20  13   0 169.921 13.5698  15
 -20 -13   0 181.539 4.13773   6
 -20 -13   0 182.735 13.9096  15
 -20 -13   0 190.806 16.8169   3
 -13  20   0 191.618 14.3115  16
  20 -13   0 188.904 3.99983   9
 -13 -20   0 194.873 3.66877  19
 -20  13   0 160.391 16.3990   4
 -20  13   0 187.414 4.54473  14
 -13  20   0 171.629 13.7588  15
  20  13   0 173.287 16.9905   2
  20  13   0 188.183 10.1627  12
 -13 -20   0 194.832 4.32952   6
  13 -20   0 185.409 4.39545   6
 -20 -13   0 186.446 4.31427  17
 -13  20   0 189.321 4.73303  14
 -20  13   0 167.937 19.1402  10
 -20 -13   0 173.218 18.9061  10
 -20 -13   0 183.166 3.89003   8
 -13 -20   0 168.965 13.0337  16
 -20 -13   0 185.290 13.0623  16
  20  13   0 185.371 16.9078   5
 -13 -20   0 185.904 3.92861   8
 -13 -20   0 182.400 4.36417  17
 -20  13   0 202.574 14.4447  16
 -13 -20   0 173.823 19.6038  10
  13 -20   0 181.500 3.83960   9
 -13 -20   0 179.891 13.5345  15
 -13  20   0 177.594 4.68364  18
  13  20   0 179.043 9.37883  12
  20  13   0 189.178 4.05093   7
 -20 -13   0 190.125 5.02829  18
 -20  13   0 187.898 3.91681   8
 -13 -20   0 192.959 5.43917  18
 -20 -14   0 34.0689 2.26199  18
 -14  20   0 31.9947 8.53151  15
 -20  14   0 44.1945 11.8218  10
 -14 -20   0 34.3335 1.39506   8
 -20  14   0 36.7592 2.06910  14
 -14 -20   0 25.9351 12.5219  10
 -14 -20   0 38.3087 1.88642  17
 -14 -20   0 38.3034 2.79167  18
 -20 -14   0 35.3642 1.17531  19
 -14 -20   0 39.9314 7.48691  16
 -20  14   0 35.8474 1.48723   8
  20  14   0 42.4629 6.38601  12
 -14  20   0 35.5552 1.52801   8
 -20  14   0 23.9036 7.23835  15
 -14  20   0 34.9326 2.18589  14
 -20 -14   0 34.5706 7.02934  16
 -20 -14   0 35.4698 1.38408   8
 -20 -14   0 41.4447 7.90084  15
  20 -14   0 35.0696 1.56744   9
  14  20   0 32.3820 5.62032  12
  20  14   0 49.3143 11.3124   2
 -14 -20   0 34.1202 1.72916   6
  20  14   0 35.9313 1.75180   7
 -14 -20   0 35.9972 8.54007  15
 -20  14   0 19.9656 9.47637   4
 -14 -20   0 33.8866 1.19173  19
  14 -20   0 35.2570 1.86926   6
 -14  20   0 19.0783 10.7711  10
 -20 -14   0 17.7964 9.98296  10
 -14  20   0 33.1332 1.96649  18
 -20  14   0 32.1518 7.68572  16
  14 -20   0 37.2498 1.41537   9
 -20 -14   0 33.7303 1.76398  17
 -14  20   0 35.8501 7.90859  16
 -20 -14   0 34.3340 1.61874   6
  15  20   0 122.256 2.90458   7
 -15 -20   0 157.571 13.4413  15
  20  15   0 140.164 9.37102  12
 -15 -20   0 124.414 2.87208   8
 -15  20   0 126.534 18.0144  10
 -20 -15   0 122.789 2.57609  19
 -15 -20   0 117.201 11.3497  16
 -15  20   0 125.021 3.72226  14
 -20 -15   0 132.409 17.4591  10
 -15  20   0 116.532 12.4362  16
 -15  20   0 124.685 2.94379   8
  15 -20   0 123.897 3.37847   6
  20  15   0 118.699 14.3641   2
  20 -15   0 120.118 2.90149   9
 -20  15   0 114.161 11.6458  15
  15  20   0 126.080 8.41427  12
 -15 -20   0 120.374 3.27144  17
  20  15   0 120.014 3.02906   7
 -20 -15   0 120.020 11.5818  15
 -20 -15   0 125.529 3.16141   6
 -20 -15   0 125.480 4.06377  18
 -20  15   0 121.867 3.51005  14
 -20  15   0 119.852 2.84090   8
 -20  15   0 111.830 17.1175  10
 -15 -20   0 123.242 3.24298   6
 -15 -20   0 122.022 2.58997  19
  15 -20   0 122.109 2.84721   9
 -15 -20   0 129.283 4.41865  18
 -20 -15   0 123.786 11.6727  16
 -15  20   0 119.876 3.58933  18
 -20 -15   0 122.311 2.83626   8
 -15  20   0 120.158 12.2216  15
 -20  15   0 119.203 12.2552  16
 -20 -15   0 121.295 3.29690  17
 -15 -20   0 106.497 16.7265  10
 -16 -20   0 68.8335 2.45832  17
 -20  16   0 67.2449 9.84543  15
 -16 -20   0 71.2874 2.07817   8
 -20 -16   0 70.8979 2.32254   6
 -20  16   0 77.4028 10.2877  16
 -20 -16   0 67.6940 2.02419   8
 -20 -16   0 67.1768 2.38489  17
 -16 -20   0 61.2106 3.17330  18
  16  20   0 65.1733 7.10787  12
 -16  20   0 64.6114 2.77792  14
 -16 -20   0 54.9271 9.62850  16
 -16  20   0 64.2841 2.83510  18
 -20 -16   0 64.1667 9.31137  15
  16  20   0 64.7080 2.11490   7
 -20  16   0 67.6896 1.96667   8
  16 -20   0 67.4320 2.46402   6
 -20  16   0 57.8706 13.2870  10
  16 -20   0 65.1879 1.96856   9
 -16 -20   0 68.7284 2.33054   6
 -16  20   0 64.7170 1.96004   8
 -20 -16   0 76.7724 9.98469  16
 -20  16   0 68.7198 2.74006  14
 -16  20   0 55.1849 9.49380  15
 -20 -16   0 66.4201 1.69971  19
 -20 -16   0 67.1658 3.28198  18
 -20 -16   0 84.0863 14.7997  10
 -16 -20   0 75.8588 10.6604  15
  20 -16   0 68.2912 2.10690   9
 -16 -20   0 82.9760 15.5280  10
 -16  20   0 88.3062 15.9388  10
 -16  20   0 83.2370 11.2691  16
  20  16   0 61.0670 7.41996  12
 -16 -20   0 66.3463 1.70978  19
  20  16   0 65.6339 2.20001   7
 -17 -20   0 -4.0811 6.04742  16
 -17 -20   0 3.49024 6.15920  15
 -17 -20   0 5.17538 2.03998  18
 -20 -17   0 2.41339 1.12943   8
 -17 -20   0 2.01621 1.37633  17
  17 -20   0 2.93288 1.38939   6
 -20 -17   0 0.34680 1.80063  18
  20  17   0 3.41376 1.56848   7
  20  17   0 9.01101 6.72164  12
 -20  17   0 -4.7449 6.74211  15
 -20  17   0 2.09094 1.66891  14
  20 -17   0 4.48320 1.16920   9
 -20 -17   0 3.93450 1.34910  17
 -20  17   0 2.05967 1.15332   8
 -20  17   0 -1.5903 8.85645  10
  20 -17   0 1.00207 1.30940   6
 -17 -20   0 2.47991 0.97482   8
 -20  17   0 -11.101 6.37090  16
 -17 -20   0 -12.400 7.95817  10
 -17 -20   0 2.14221 0.86239  19
  17 -20   0 1.80573 1.06495   9
 -17 -20   0 4.23543 1.24193   6
 -17  20   0 2.78952 1.74542  14
 -17  20   0 -3.1751 5.90865  16
 -17  20   0 -5.0382 7.03870  15
 -20 -17   0 1.13637 0.72471  19
  17  20   0 6.68658 6.33053  12
 -20 -17   0 11.2354 9.45219  10
 -17  20   0 1.80724 1.01277   8
 -20 -17   0 3.85050 6.05615  15
 -20 -17   0 -1.2422 6.19852  16
 -17  20   0 0.14231 9.13334  10
 -20 -17   0 1.79361 1.18547   6
  17  20   0 2.36494 1.44361   7
 -20  18   0 136.610 13.8967  16
 -18 -20   0 140.201 3.69577  17
  18  20   0 142.232 3.35441   7
 -18  20   0 136.282 13.4311  16
 -20 -18   0 145.653 4.81033  18
 -20 -18   0 140.040 3.74294  17
 -20  18   0 140.418 3.23232   8
 -18  20   0 142.880 13.8608  15
 -18 -20   0 137.290 3.59838   6
 -20  18   0 134.103 19.9129  10
 -18 -20   0 133.614 3.20607   8
 -18 -20   0 129.421 18.8978  10
 -20 -18   0 142.456 3.58713   6
 -18 -20   0 149.285 12.9998  16
  18  20   0 131.068 10.0586  12
  18 -20   0 139.506 3.30800   9
 -18  20   0 127.767 20.3479  10
 -18 -20   0 117.672 12.3251  15
  20 -18   0 139.022 3.73140   6
  20 -18   0 142.377 3.33604   9
 -18  20   0 137.733 4.10498  14
 -18  20   0 134.891 3.23256   8
 -20 -18   0 138.078 3.22658   8
 -20  18   0 140.187 4.08111  14
 -20 -18   0 147.807 2.94566  19
  20  18   0 140.341 3.36065   7
  20  18   0 137.115 9.87466  12
 -20 -18   0 160.216 13.8010  15
  18 -20   0 135.447 3.75509   6
 -18 -20   0 141.709 4.74430  18
 -18 -20   0 141.024 2.92988  19
 -20 -18   0 150.888 19.6380  10
 -20  18   0 151.097 14.0207  15
 -20 -18   0 144.058 13.2058  16
 -19 -20   0 10.9758 2.64574  18
 -19 -20   0 22.7705 7.50797  15
 -19  20   0 9.28694 1.33327   8
 -20 -19   0 10.4742 0.98770  19
 -19 -20   0 9.21806 1.59348  17
 -20  19   0 12.2664 1.95741  14
  20  19   0 8.73459 7.09854  12
 -20  19   0 11.2348 8.32296  15
 -20  19   0 21.5848 12.4364  10
  19 -20   0 10.7548 1.59767   6
 -19 -20   0 11.2057 1.00478  19
 -19 -20   0 12.7435 1.57264   6
 -20 -19   0 3.73986 6.03792  16
  19  20   0 13.3952 6.15670  12
  20 -19   0 13.3976 1.63294   6
 -19 -20   0 -2.6877 6.83821  16
 -19 -20   0 11.9299 11.2984  10
 -20  19   0 13.9187 8.58378  16
 -20 -19   0 13.9692 2.29574  18
 -20 -19   0 22.0115 11.3921  10
  19  20   0 10.8547 1.67161   7
 -19  20   0 3.95073 1.87242  14
  20  19   0 13.7024 1.59385   7
 -19  20   0 7.87583 12.8241  10
 -19 -20   0 10.6720 1.33820   8
 -20 -19   0 22.8951 8.48545  15
  20 -19   0 10.3584 1.31222   9
 -20 -19   0 10.3206 1.53867   6
 -19  20   0 12.3229 8.27310  16
 -19  20   0 -8.6741 6.73128  15
 -20 -19   0 10.2944 1.15970   8
 -20 -19   0 12.0305 1.59711  17
 -20  19   0 9.36222 1.15240   8
  19 -20   0 11.0927 1.26827   9
  20  20   0 60.1970 2.31912   7
 -20 -20   0 68.1449 10.5021  16
 -20 -20   0 59.8576 2.47339  17
 -20  20   0 61.3950 2.10101   8
  20  20   0 61.9126 8.05180  12
 -20  20   0 57.9855 10.2958  15
 -20  20   0 52.6791 9.88969  16
 -20 -20   0 57.6894 1.69306  19
 -20 -20   0 69.6818 11.0180  15
 -20 -20   0 64.8227 3.65287  18
 -20  20   0 55.5098 16.5864  10
 -20  20   0 63.0385 2.90513  14
 -20 -20   0 59.7816 2.29024   6
  20 -20   0 59.5731 2.05678   9
  20 -20   0 58.8688 2.49985   6
 -20 -20   0 62.1390 2.09945   8
  21   0   0 -0.7087 8.72554   2
 -21   0   0 3.84356 7.49707   1
   0  21   0 0.20716 8.63622  10
  21   0   0 12.9106 7.27455   3
 -21   0   0 1.98900 6.49818  10
  21   0   0 1.38383 3.67727  12
 -21   0   0 10.6308 6.62824   3
 -21   0   0 7.45871 1.36388  14
   0  21   0 15.0916 9.07465   1
   0 -21   0 9.19748 5.64160  15
   0 -21   0 5.38094 5.17513  16
 -21   0   0 5.53070 5.36275  15
  21   0   0 2.27638 6.77209   4
 -21   0   0 -0.2593 5.96130   4
  21   0   0 1.04285 8.03501   5
   1 -21   0 504.742 9.65043   6
 -21  -1   0 491.547 20.8179  15
  21  -1   0 479.480 26.2039   4
 -21   1   0 499.375 25.1386   3
  -1 -21   0 483.273 20.9956  16
  21  -1   0 510.582 14.6951  12
  -1 -21   0 499.480 9.63008   6
 -21  -1   0 526.409 25.5900   3
 -21  -1   0 504.990 27.7854   1
 -21  -1   0 498.376 28.1389  10
 -21   1   0 514.854 28.5826  10
  21   1   0 495.399 25.4612   3
  -1  21   0 483.787 18.1296   2
  21  -1   0 501.228 25.6564   3
  -1  21   0 536.910 20.2335   5
  -1  21   0 479.422 29.4624   4
 -21  -1   0 491.398 9.72155  14
  -1  21   0 496.475 10.3219  18
 -21  -1   0 511.150 9.41137   6
 -21   1   0 496.894 9.39414   6
  21   1   0 485.505 26.5361   4
 -21   1   0 501.320 9.72454  18
   1 -21   0 493.706 21.2017  15
 -21   1   0 486.130 20.7714  15
 -21  -1   0 502.117 9.80840  18
 -21  -1   0 506.064 20.2981  16
  21   1   0 479.836 27.8286   5
 -21   1   0 496.475 9.71326  14
   1  21   0 492.196 29.7175   1
   1  21   0 520.407 31.9018  10
  -1 -21   0 540.170 22.0232  15
  21  -1   0 556.857 30.7871   2
 -21  -1   0 512.036 25.9607   4
  21   1   0 502.387 28.9695   2
  -1  21   0 466.426 28.7780   1
   1 -21   0 478.900 21.1370  16
  21   1   0 505.398 15.0435  12
  21  -1   0 464.520 27.7343   5
 -21   1   0 541.237 26.0077   4
  -1  21   0 464.138 29.7734  10
 -21   1   0 511.950 20.6323  16
 -21   1   0 520.053 27.9743   1
  21   2   0 466.193 27.8235   2
  21  -2   0 483.623 14.0126  12
 -21  -2   0 478.484 9.00379   6
  -2  21   0 487.939 30.3635  10
 -21   2   0 455.893 24.2968   3
  -2 -21   0 479.937 21.0718  16
 -21   2   0 464.413 24.1304   4
 -21   2   0 468.000 27.3383  10
  21   2   0 485.423 26.4213   4
   2 -21   0 496.047 21.0828  16
 -21   2   0 482.386 9.33118  18
  21  -2   0 465.485 27.9132   5
 -21  -2   0 459.449 24.4749   4
   2  21   0 454.464 12.2406  12
  -2 -21   0 493.231 21.1468  15
   2 -21   0 516.656 21.7159  15
 -21   2   0 471.666 26.8326   1
  21  -2   0 477.043 26.0672   4
  21   2   0 475.854 14.5883  12
   2 -21   0 484.802 9.28945   6
 -21  -2   0 483.592 24.4854   3
  21  -2   0 501.302 29.0999   2
 -21  -2   0 490.956 20.2497  16
   2  21   0 526.667 31.3164  10
 -21   2   0 478.134 9.04286   6
  -2 -21   0 470.807 9.22925   6
  21  -2   0 477.549 25.3016   3
 -21   2   0 506.675 20.9852  15
 -21   2   0 457.309 19.8221  16
   2  21   0 482.190 29.3367   1
 -21  -2   0 496.741 20.7507  15
  -2  21   0 538.458 30.5248   1
  -2  21   0 496.623 19.6161   5
 -21  -2   0 480.145 9.37497  14
 -21  -2   0 477.811 9.44654  18
  -2  21   0 476.557 9.97311  18
 -21   2   0 473.055 9.36007  14
  -2  21   0 458.903 28.6331   4
  21   2   0 481.248 27.4184   5
 -21  -2   0 502.959 28.2886  10
  21   2   0 482.909 24.8703   3
  -3  21   0 510.424 20.5013   5
 -21   3   0 433.948 25.9220   1
  21  -3   0 468.556 25.7658   4
   3  21   0 478.663 29.3877   1
  -3  21   0 480.179 29.1711   1
  21   3   0 472.530 14.9062  12
 -21   3   0 482.771 24.6132   4
  21   3   0 451.513 25.6870   4
 -21   3   0 431.098 23.8350   3
 -21  -3   0 452.090 20.0403  15
 -21  -3   0 486.607 25.4861   4
 -21   3   0 461.325 19.9127  16
  -3 -21   0 466.678 20.5607  15
 -21  -3   0 440.950 26.6562  10
 -21   3   0 467.319 9.11833  18
  -3  21   0 469.242 28.8125   4
 -21  -3   0 465.339 8.80537   6
  21   3   0 506.959 29.0763   2
   3  21   0 455.492 12.3253  12
  21  -3   0 458.996 28.0904   2
 -21  -3   0 462.775 9.29053  18
 -21   3   0 457.372 20.5035  15
   3  21   0 489.914 30.8709  10
 -21  -3   0 469.745 9.20080  14
   3 -21   0 477.456 20.6943  16
  -3  21   0 413.557 28.3879  10
  21   3   0 468.565 27.0663   5
  -3  21   0 454.014 9.68479  18
  -3 -21   0 472.542 9.06223   6
  21  -3   0 511.411 29.0209   5
 -21   3   0 464.565 9.17754  14
 -21  -3   0 469.562 19.7297  16
 -21   3   0 466.324 27.2716  10
   3 -21   0 464.478 9.06421   6
  -3 -21   0 462.429 20.3748  16
  21  -3   0 463.991 13.5422  12
 -21  -3   0 494.689 24.7142   3
  21  -3   0 472.220 25.0690   3
 -21   3   0 471.113 8.86220   6
  21   3   0 434.350 23.9991   3
 -21  -4   0 63.6546 8.22994  15
  21   4   0 60.0660 1.93282   7
  -4 -21   0 57.8962 1.64499   8
  -4  21   0 58.1227 2.54169  18
  21  -4   0 47.1639 10.1220   4
  -4  21   0 71.0879 13.7744  10
  -4 -21   0 49.0518 7.63106  16
   4  21   0 53.3500 4.79922  12
 -21   4   0 44.6669 7.76804  16
  -4 -21   0 53.8113 2.01395   6
 -21  -4   0 53.9455 1.83216   6
  21  -4   0 76.7923 10.9100   3
 -21  -4   0 59.8715 2.27716  18
  -4  21   0 65.6919 12.6361   1
  -4  21   0 43.9660 11.9898   4
 -21   4   0 52.5459 2.13286  14
 -21   4   0 66.9022 11.7599  10
  21  -4   0 29.1067 11.1800   5
  -4 -21   0 68.8669 8.66684  15
 -21   4   0 33.3059 9.43488   1
 -21  -4   0 58.9758 1.96998  17
 -21  -4   0 54.0690 2.04701  14
  21   4   0 66.1311 12.4196   2
 -21  -4   0 47.4291 11.1360  10
   4 -21   0 53.8809 1.74156   8
   4  21   0 31.3490 10.3615   1
  21   4   0 47.9494 5.61696  12
  21  -4   0 57.7404 5.20801  12
  -4  21   0 46.5225 8.21078  15
   4  21   0 62.4701 13.3718  10
  -4  21   0 53.8470 8.44102   5
  21   4   0 53.7330 10.0267   3
  21   4   0 58.1743 10.4035   4
 -21  -4   0 44.2820 7.51341  16
   4 -21   0 60.7259 8.87801  16
 -21   4   0 42.7340 7.67568  15
  21  -4   0 53.8491 12.7753   2
 -21   4   0 59.2432 9.94333   4
 -21   4   0 56.0795 2.03357  18
  21   4   0 59.4986 11.2782   5
   4 -21   0 56.6819 2.08474   6
 -21  -4   0 49.5121 9.29785   3
  -4 -21   0 60.3757 2.94952  18
 -21   4   0 56.3398 1.91333   6
 -21   4   0 52.4918 10.1910   3
  -5  21   0 -1.5491 7.79496  10
  -5 -21   0 -0.5864 5.03016  15
 -21   5   0 1.28786 0.97820   6
  21   5   0 8.49479 9.51849   2
   5 -21   0 -0.3496 1.15207   6
  -5  21   0 0.32378 1.73619  18
  -5  21   0 -4.9445 6.01991   5
 -21  -5   0 -0.9407 6.55377  10
  -5  21   0 -4.6033 4.93868  15
 -21   5   0 -2.5461 4.51422  16
  -5 -21   0 -5.0261 5.41308  16
 -21   5   0 4.22285 7.65171   1
   5  21   0 -4.3377 6.99860   1
  -5 -21   0 2.91163 1.73478  18
 -21   5   0 1.99197 1.25210  14
 -21  -5   0 -0.1300 1.22608  18
 -21   5   0 -5.9929 5.34233   4
  -5 -21   0 1.02891 0.95977   8
 -21  -5   0 -3.7573 5.36105   3
 -21   5   0 4.06235 8.09058  10
  21   5   0 -0.0547 8.44691   5
 -21   5   0 0.86072 1.02919  18
 -21  -5   0 4.02540 5.07990  15
  21  -5   0 9.97310 6.84331   3
 -21  -5   0 1.63581 1.07666  17
 -21   5   0 0.89297 6.59469   3
  21   5   0 3.59021 5.12553  12
  21  -5   0 0.01380 3.68374  12
   5  21   0 -11.270 7.39197  10
  21  -5   0 7.89000 7.70123   2
  21  -5   0 -0.1260 7.38978   5
 -21  -5   0 -0.0692 4.88081  16
   5  21   0 0.10312 3.31040  12
   5 -21   0 8.48884 5.25405  16
  -5  21   0 0.04178 8.97912   4
  -5  21   0 0.41503 9.12432   1
  21  -5   0 -6.9348 6.77879   4
 -21  -5   0 0.95948 0.99377   6
 -21  -5   0 -0.4446 1.21925  14
  -5 -21   0 -1.9717 1.09488   6
  21   5   0 -6.8656 5.96731   3
 -21   5   0 -4.2295 4.87537  15
 -21   6   0 54.3998 8.44842  16
 -21  -6   0 59.3377 2.27225  14
 -21  -6   0 65.3900 8.04876  16
 -21   6   0 51.5496 11.0954  10
 -21   6   0 54.8400 2.02341  18
  -6 -21   0 58.8000 3.01786  18
  -6  21   0 56.7740 2.69674  18
  -6 -21   0 58.6339 8.30919  16
   6 -21   0 74.6476 9.60746  16
  -6 -21   0 54.1286 8.31364  15
 -21  -6   0 55.7237 2.00215  17
  -6  21   0 56.2752 12.0079   1
  21  -6   0 56.4329 1.83991   9
  21  -6   0 47.9007 10.6176   4
  -6  21   0 45.5836 11.9599   4
  -6  21   0 50.3301 9.10773   5
   6 -21   0 60.7055 2.18110   6
  21   6   0 47.3652 5.96824  12
 -21  -6   0 58.4819 1.86662   6
  21  -6   0 50.5865 10.5017   3
 -21  -6   0 53.2783 7.95260  15
   6  21   0 49.1782 5.36319  12
  21   6   0 65.9985 12.2724   2
 -21   6   0 36.9288 10.5885   1
 -21   6   0 54.9725 2.22424  14
   6  21   0 40.3687 12.3513  10
  21  -6   0 53.2923 4.56870  12
 -21  -6   0 31.4499 9.77527  10
 -21  -6   0 58.0351 1.69254   8
 -21   6   0 72.2057 11.3716   3
 -21   6   0 45.3223 9.24963   4
  -6  21   0 36.7651 7.79660  15
 -21  -6   0 70.0720 10.4602   3
 -21   6   0 61.0440 2.02893   6
 -21  -6   0 53.2176 2.34798  18
  21   6   0 65.0449 10.5929   3
  -6  21   0 62.5684 14.0347  10
  -6 -21   0 56.1555 1.67641   8
  -6 -21   0 60.0360 2.12055   6
 -21   6   0 55.0952 8.23509  15
  21   6   0 91.3569 13.3284   5
  21   6   0 54.8437 1.96638   7
  -7 -21   0 39.3080 8.04823  15
 -21   7   0 41.1287 1.99089  14
 -21  -7   0 45.4833 9.30943   3
  21   7   0 18.4374 8.95975   2
   7 -21   0 41.2689 1.78026   6
 -21  -7   0 33.0019 6.96614  15
 -21   7   0 35.3619 11.0567   1
  -7 -21   0 43.4156 2.54253  18
  -7  21   0 50.9876 8.24768  16
 -21   7   0 31.3777 9.51275  10
  -7 -21   0 47.8096 8.35038  16
   7  21   0 47.2105 12.4448  10
  21   7   0 42.9440 10.6977   5
 -21   7   0 43.6764 1.76823   6
  21   7   0 43.0276 1.77455   7
  -7  21   0 54.1986 12.9454  10
 -21  -7   0 43.1156 1.38587   8
 -21  -7   0 41.5589 1.75025  17
 -21  -7   0 42.7654 1.90439  14
  -7  21   0 37.6101 8.58170   5
 -21  -7   0 41.5855 1.65850   6
  -7  21   0 32.0370 7.66081  15
 -21   7   0 42.6364 1.47401   8
 -21  -7   0 43.8454 2.18205  18
  21  -7   0 44.0344 4.30075  12
 -21   7   0 32.6902 7.76933  15
  -7  21   0 42.4204 11.6592   1
  21   7   0 41.3424 5.87559  12
  -7 -21   0 44.1936 1.44762   8
 -21   7   0 34.4475 9.00733   4
  -7 -21   0 46.7434 1.77733   6
   7  21   0 43.8543 5.08986  12
 -21   7   0 52.4950 8.31294  16
 -21   7   0 34.6635 9.33928   3
 -21  -7   0 45.1941 11.4038  10
 -21  -7   0 45.8602 7.56321  16
  21  -7   0 44.9123 1.62981   9
  -7  21   0 44.2160 2.35840  18
  21   7   0 40.7248 9.36650   3
 -21   7   0 45.2225 1.79953  18
  21  -7   0 49.4064 10.6584   4
   8 -21   0 1.96357 1.25715   6
 -21  -8   0 2.93605 6.18649   3
 -21   8   0 0.59646 7.40862   4
 -21   8   0 0.46543 6.74087  10
 -21   8   0 5.92053 6.50798  15
   8  21   0 0.78679 4.07167  12
   8  21   0 -0.1655 10.2136  10
  21   8   0 3.00992 1.35698   7
 -21  -8   0 9.20509 5.59559  15
 -21   8   0 -4.2522 7.07817   1
  -8 -21   0 4.51903 1.81182  18
  -8  21   0 2.64965 9.06751  10
  21   8   0 -10.752 7.19357   5
 -21   8   0 -0.1143 0.92554   8
  -8 -21   0 1.77430 5.27614  16
 -21  -8   0 -3.7612 8.12267  10
  -8  21   0 9.52127 6.79728  16
  -8 -21   0 -0.7840 5.23940  15
  -8 -21   0 0.07332 0.97343   8
 -21  -8   0 2.80568 5.44072  16
 -21  -8   0 0.14960 0.93230   6
 -21   8   0 -6.5440 5.73582   3
 -21   8   0 2.82372 5.06151  16
 -21  -8   0 2.47802 1.16784  14
  21   8   0 1.89373 4.69185  12
  -8  21   0 0.55821 7.01995   5
  21   8   0 0.69850 8.73011   2
  21  -8   0 -3.0895 7.62035   4
 -21  -8   0 3.13729 0.80469   8
  -8  21   0 3.90117 1.60554  18
  21   8   0 2.86958 6.96501   3
  -8  21   0 3.39381 6.76684  15
  -8 -21   0 2.37825 1.17486   6
 -21  -8   0 1.95339 1.10109  17
 -21  -8   0 2.32551 1.46869  18
  21  -8   0 2.14300 0.96260   9
 -21   8   0 0.25651 1.03244   6
 -21   8   0 -0.2992 1.31961  14
 -21  -9   0 703.498 13.2076  14
 -21   9   0 698.896 26.3910  16
  21   9   0 660.130 31.3167   5
 -21  -9   0 693.056 12.9013  17
   9  21   0 676.345 37.5830  10
  -9 -21   0 681.996 13.0090  17
 -21  -9   0 694.907 12.4787   8
 -21   9   0 698.171 13.1893  14
  -9 -21   0 699.238 12.5313   8
 -21  -9   0 720.357 26.9818  15
  21   9   0 682.522 20.0427  12
  -9 -21   0 687.012 13.9781  18
  -9  21   0 669.199 27.2839  16
  21   9   0 720.775 33.9951   2
   9  21   0 698.438 18.6975  12
  -9  21   0 651.094 36.7973  10
  -9  21   0 647.294 26.6410  15
  -9  21   0 677.113 13.2870  14
 -21   9   0 686.494 12.8804   6
  21   9   0 694.167 31.9307   3
  21  -9   0 696.162 32.8387   4
 -21   9   0 685.907 32.7375   3
 -21   9   0 695.387 26.8784  15
 -21  -9   0 687.125 12.7499   6
  -9  21   0 644.340 28.4211   5
  21  -9   0 689.359 12.5819   9
 -21   9   0 708.578 12.5138   8
 -21   9   0 649.181 36.2721   1
 -21   9   0 727.244 32.0825   4
 -21  -9   0 698.946 13.5714  18
 -21  -9   0 656.557 24.9156  16
  -9 -21   0 723.212 27.0092  16
  -9 -21   0 690.551 12.9672   6
 -21  -9   0 753.061 37.1880  10
 -21   9   0 681.816 35.0243  10
  -9 -21   0 673.719 26.2883  15
  21   9   0 689.260 12.5750   7
   9 -21   0 698.186 13.0586   6
 -21  -9   0 651.532 30.4161   3
  -9  21   0 684.599 13.5242  18
 -21  10   0 17.6479 1.39988   6
  10  21   0 18.3911 11.0882  10
 -10 -21   0 18.1285 1.52188  17
 -21  10   0 19.7390 7.61215  15
 -21  10   0 15.9270 1.64728  14
  21  10   0 22.3010 10.1995   2
 -10 -21   0 18.3730 1.24263   8
 -21 -10   0 23.2720 6.80339  15
 -21  10   0 15.0477 6.29468  16
 -21 -10   0 16.7118 1.88117  18
 -10  21   0 17.3002 1.89505  14
  10 -21   0 19.7545 1.42832   6
 -10  21   0 32.6773 7.55865  15
 -21 -10   0 26.9796 8.54512   3
 -10  21   0 18.7004 1.84072  18
  21 -10   0 40.8548 10.2549   4
 -10 -21   0 21.0453 2.45172  18
 -21  10   0 5.62508 7.41958   4
 -10 -21   0 18.8452 1.44645   6
 -10  21   0 20.3841 6.94956  16
 -21  10   0 12.2254 8.78397  10
  21  10   0 23.3280 10.1961   5
 -21 -10   0 18.0972 1.33788   6
 -10  21   0 14.4593 9.92484  10
 -21 -10   0 13.9341 1.65822  14
 -10 -21   0 19.2507 6.38058  16
  21  10   0 21.5866 5.59967  12
 -21 -10   0 14.1790 1.38441  17
 -21 -10   0 24.4254 6.81385  16
  21  10   0 20.3322 1.37543   7
  10  21   0 11.9868 4.19064  12
 -10  21   0 15.1564 8.24788   5
 -21  10   0 17.0305 1.05988   8
 -10 -21   0 19.4953 6.58560  15
 -21 -10   0 18.4226 1.06881   8
  21 -10   0 19.0460 1.32433   9
 -21 -10   0 19.6469 9.19757  10
 -21  11   0 101.306 10.9555  16
 -21  11   0 100.624 2.45105   8
 -21  11   0 91.8992 12.9235   4
 -21 -11   0 98.8944 3.45384  18
  21 -11   0 100.391 2.56294   9
 -11 -21   0 99.1910 2.42186   8
 -11 -21   0 98.9977 2.82245   6
 -21  11   0 104.584 10.9436  15
 -11 -21   0 98.4455 10.2813  16
 -11  21   0 104.909 11.3395  15
 -21  11   0 100.843 2.79835   6
  21  11   0 82.3749 7.61286  12
 -21 -11   0 99.2234 2.43156   8
 -11  21   0 91.1039 3.19077  18
 -21 -11   0 93.8823 2.76316  17
 -11  21   0 113.091 12.1197  16
 -21 -11   0 102.702 10.4400  15
 -21  11   0 101.885 14.7317  10
  11  21   0 103.871 7.10821  12
 -21 -11   0 93.1765 9.64523  16
 -11 -21   0 95.6332 2.88724  17
  21  11   0 96.6979 14.0264   2
 -21 -11   0 95.3188 2.99307  14
 -21 -11   0 126.561 16.8574  10
 -21 -11   0 102.061 12.9863   3
  11 -21   0 103.775 2.96544   6
 -11  21   0 96.2599 15.9845  10
 -11 -21   0 86.4870 10.5417  15
 -11 -21   0 98.0196 3.71420  18
  11  21   0 86.1428 15.5950  10
 -21 -11   0 102.234 2.70505   6
  21  11   0 89.3889 13.1817   5
 -11  21   0 101.142 3.27879  14
 -21  11   0 99.1234 3.08619  14
  21  11   0 100.394 2.65803   7
 -21 -12   0 15.5908 9.89381  10
 -12 -21   0 0.90432 2.34011  18
 -21  12   0 9.33248 7.38469  16
  21  12   0 3.06676 6.27378  12
 -21  12   0 8.10533 6.63964  15
  21  12   0 10.6508 9.47324   2
  21  12   0 -1.1442 1.42485   7
 -12 -21   0 2.43465 5.89957  15
 -12  21   0 6.89001 6.88327  15
 -21 -12   0 6.83096 1.94451  18
 -12  21   0 8.20606 10.3647  10
 -21  12   0 5.40346 1.01457   8
 -12  21   0 1.27994 6.27529  16
 -21  12   0 13.1201 8.79106   4
 -21 -12   0 9.97020 5.86322  16
 -21 -12   0 -2.3372 7.43781   3
  21 -12   0 3.00184 1.24373   9
 -21  12   0 16.7180 9.83176  10
  12  21   0 -2.1619 4.38347  12
 -21 -12   0 14.3994 6.62717  15
  21  12   0 -6.8427 8.35111   5
 -12 -21   0 9.63273 6.38608  16
 -21 -13   0 16.5612 1.46691  17
 -21  13   0 23.8037 9.98773  10
 -21  13   0 13.7747 1.70755  14
 -21  13   0 15.2078 8.65577   4
 -13  21   0 19.4546 7.08847  15
 -13 -21   0 -1.6207 8.93914  10
 -13  21   0 24.6275 7.24518  16
 -13  21   0 16.0607 10.3144  10
 -13 -21   0 4.41324 5.59458  16
 -21 -13   0 25.2110 6.44297  16
 -21  13   0 16.2814 1.47017   6
  13  21   0 26.4123 5.91517  12
 -21 -13   0 6.92233 9.02732  10
 -21 -13   0 16.2155 1.19866   8
 -13 -21   0 16.2955 1.12287   8
 -13 -21   0 15.8385 6.56892  15
 -13 -21   0 20.5546 1.60440  17
 -21  13   0 13.6007 1.08451   8
 -21 -13   0 11.3645 6.15551  15
  21  13   0 4.38999 9.27019   2
  21 -13   0 19.1134 1.22010   9
 -21  13   0 15.0218 7.52892  16
  21  13   0 17.3135 5.68668  12
 -21  13   0 10.5289 6.40987  15
 -13 -21   0 13.5521 2.16187  18
  13 -21   0 17.5706 1.12189   9
 -13 -21   0 17.7819 1.46904   6
 -13  21   0 17.3816 1.91529  14
  13 -21   0 17.0708 1.43431   6
 -21 -13   0 15.6491 0.85045  19
 -13  21   0 16.8741 1.84607  18
 -21 -13   0 14.5704 2.05365  18
 -13 -21   0 13.5026 0.95309  19
 -21 -13   0 16.9256 1.30239   6
  21  13   0 16.3098 1.55033   7
 -14 -21   0 11.9075 1.36189   6
 -14  21   0 10.0230 1.60237  14
 -14 -21   0 19.4052 10.8429  10
 -14  21   0 9.73216 6.71436  15
 -14 -21   0 9.99728 0.91109  19
 -21 -14   0 10.7582 1.40040  17
 -14  21   0 12.8067 1.74091  18
  21  14   0 4.66392 8.16545   2
 -21  14   0 12.6130 1.07356   8
 -21 -14   0 12.9854 1.26121   6
 -14 -21   0 12.2585 1.08482   8
 -21  14   0 11.1387 1.55060   6
 -14  21   0 11.0633 12.1799  10
 -21 -14   0 13.9401 1.19155   8
 -21 -14   0 11.8962 0.90302  19
 -21  14   0 9.23669 8.86332  10
  14 -21   0 11.4874 1.08339   9
 -21 -14   0 23.1084 7.60138  15
  21  14   0 11.0817 1.49047   7
 -21  14   0 15.5478 7.50327  16
 -21 -14   0 11.1829 6.62810  16
 -14 -21   0 16.9992 6.54556  15
 -14 -21   0 3.91835 5.23735  16
  21  14   0 10.5435 5.57325  12
  14 -21   0 10.7455 1.51159   6
  21 -14   0 11.8993 1.14109   9
 -21 -14   0 12.6536 10.0998  10
 -14 -21   0 12.6947 1.51183  17
 -14 -21   0 12.7470 2.19236  18
 -21  14   0 9.37052 1.68042  14
 -21 -14   0 9.68077 2.06167  18
 -21  14   0 3.49766 7.10206  15
  14  21   0 4.46472 5.55874  12
 -14  21   0 6.80366 6.09866  16
 -15 -21   0 22.4612 1.56757  17
 -21 -15   0 24.6461 1.38641   8
 -15 -21   0 26.3805 2.51755  18
 -15 -21   0 32.9384 8.55922  15
 -15  21   0 23.1957 7.50343  16
  15  21   0 31.2705 5.92763  12
 -21 -15   0 24.5795 1.10570  19
 -15 -21   0 35.6296 12.3476  10
 -21  15   0 23.1617 1.40541   8
 -21  15   0 15.3715 7.29355  15
 -21 -15   0 39.6717 7.73411  16
  21  15   0 25.0425 1.68074   7
  15 -21   0 29.3154 1.81897   6
 -15 -21   0 29.3390 1.77359   6
 -15  21   0 17.8286 7.31269  15
 -21  15   0 25.6358 1.74075   6
 -15 -21   0 22.8614 1.09719  19
  21  15   0 26.1839 6.32235  12
 -15  21   0 24.2512 1.32608   8
 -21 -15   0 22.3173 1.64534  17
 -15  21   0 22.4902 1.92246  18
  21 -15   0 26.3956 1.49008   9
 -15 -21   0 22.7299 1.27828   8
 -21  15   0 21.9548 1.93674  14
  15  21   0 29.3064 1.56282   7
 -15 -21   0 31.2936 7.45873  16
 -21  15   0 24.8738 7.62297  16
 -21 -15   0 28.3793 12.3816  10
 -15  21   0 20.4046 11.1517  10
 -15  21   0 23.9704 2.12269  14
  15 -21   0 27.0612 1.32109   9
 -21 -15   0 13.6856 7.49856  15
 -21 -15   0 25.2221 2.44773  18
 -21 -15   0 27.9855 1.57265   6
 -21  15   0 22.5599 12.4124  10
 -16 -21   0 178.917 5.46817  18
 -21 -16   0 190.159 20.9470  10
 -16 -21   0 183.559 14.2480  16
 -16  21   0 194.693 22.4524  10
 -21 -16   0 168.353 14.5727  15
  21 -16   0 169.998 3.81914   9
 -16 -21   0 131.394 18.7396  10
 -21  16   0 168.308 14.1569  16
  21  16   0 168.979 10.5311  12
 -21 -16   0 162.799 3.65970   8
 -21  16   0 173.372 4.54695  14
 -16 -21   0 164.619 3.74977   8
  16  21   0 153.669 9.71664  12
 -21  16   0 139.138 18.6161  10
 -16  21   0 164.640 14.8462  16
 -21  16   0 183.670 14.9853  15
 -16  21   0 171.840 4.63034  14
 -21 -16   0 176.020 4.07457   6
 -21  16   0 168.552 3.73425   8
 -21 -16   0 171.721 3.40272  19
 -16  21   0 161.205 3.70016   8
 -21 -16   0 164.884 4.16903  17
  16 -21   0 171.177 3.70005   9
 -16 -21   0 162.758 13.9999  15
 -21 -16   0 201.253 14.3454  16
  16 -21   0 167.163 4.24606   6
 -21 -16   0 171.340 5.15059  18
 -16 -21   0 171.564 4.26773  17
  21  16   0 169.778 3.90773   7
 -16 -21   0 169.189 3.40258  19
 -16 -21   0 169.984 4.11775   6
  16  21   0 169.651 3.73403   7
 -16  21   0 176.011 14.7995  15
  21 -17   0 2.19840 1.22239   9
 -21 -17   0 0.12460 0.74089  19
 -21 -17   0 -1.0010 2.13900  18
 -17 -21   0 1.21016 0.88741  19
  17  21   0 -1.0475 5.27523  12
  21  17   0 2.23921 1.51771   7
 -21 -17   0 -2.8606 5.61656  15
  21  17   0 -1.0017 6.72399  12
 -21 -17   0 -0.7171 1.29007   6
  17  21   0 1.76086 1.44320   7
 -17  21   0 1.62059 1.04419   8
 -21  17   0 1.80777 1.15783   8
 -17 -21   0 9.34068 6.49859  15
 -21 -17   0 8.09107 9.71393  10
 -17 -21   0 2.94637 11.8135  10
 -17  21   0 1.73190 1.80808  14
 -17  21   0 -7.5140 9.43005  10
  17 -21   0 1.27288 1.42378   6
 -17 -21   0 0.52022 1.41081  17
 -17 -21   0 2.41955 1.40382   6
 -21  17   0 4.80528 9.13906  10
 -21 -17   0 -0.8246 1.35231  17
 -17 -21   0 2.85038 2.46975  18
 -21  17   0 -2.1462 6.02729  15
 -21 -17   0 0.15194 1.13587   8
 -21 -17   0 -5.0447 4.81694  16
  17 -21   0 0.67561 1.06450   9
 -17  21   0 -9.2136 6.90410  16
 -21  17   0 0.15886 1.66351  14
 -21  17   0 7.49145 6.35016  16
 -17 -21   0 -6.2906 5.98679  16
 -17 -21   0 0.17149 0.99327   8
 -17  21   0 -8.1673 7.23715  15
 -21  18   0 106.784 13.0783  15
 -21 -18   0 117.199 3.29381   6
 -18 -21   0 120.959 2.61065  19
 -21 -18   0 134.577 19.6250  10
 -18 -21   0 125.058 18.8504  10
 -18  21   0 140.761 13.7940  16
 -18 -21   0 121.164 12.6234  15
  21  18   0 119.224 9.73008  12
 -21  18   0 134.341 13.4156  16
 -18 -21   0 117.087 3.46016  17
 -21 -18   0 122.451 2.62741  19
 -18 -21   0 116.417 3.35713   6
 -21 -18   0 114.664 12.5011  16
 -18  21   0 120.167 19.6814  10
  18  21   0 119.056 2.97837   7
 -18 -21   0 115.843 2.92096   8
 -21 -18   0 117.906 3.41772  17
  21  18   0 118.168 3.10285   7
 -21 -18   0 141.409 13.1570  15
  18  21   0 125.690 10.1661  12
 -18  21   0 117.409 13.1191  15
 -21 -18   0 132.411 4.60451  18
 -18 -21   0 106.484 11.8351  16
 -18  21   0 118.589 2.93645   8
 -21  18   0 116.595 2.97885   8
  18 -21   0 119.483 3.48155   6
 -18 -21   0 122.836 4.68431  18
 -21 -18   0 119.211 2.91548   8
 -21  18   0 108.313 18.4295  10
  21 -18   0 117.993 3.02677   9
  18 -21   0 118.042 2.94797   9
 -18  21   0 120.588 3.85429  14
 -21  18   0 124.433 3.81167  14
  21 -19   0 184.956 4.68980   6
  19  21   0 188.458 11.5230  12
 -19 -21   0 189.585 5.79419  18
 -19 -21   0 196.012 4.64690   6
 -21 -19   0 193.882 4.57702   6
 -21  19   0 191.249 5.06630  14
 -21 -19   0 198.458 15.5000  16
 -19 -21   0 195.185 3.84156  19
 -21  19   0 193.892 4.23274   8
  19  21   0 189.906 4.20079   7
 -19  21   0 193.773 5.12707  14
 -19  21   0 193.596 4.25057   8
  21  19   0 184.672 11.6203  12
  21  19   0 188.444 4.27501   7
 -19  21   0 189.699 16.4068  16
  19 -21   0 196.714 4.78846   6
 -21  19   0 169.676 22.6290  10
 -21  19   0 188.034 16.3913  15
 -19 -21   0 199.482 15.7341  16
 -19 -21   0 193.680 15.7862  15
 -21 -19   0 218.794 24.9336  10
 -21 -19   0 188.818 5.71101  18
 -21 -19   0 188.928 4.21133   8
 -21 -19   0 186.744 15.3111  15
 -19 -21   0 195.069 4.24998   8
 -21 -19   0 186.984 3.79004  19
 -19 -21   0 190.714 4.73599  17
 -19  21   0 223.849 25.4633  10
 -21 -19   0 190.552 4.70258  17
 -21  19   0 175.256 15.3037  16
  19 -21   0 192.695 4.20430   9
  21 -19   0 185.090 4.23348   9
 -19  21   0 224.489 17.4564  15
 -21  20   0 16.5946 14.1385  10
 -21 -20   0 20.5992 1.54786   8
 -21  20   0 31.4356 9.59362  16
 -20  21   0 45.7989 9.74160  15
 -21  20   0 20.4922 2.22046  14
 -20 -21   0 26.9097 8.61062  15
  21 -20   0 21.8315 1.53494   9
 -20 -21   0 18.2562 1.85217  17
  20  21   0 20.1555 6.75789  12
  20 -21   0 20.2946 1.47713   9
 -20 -21   0 23.7123 1.73776   6
 -20  21   0 21.2859 1.40282   8
  21  20   0 25.1340 8.11040  12
 -20 -21   0 20.1496 2.97277  18
 -21 -20   0 22.0298 8.83013  15
 -20 -21   0 19.9373 1.19365  19
  21 -20   0 21.2856 1.86544   6
 -20  21   0 21.1653 2.24194  14
 -21 -20   0 20.7465 2.60021  18
 -20  21   0 22.5821 15.0470  10
 -21 -20   0 22.6064 1.79626   6
 -21  20   0 19.5636 1.54355   8
  21  20   0 20.0996 1.75443   7
 -20 -21   0 20.2734 1.52828   8
 -20  21   0 18.4307 7.99763  16
  20 -21   0 20.8533 1.92011   6
 -20 -21   0 28.8206 8.66298  16
  20  21   0 21.9992 1.72180   7
 -21  20   0 25.5431 8.45555  15
 -21 -20   0 39.6205 9.01207  16
 -21 -20   0 19.5559 1.18477  19
 -21 -20   0 21.4935 1.83323  17
 -21 -21   0 430.756 10.2227  18
 -21 -21   0 433.181 24.0777  15
 -21 -21   0 425.835 7.88610  19
 -21  21   0 433.206 9.29048  14
 -21 -21   0 418.398 8.28205   8
  21 -21   0 429.488 8.89655   6
 -21  21   0 387.519 23.4561  15
 -21 -21   0 428.087 9.34072  22
  21  21   0 433.648 8.29463   7
  21  21   0 446.673 17.7014  12
 -21 -21   0 428.045 8.89203  17
  21 -21   0 422.119 8.31241   9
 -21  21   0 420.261 23.9436  16
 -21  21   0 424.936 8.30039   8
 -21 -21   0 431.948 8.69349   6
 -21 -21   0 419.342 22.9814  16
 -22   0   0 867.639 29.8383  15
  22   0   0 897.739 15.9028   7
   0 -22   0 888.095 30.6924  16
 -22   0   0 885.472 16.5036  14
 -22   0   0 927.002 35.9073   3
 -22   0   0 842.535 38.6638  10
 -22   0   0 894.601 16.5434  18
   0 -22   0 925.806 31.1308  15
  22   0   0 898.347 39.5022   5
 -22   0   0 879.465 16.1223   6
  22   0   0 852.484 21.8714  12
 -22   0   0 880.597 29.2953  16
   0 -22   0 912.848 16.4227   6
   0  22   0 880.204 42.5713  10
  22   0   0 844.193 35.3156   3
 -22   0   0 851.890 37.9946   1
   0 -22   0 894.185 15.9023   8
  22   0   0 885.700 40.1304   2
 -22   0   0 863.050 35.2265   4
 -22   0   0 908.206 15.8749   8
  22   0   0 872.006 37.0371   4
 -22   1   0 118.308 15.4229  10
 -22  -1   0 105.170 14.1946  10
  -1 -22   0 112.754 10.7414  16
 -22  -1   0 121.663 3.35278  14
 -22  -1   0 122.397 14.5839   1
  22  -1   0 140.364 16.8390   2
 -22   1   0 107.998 10.4955  15
  22   1   0 142.250 16.0857   5
   1  22   0 136.315 18.0505  10
   1 -22   0 127.983 11.4200  15
 -22  -1   0 118.218 3.32023  18
 -22   1   0 127.126 11.1521  16
  22  -1   0 118.998 13.5987   3
 -22  -1   0 122.948 13.0577   4
   1 -22   0 132.206 3.32448   6
 -22   1   0 123.201 13.4202   3
 -22  -1   0 125.520 2.77856   8
  -1 -22   0 130.812 11.4576  15
  22  -1   0 130.566 7.52678  12
 -22  -1   0 131.070 13.7808   3
 -22   1   0 114.450 13.1486   4
 -22  -1   0 127.915 3.04269   6
  22   1   0 128.298 14.2058   4
  22  -1   0 109.104 13.7817   4
  22   1   0 114.419 13.3239   3
 -22  -1   0 121.782 11.2642  15
 -22   1   0 124.213 2.76922   8
 -22   1   0 117.097 3.28928  18
 -22  -1   0 101.863 9.70872  16
  -1 -22   0 125.898 3.20869   6
   1 -22   0 121.873 2.84156   8
  -1  22   0 108.581 16.4217  10
  22   1   0 141.003 17.3717   2
  -1 -22   0 124.979 2.83841   8
  22  -1   0 157.355 17.4847   5
  -1  22   0 119.957 4.04158  18
 -22   1   0 118.329 3.33681  14
  22   1   0 112.628 7.17348  12
 -22   1   0 124.091 3.04186   6
   1 -22   0 111.399 10.7380  16
 -22   1   0 135.643 14.9106   1
  22   1   0 128.920 2.92379   7
 -22   2   0 449.249 20.5736  15
 -22  -2   0 485.133 21.0854  15
  22   2   0 479.419 29.2712   2
 -22  -2   0 485.444 9.50925  18
  22  -2   0 448.560 25.1010   3
  -2 -22   0 468.855 9.28000   6
 -22   2   0 430.691 26.5009   1
  22   2   0 472.499 14.8152  12
 -22   2   0 475.590 8.76609   8
  22  -2   0 470.749 14.0596  12
   2  22   0 531.025 32.5206  10
 -22   2   0 446.499 19.9759  16
 -22  -2   0 449.219 25.0538   4
 -22  -2   0 481.285 20.1964  16
  22  -2   0 480.596 26.4399   4
 -22   2   0 480.466 9.42824  14
 -22  -2   0 470.413 28.0708  10
  -2  22   0 476.877 10.0276  18
  -2 -22   0 487.534 21.5724  15
 -22   2   0 465.967 9.32602  18
   2 -22   0 490.325 21.6801  15
  -2  22   0 494.274 31.3775  10
  22   2   0 483.222 8.86559   7
 -22  -2   0 489.176 8.78575   8
 -22   2   0 472.151 9.06551   6
 -22   2   0 494.479 25.6083   4
 -22   2   0 439.052 24.5933   3
  22   2   0 459.807 25.0047   3
   2 -22   0 475.451 9.30838   6
   2 -22   0 480.361 8.82405   8
 -22   2   0 492.556 28.9188  10
  -2 -22   0 480.072 8.83136   8
  22   2   0 491.279 28.0238   4
  22  -2   0 502.490 29.8345   2
 -22  -2   0 441.517 24.3348   3
  -2 -22   0 525.547 22.4172  16
  22   2   0 479.837 27.8830   5
 -22  -2   0 481.806 9.42248  14
 -22  -2   0 471.387 9.01444   6
   2 -22   0 512.787 21.9016  16
   3 -22   0 33.1883 1.74276   6
  22  -3   0 37.3028 9.87894   4
 -22  -3   0 20.3465 8.39468  10
 -22  -3   0 25.9845 6.59783  15
 -22   3   0 32.2860 1.70816  18
 -22   3   0 31.0390 9.87964   1
 -22   3   0 25.3676 8.44407   4
  22  -3   0 27.4831 4.82214  12
 -22  -3   0 28.9089 1.38969   6
 -22   3   0 28.1345 7.22977  16
   3  22   0 16.2190 10.6280  10
 -22  -3   0 34.6149 8.49452   3
  -3  22   0 56.6362 13.6826  10
  22  -3   0 34.9174 1.43822   9
   3 -22   0 31.4606 6.87201  16
  22  -3   0 35.8271 10.9337   2
  -3 -22   0 26.1151 6.86166  16
 -22  -3   0 31.0509 8.78603   4
  -3 -22   0 31.7694 7.33939  15
 -22   3   0 26.9413 1.77199  14
 -22   3   0 36.5687 7.33485  15
  -3 -22   0 31.8893 1.71341   6
  22   3   0 34.6231 1.63166   7
  22   3   0 16.7480 8.09537   3
 -22   3   0 30.6936 1.31892   8
 -22  -3   0 31.3858 1.76789  18
 -22  -3   0 30.7130 1.78550  14
 -22  -3   0 30.7246 1.58139  17
  -3 -22   0 29.8633 1.39731   8
   3  22   0 29.1142 3.80811  12
 -22  -3   0 35.8391 6.69803  16
  22   3   0 23.2693 10.0959   5
 -22   3   0 44.1290 10.0054  10
 -22   3   0 30.2318 1.46875   6
  -3  22   0 34.2288 2.43895  18
 -22  -3   0 32.4709 1.31538   8
  22  -3   0 28.3001 8.72066   3
   3 -22   0 29.4003 1.29791   8
  22   3   0 23.0184 11.2411   2
  22   3   0 38.3666 6.03591  12
 -22   3   0 28.8802 9.15872   3
 -22   4   0 210.574 19.5213  10
 -22  -4   0 216.026 14.1411  15
  22  -4   0 215.545 8.96653  12
 -22   4   0 187.217 16.4224   4
   4 -22   0 205.819 14.0119  16
   4  22   0 174.770 20.3399  10
 -22  -4   0 214.276 5.07473  18
  -4  22   0 216.626 15.3158  15
 -22   4   0 216.185 4.81953  18
 -22  -4   0 212.799 4.56281   6
  22  -4   0 240.218 21.1370   2
  22   4   0 261.255 18.7184   3
   4 -22   0 213.819 4.84392   6
  22   4   0 226.777 20.0054   2
  -4 -22   0 225.882 14.3945  16
  -4 -22   0 221.793 14.4020  15
 -22   4   0 207.977 4.90493  14
  -4 -22   0 212.874 4.33775   8
 -22   4   0 237.365 18.1576   3
  -4  22   0 215.539 21.6299  10
 -22   4   0 214.761 14.1301  15
  22  -4   0 230.209 18.2022   3
  -4 -22   0 212.716 4.79284   6
 -22   4   0 210.483 18.6428   1
 -22  -4   0 216.367 4.69419  17
  -4  22   0 224.605 5.57445  18
   4  22   0 209.868 8.27162  12
 -22  -4   0 217.764 16.9567   3
  22  -4   0 210.854 18.2014   4
 -22   4   0 217.845 4.32831   8
 -22  -4   0 216.908 4.95452  14
   4 -22   0 214.559 4.34060   8
 -22   4   0 221.577 14.2640  16
 -22  -4   0 216.393 4.31957   8
  22   4   0 213.599 4.45482   7
 -22  -4   0 216.347 13.4024  16
  22   4   0 207.553 18.2794   5
  22  -4   0 217.053 4.40827   9
 -22   4   0 218.956 4.64611   6
  22   4   0 225.983 10.1415  12
 -22  -4   0 212.429 19.3848  10
  22   5   0 19.5895 8.31697   3
  -5  22   0 24.2718 12.2918  10
 -22  -5   0 28.9346 1.76372  14
   5  22   0 22.5444 4.37090  12
 -22   5   0 28.4673 1.44705   6
  -5 -22   0 27.1984 7.46816  15
 -22   5   0 25.8025 1.26279   8
  22   5   0 21.6639 5.19708  12
  22  -5   0 27.1027 4.22976  12
 -22   5   0 27.7156 8.90151  10
 -22  -5   0 32.3239 8.34706   3
 -22   5   0 25.4773 1.73925  14
  -5 -22   0 27.1390 7.49929  16
  22  -5   0 36.2792 10.5770   2
 -22   5   0 26.8667 9.03925   1
  22  -5   0 28.1611 1.42959   9
 -22   5   0 26.5665 1.56386  18
 -22  -5   0 29.8123 1.28362   8
 -22   5   0 30.9876 8.58926   4
 -22  -5   0 27.4679 1.38162   6
 -22   5   0 19.1081 6.12856  16
  -5 -22   0 29.2736 1.34727   8
  22   5   0 30.0921 10.4843   5
 -22   5   0 23.9207 6.80540  15
 -22   5   0 28.2276 9.21610   3
  -5 -22   0 28.3141 1.52516   6
 -22  -5   0 22.9641 6.59741  15
   5 -22   0 30.1960 1.72230   6
  -5 -22   0 34.0680 2.64782  18
  22  -5   0 18.8398 9.29345   4
   5 -22   0 36.2400 8.06827  16
 -22  -5   0 25.5334 10.3405  10
 -22  -5   0 29.6071 1.58210  17
 -22  -5   0 28.4550 1.85315  18
  22   5   0 40.6273 12.2767   2
  22   5   0 28.9625 1.61727   7
  -5  22   0 28.7345 2.29389  18
 -22  -5   0 25.8377 6.04165  16
  -5  22   0 29.6040 7.27098  15
   5  22   0 43.2304 12.3680  10
  -6 -22   0 233.795 14.9230  16
  22  -6   0 238.689 4.75241   9
   6  22   0 231.267 22.5689  10
 -22  -6   0 234.409 4.64759   8
 -22   6   0 235.446 5.15771  18
  22   6   0 242.298 10.7781  12
 -22   6   0 236.157 4.99687   6
 -22  -6   0 231.981 5.02924  17
  22  -6   0 236.110 8.65777  12
 -22  -6   0 197.525 19.7361  10
  22  -6   0 226.733 19.1970   4
  -6 -22   0 233.902 6.14753  18
  -6 -22   0 231.685 5.13307   6
   6  22   0 239.226 9.29123  12
  -6 -22   0 221.298 14.7687  15
  -6  22   0 228.857 5.76981  18
 -22  -6   0 228.927 14.0526  16
 -22  -6   0 234.285 5.50710  18
   6 -22   0 234.313 5.19350   6
  -6  22   0 197.534 14.4506  15
 -22   6   0 205.119 17.6141   3
  22   6   0 265.185 21.7225   2
 -22  -6   0 234.785 5.30841  14
 -22   6   0 207.348 19.3525   1
 -22   6   0 260.199 18.9457   4
 -22   6   0 231.022 5.28602  14
 -22  -6   0 268.548 15.6232  15
  -6 -22   0 230.572 4.68793   8
  -6  22   0 184.553 21.3802  10
 -22   6   0 233.227 4.65039   8
 -22   6   0 218.854 14.1768  16
 -22   6   0 243.454 20.6747  10
 -22  -6   0 218.129 17.3515   3
  22   6   0 239.795 4.81706   7
  22   6   0 203.920 17.2080   3
 -22   6   0 234.542 15.3251  15
   6 -22   0 231.520 15.1154  16
  22   6   0 239.234 19.8396   5
 -22  -6   0 235.242 4.91004   6
 -22   7   0 168.100 3.52518   8
  22   7   0 169.104 18.1780   2
 -22   7   0 177.551 16.6001   3
 -22  -7   0 135.157 16.1727  10
  -7  22   0 175.184 13.7934  15
  -7 -22   0 178.733 13.4110  15
 -22  -7   0 170.552 3.78981   6
   7  22   0 158.786 19.4996  10
  22  -7   0 157.866 16.4404   4
   7  22   0 166.045 7.93101  12
 -22   7   0 203.822 16.9416   4
 -22  -7   0 166.780 4.19200  14
 -22  -7   0 165.685 3.89993  17
 -22  -7   0 154.419 11.7373  16
  22   7   0 162.748 3.61892   7
  22   7   0 179.080 16.3630   3
  22  -7   0 167.206 3.63791   9
 -22  -7   0 165.204 4.38847  18
 -22   7   0 170.252 4.18235  14
 -22  -7   0 174.846 12.9732  15
  -7 -22   0 161.727 4.85702  18
 -22   7   0 165.231 12.5339  16
   7 -22   0 165.205 3.99293   6
  -7  22   0 167.743 4.60880  18
  -7 -22   0 166.022 3.98246   6
 -22   7   0 176.327 13.6318  15
  22   7   0 183.127 17.6763   5
 -22   7   0 172.541 18.3995  10
  -7 -22   0 181.009 13.2875  16
  22  -7   0 166.350 7.21234  12
 -22  -7   0 145.958 14.9074   3
  -7  22   0 184.331 13.8391  16
 -22   7   0 161.075 3.80796   6
  -7  22   0 161.545 20.1081  10
  22   7   0 162.852 9.26202  12
 -22  -7   0 167.595 3.51577   8
  -7 -22   0 161.017 3.50699   8
  -8 -22   0 51.1037 1.71688   8
 -22  -8   0 63.1971 8.55829  16
  22  -8   0 57.5521 1.86544   9
 -22  -8   0 52.1508 1.67775   8
 -22  -8   0 56.2080 2.48405  18
  -8 -22   0 63.0943 8.71153  16
  -8  22   0 51.2434 14.4869  10
 -22   8   0 56.3692 2.30711  14
 -22   8   0 53.8308 11.6062  10
 -22  -8   0 51.6727 1.99266  17
 -22   8   0 59.4840 10.5546   4
  -8 -22   0 52.3989 2.85606  18
  22   8   0 55.5004 12.6643   2
 -22   8   0 51.1959 1.68824   8
 -22   8   0 36.7134 7.98721  16
 -22  -8   0 53.2058 1.90204   6
   8  22   0 40.6476 12.5261  10
  -8  22   0 56.6388 9.79326  15
 -22  -8   0 70.7939 10.8643   3
  22  -8   0 54.4875 11.3271   4
  -8  22   0 51.9730 2.57919  18
  -8 -22   0 58.3434 8.74954  15
 -22   8   0 52.5507 2.00413   6
 -22  -8   0 50.5857 2.25045  14
  -8 -22   0 53.1959 2.08875   6
 -22  -8   0 82.5799 13.3411  10
 -22   8   0 54.0885 12.0035   3
 -22   8   0 55.7286 9.44273  15
  -8  22   0 58.8910 9.06099  16
  22   8   0 61.1503 12.2962   5
   8 -22   0 56.9016 2.19396   6
  22   8   0 53.3310 1.85956   7
  22   8   0 55.8025 6.55370  12
   8  22   0 52.9350 5.58128  12
 -22  -8   0 38.2181 7.51572  15
 -22  -9   0 3.21871 5.01011  16
  22  -9   0 4.15278 1.19176   9
 -22   9   0 8.59534 7.89336  10
 -22  -9   0 2.93836 1.13632   6
  22   9   0 -11.223 7.40512   5
   9  22   0 0.18703 8.79194  10
 -22  -9   0 1.47922 9.51283  10
  -9  22   0 -1.4861 5.60235  15
 -22   9   0 -0.8114 1.41763  14
  -9 -22   0 3.48668 1.91707  18
  -9 -22   0 4.13420 1.27408   6
   9 -22   0 3.75620 1.34558   6
   9  22   0 1.73930 4.33461  12
  -9  22   0 3.44739 5.98468  16
  -9 -22   0 2.48322 1.05255   8
 -22  -9   0 4.11412 1.29906  14
  22   9   0 1.13631 9.04160   2
 -22  -9   0 4.68061 1.62642  18
 -22  -9   0 0.61581 1.15380  17
  22   9   0 1.98646 1.42324   7
  22   9   0 8.91725 6.04491  12
 -22   9   0 -3.6905 5.76843  16
  -9 -22   0 7.36500 6.53343  15
 -22   9   0 -0.7323 0.97037   8
 -22  -9   0 5.85962 7.21723   3
  -9  22   0 0.58999 1.64023  18
  -9  22   0 1.86125 1.46627  14
 -22   9   0 -4.2294 6.60401   4
 -22  -9   0 1.54667 0.83031   8
 -22   9   0 2.39076 1.13199   6
  -9 -22   0 -11.011 5.44992  16
 -22  -9   0 -0.6469 5.19106  15
 -22   9   0 -2.0324 5.23714  15
  -9  22   0 1.35772 10.4283  10
 -22 -10   0 139.685 3.55977  17
  22  10   0 125.088 9.47114  12
 -10  22   0 138.119 18.4072  10
 -10  22   0 171.645 13.9482  16
 -22  10   0 148.768 12.3551  16
 -22 -10   0 143.829 12.3987  15
 -22  10   0 135.618 12.2651  15
  22  10   0 145.811 3.40210   7
  10  22   0 142.290 7.87733  12
 -22 -10   0 151.837 15.1618   3
 -22 -10   0 141.012 4.20245  18
 -10  22   0 138.893 4.04088  14
 -10 -22   0 143.840 3.24483   8
 -22 -10   0 138.468 17.0199  10
 -10 -22   0 142.519 4.73692  18
 -22 -10   0 139.102 11.9129  16
 -22 -10   0 147.740 3.47805   6
 -10 -22   0 163.568 13.4515  15
 -22  10   0 137.937 3.82981  14
 -10  22   0 140.488 12.7165  15
 -22 -10   0 149.564 3.22138   8
 -10 -22   0 147.669 12.5235  16
  10  22   0 137.806 18.4416  10
 -22  10   0 144.849 3.21603   8
  22  10   0 125.882 15.0049   5
 -10 -22   0 142.460 2.91141  19
 -22  10   0 145.430 3.62857   6
 -22 -10   0 145.449 2.91319  19
  10 -22   0 148.351 3.75530   6
  22  10   0 170.961 17.7030   2
 -10 -22   0 150.140 3.67903   6
 -22 -10   0 141.900 3.90379  14
  22 -10   0 144.265 3.31340   9
 -22  10   0 147.152 18.2792  10
 -22  10   0 159.202 15.4827   4
 -10  22   0 137.250 4.18211  18
  22  11   0 50.5039 7.47859  12
 -11 -22   0 37.2744 1.26214  19
 -11  22   0 40.1351 8.64418  15
 -11  22   0 37.9036 2.35933  14
 -11 -22   0 40.9084 1.95186  17
 -22  11   0 29.8543 9.80486   4
 -22  11   0 36.5373 1.53018   8
  11  22   0 37.3811 12.7497  10
 -22  11   0 37.1411 8.03203  15
 -22 -11   0 38.5244 2.42933  18
 -22 -11   0 38.2162 1.42569   8
  22 -11   0 41.1449 1.69253   9
 -22 -11   0 41.4030 1.77826   6
 -22  11   0 48.4626 11.9679  10
  22  11   0 50.9844 10.8615   5
 -22 -11   0 42.9276 7.98405  15
  11  22   0 40.0942 5.33400  12
 -22 -11   0 44.6923 8.31451  16
 -22 -11   0 41.4054 2.18337  14
 -11  22   0 38.5399 2.38316  18
 -11 -22   0 48.1357 8.93841  16
 -22 -11   0 36.0886 11.1034  10
  11 -22   0 42.3582 2.01974   6
 -11 -22   0 41.0309 1.89539   6
  11 -22   0 40.5580 1.48481   9
 -11 -22   0 38.9575 1.59906   8
  22  11   0 41.8366 1.88435   7
 -22 -11   0 41.3712 1.88197  17
 -22  11   0 31.6641 8.26354  16
 -22 -11   0 35.5727 1.24503  19
 -11  22   0 42.6377 8.71527  16
 -22  11   0 40.0637 1.85503   6
 -22  11   0 37.5599 2.12501  14
 -11 -22   0 38.7313 2.94820  18
 -11  22   0 59.4829 13.8044  10
  22  11   0 43.5525 11.4152   2
 -11 -22   0 44.5210 8.32183  15
 -22  12   0 24.1107 1.26304   8
 -12 -22   0 7.60313 6.11242  15
 -22 -12   0 32.5576 7.73280  16
 -22  12   0 21.7096 10.2890  10
 -22  12   0 24.1215 1.93755  14
 -12 -22   0 28.8946 1.79754  17
 -22 -12   0 28.2075 7.45355  15
 -22  12   0 15.1517 7.00624  15
  12 -22   0 26.4801 1.21932   9
 -22 -12   0 26.0264 1.48191   6
 -22 -12   0 27.6938 1.66687  17
 -22 -12   0 29.7101 2.29082  18
 -22 -12   0 27.3388 1.10363  19
 -12  22   0 29.1376 8.92752  15
 -12  22   0 37.7449 12.5902  10
 -12 -22   0 25.9061 1.68202   6
 -12 -22   0 23.7144 1.02179  19
  22  12   0 31.0357 1.75774   7
 -22 -12   0 21.3087 10.4713  10
 -12 -22   0 28.3640 1.46104   8
  12  22   0 31.2130 5.37892  12
  22 -12   0 30.0142 1.41006   9
 -22  12   0 26.2205 1.67182   6
  22  12   0 28.4257 10.8956   2
 -22  12   0 37.2501 7.85250  16
 -22 -12   0 28.0888 1.37909   8
  12  22   0 38.7951 13.4125  10
  12 -22   0 27.0263 1.65205   6
 -12  22   0 24.2140 2.16015  14
  22  12   0 29.2025 6.21998  12
 -12  22   0 19.1945 7.43800  16
 -12 -22   0 29.4508 2.77845  18
 -12  22   0 32.2158 2.19730  18
 -12 -22   0 34.8288 7.68728  16
 -22  13   0 17.9458 1.19405   8
 -13 -22   0 22.3037 2.44542  18
  13 -22   0 22.3595 1.18744   9
 -13 -22   0 20.2439 1.05579  19
  13  22   0 31.9772 6.31063  12
 -22 -13   0 19.6757 1.50722   6
 -13 -22   0 16.7779 7.19190  16
 -13 -22   0 20.3233 1.23899   8
 -22 -13   0 15.9693 10.2405  10
 -22 -13   0 21.7422 1.60712  17
 -22  13   0 19.2764 1.58775   6
 -13  22   0 25.7077 7.66741  16
 -22 -13   0 12.2044 6.35047  15
  22 -13   0 25.5588 1.48552   9
  22  13   0 22.9341 7.03163  12
 -13  22   0 32.2548 14.0738  10
 -13 -22   0 20.3667 1.68031  17
  22  13   0 8.67067 9.22030   2
  13 -22   0 22.6896 1.75112   6
 -22 -13   0 19.8532 0.93480  19
  22  13   0 24.0975 1.52213   7
 -22  13   0 22.5984 7.45906  15
 -13  22   0 21.8480 1.89582  18
 -22 -13   0 23.5085 1.33181   8
 -13  22   0 32.7126 8.19645  15
 -22 -13   0 26.2132 2.34115  18
 -22  13   0 31.3258 11.2960  10
 -13  22   0 22.5978 2.08585  14
 -13 -22   0 16.7603 6.83978  15
 -22  13   0 19.6159 1.89950  14
 -22  13   0 -1.8383 6.52370  16
 -22 -13   0 41.5111 7.53093  16
 -13 -22   0 19.5425 1.53700   6
 -22 -14   0 1.69351 1.29382  17
 -14 -22   0 20.9572 8.09112  15
 -14 -22   0 -0.3210 0.85501  19
 -22  14   0 4.85290 6.00348  16
  14  22   0 4.50947 1.28050   7
 -14 -22   0 -6.5518 5.71878  16
 -14  22   0 16.4017 7.36354  15
 -22  14   0 -14.375 6.56554  15
 -14  22   0 2.19249 1.60807  18
 -22  14   0 -0.8069 1.08804   8
 -22 -14   0 -3.7080 5.52521  15
 -22 -14   0 0.81093 0.70528  19
  22  14   0 -7.0388 9.08423   2
 -22 -14   0 -4.1815 5.98954  16
 -14 -22   0 3.08691 9.45174  10
  14 -22   0 2.90768 0.97133   9
 -14 -22   0 2.91324 1.39449  17
  22  14   0 -3.6014 6.25082  12
 -14 -22   0 0.55910 2.01677  18
  14 -22   0 4.31114 1.44744   6
 -22 -14   0 6.30056 9.64656  10
 -22 -14   0 -0.0697 1.06697   8
  22 -14   0 3.99685 1.24564   9
 -22 -14   0 1.88604 1.95178  18
 -14  22   0 -2.8815 5.66356  16
 -22 -14   0 2.79554 1.25412   6
  22  14   0 2.30575 1.52291   7
  14  22   0 3.40252 5.64949  12
 -14  22   0 0.26506 1.74692  14
 -14 -22   0 1.27238 1.26805   6
 -14 -22   0 0.22575 1.12952   8
 -22  14   0 -15.167 7.45572  10
 -14  22   0 -3.7508 9.49898  10
 -22  14   0 -0.6333 1.56404  14
 -22  14   0 3.98064 1.35869   6
 -15  22   0 41.5234 2.36902  18
 -15  22   0 47.6498 2.57400  14
 -22 -15   0 44.3422 2.87008  18
 -22 -15   0 57.3044 8.68211  16
  22 -15   0 44.8338 1.83316   9
 -22  15   0 44.5959 2.38627  14
 -22  15   0 58.2989 13.6042  10
 -15 -22   0 45.7264 2.03205   6
 -22 -15   0 65.9010 15.5820  10
  15  22   0 43.5704 1.79710   7
  15  22   0 39.4146 7.03496  12
 -15  22   0 57.0196 10.3183  16
 -15 -22   0 45.5552 1.41876  19
 -15 -22   0 55.1494 9.02598  16
 -15 -22   0 49.9965 2.19870  17
  15 -22   0 45.5960 1.63707   9
 -22 -15   0 46.6233 1.63524   8
 -15 -22   0 49.0836 13.9695  10
  22  15   0 45.5909 8.00868  12
 -22  15   0 45.7251 1.73444   8
 -22  15   0 44.6398 2.08877   6
 -22 -15   0 45.4216 1.33773  19
 -15 -22   0 40.8342 3.22019  18
 -22 -15   0 46.1162 1.99494   6
 -15  22   0 60.4802 14.7817  10
  22  15   0 47.6871 2.02997   7
 -15  22   0 41.3784 9.77633  15
 -15 -22   0 41.8759 1.76250   8
 -22 -15   0 43.9422 2.05784  17
 -22  15   0 49.5117 9.18390  15
 -15  22   0 46.5884 1.80032   8
  15 -22   0 46.3497 2.18264   6
 -22 -15   0 49.8058 8.93701  15
 -22  15   0 38.1290 8.96299  16
 -15 -22   0 44.8535 9.67081  15
 -16 -22   0 7.68832 7.29751  15
 -22 -16   0 7.88067 9.71763  10
 -16  22   0 3.63979 6.38090  16
  16  22   0 4.76999 1.43084   7
  22 -16   0 7.61742 1.32699   9
  22  16   0 19.4411 6.49317  12
 -16 -22   0 5.51229 1.35925   6
 -22  16   0 0.23480 8.88684  10
 -22  16   0 2.73418 1.16523   8
 -22 -16   0 7.93900 6.51756  15
 -16 -22   0 6.27130 1.08597   8
 -22  16   0 5.00590 1.73694  14
  22  16   0 4.96163 1.59222   7
 -22 -16   0 4.08082 0.91598  19
 -22 -16   0 5.46449 5.86451  16
 -16  22   0 3.89802 1.25927   8
 -16  22   0 5.20409 1.88969  14
 -16  22   0 0.01842 9.88972  10
 -16 -22   0 2.42878 0.89969  19
 -22  16   0 4.41911 1.59771   6
  16 -22   0 4.73502 1.09309   9
 -22  16   0 0.27552 6.37639  15
 -22 -16   0 4.27638 2.22109  18
 -16 -22   0 4.09307 1.49311  17
 -22 -16   0 2.96968 1.40383  17
 -22 -16   0 5.79235 1.39823   6
 -16  22   0 -3.6103 6.13896  15
  16 -22   0 6.48300 1.55246   6
 -16 -22   0 10.1878 9.90014  10
 -22 -16   0 3.83444 1.16179   8
 -16 -22   0 -3.5476 6.52581  16
  16  22   0 11.7763 5.62493  12
 -16 -22   0 3.32214 2.19143  18
 -22  16   0 21.0273 7.47589  16
 -17 -22   0 22.4836 7.80522  15
 -22  17   0 -0.4558 6.79953  15
 -22  17   0 5.32003 1.53031   6
 -17  22   0 -5.3146 6.52537  15
  17 -22   0 5.06275 1.54523   6
 -17 -22   0 5.85813 1.56010  17
 -22  17   0 3.62715 1.20778   8
 -22 -17   0 5.19161 2.33871  18
 -17 -22   0 4.77864 7.06771  16
 -22 -17   0 6.89271 1.51143  17
 -17  22   0 1.51647 1.85794  14
 -22 -17   0 2.07618 7.19622  15
 -22  17   0 0.43984 7.56031  16
 -17  22   0 2.20578 6.72951  16
  22  17   0 3.97637 7.22112  12
 -17  22   0 4.02802 1.29878   8
  17  22   0 8.44109 1.55159   7
 -22 -17   0 3.42135 1.19437   8
  22  17   0 4.99691 1.77663   7
 -22 -17   0 5.24783 1.31347   6
 -17 -22   0 6.37917 1.25883   8
 -22 -17   0 5.05200 0.93581  19
 -22 -17   0 8.65157 7.22525  16
 -22  17   0 14.1106 11.1423  10
 -17 -22   0 6.26867 2.67940  18
  17  22   0 7.82621 5.84005  12
 -22  17   0 5.06893 1.78885  14
 -17 -22   0 2.71773 1.36084   6
 -17  22   0 -3.9749 9.54383  10
  22 -17   0 7.03795 1.32179   9
 -17 -22   0 5.20940 0.93828  19
 -22 -17   0 7.77831 10.1767  10
  17 -22   0 5.33978 1.15831   9
 -17 -22   0 10.8291 11.0333  10
 -18 -22   0 50.6234 9.62672  15
 -22  18   0 55.3985 2.70869  14
  18 -22   0 52.7085 1.91075   9
 -18  22   0 47.1779 10.5968  15
 -18 -22   0 54.2712 2.41657  17
  18 -22   0 55.7033 2.44359   6
 -22  18   0 61.2602 11.2595  15
 -22 -18   0 52.8707 2.34937  17
 -22 -18   0 57.0461 3.15732  18
 -18 -22   0 78.7195 10.5230  16
 -18 -22   0 58.6053 3.69557  18
 -18 -22   0 49.4347 1.85245   8
  22 -18   0 55.1041 1.93227   9
 -22 -18   0 54.1803 2.25719   6
  18  22   0 56.2186 2.15624   7
 -18  22   0 52.5991 2.75763  14
 -18  22   0 44.2721 10.4131  16
 -18 -22   0 50.9494 2.23191   6
  22  18   0 54.4234 8.08492  12
 -22  18   0 52.3568 1.94378   8
  22  18   0 55.2129 2.21170   7
  18  22   0 54.7875 8.44559  12
 -22 -18   0 53.6499 9.54135  15
 -22 -18   0 54.8948 1.60192  19
 -18 -22   0 52.6089 1.58633  19
 -22  18   0 49.7432 9.52387  16
 -22  18   0 51.4237 15.7673  10
 -22 -18   0 63.0813 10.5103  16
 -18  22   0 50.3837 1.88189   8
 -18  22   0 52.7118 15.8793  10
 -22 -18   0 52.4610 1.96151   8
 -19  22   0 186.540 16.2041  15
 -19 -22   0 164.752 5.50511  18
 -22 -19   0 197.361 15.5060  16
  19 -22   0 175.561 4.47846   6
 -19  22   0 171.993 3.93151   8
  19 -22   0 171.247 3.87185   9
 -22 -19   0 167.979 4.38040  17
 -19  22   0 164.875 4.78078  14
  22  19   0 172.980 3.97420   7
 -22  19   0 161.547 15.6651  15
 -19 -22   0 165.093 3.48159  19
 -22 -19   0 167.811 3.47920  19
 -19 -22   0 174.200 4.33174   6
 -22  19   0 168.319 3.86961   8
 -22  19   0 160.727 15.6343  16
 -22 -19   0 166.737 3.88946   8
  22 -19   0 170.068 3.94629   9
 -22  19   0 196.808 22.6344  10
 -19 -22   0 163.609 14.9069  15
  19  22   0 168.294 3.84819   7
 -19 -22   0 168.862 15.1291  16
  22  19   0 166.166 11.3747  12
 -19 -22   0 170.680 4.44206  17
 -19 -22   0 166.258 4.93592  22
 -19  22   0 129.884 21.4559  10
 -22 -19   0 179.581 4.27636   6
 -22  19   0 161.896 4.68259  14
 -22 -19   0 170.448 5.56032  18
 -19  22   0 152.967 14.7784  16
  19  22   0 150.298 11.2848  12
 -22 -19   0 179.922 15.7829  15
 -19 -22   0 170.441 3.90955   8
 -22 -20   0 3.33736 2.66008  18
  20 -22   0 0.64718 1.64086   6
 -20 -22   0 -0.6538 0.99603  19
 -22 -20   0 -2.0086 1.33510   6
 -20 -22   0 -1.9812 6.60622  15
  22 -20   0 1.34930 1.12748   9
 -20  22   0 1.56265 6.66331  16
 -20  22   0 -10.533 6.59385  15
 -20  22   0 -1.5410 1.95262  14
 -20 -22   0 2.40278 1.63683  17
  20 -22   0 0.64593 1.22943   9
 -20 -22   0 -0.1740 1.13237   8
  20  22   0 1.64865 1.49928   7
 -20  22   0 -0.3097 1.35845   8
 -22 -20   0 6.50489 6.30523  16
 -22  20   0 -2.0489 1.29994   8
 -22 -20   0 -10.754 6.99417  15
 -22  20   0 -8.8093 6.37950  15
  20  22   0 -1.4745 6.03539  12
  22  20   0 10.5780 6.78563  12
 -20 -22   0 2.13999 2.78035  18
 -22 -20   0 -0.7088 1.33702   8
 -22 -20   0 0.57576 1.57293  17
 -22  20   0 0.15236 1.89243  14
 -20 -22   0 -1.7368 2.63358  22
 -22 -20   0 -2.1616 0.98563  19
 -20 -22   0 6.10169 7.54575  16
 -20 -22   0 2.01283 1.44054   6
  22  20   0 1.31216 1.58801   7
 -22  20   0 -0.6143 7.87536  16
  21  22   0 309.023 15.5298  12
  22 -21   0 319.294 6.42905   9
  22  21   0 316.489 15.8884  12
 -21 -22   0 320.517 7.61581  22
 -21  22   0 275.947 20.1562  15
 -21 -22   0 311.359 8.36082  18
 -22  21   0 318.511 6.40794   8
  21 -22   0 330.001 7.09117   6
 -22 -21   0 328.434 21.2638  15
 -22 -21   0 322.343 8.34001  18
 -22 -21   0 310.745 5.95303  19
 -22 -21   0 320.099 6.75641   6
 -22  21   0 294.361 20.5933  15
 -21  22   0 333.947 21.7386  16
 -21 -22   0 321.542 6.78927   6
 -22 -21   0 342.994 20.5101  16
 -22  21   0 314.354 21.3590  16
  22  21   0 310.694 6.40737   7
  21  22   0 305.934 6.31435   7
 -21 -22   0 314.279 21.1593  15
 -21  22   0 310.905 6.39266   8
 -21 -22   0 310.546 5.95142  19
  22  21   0 298.275 5.77004  21
 -21 -22   0 312.184 6.37004   8
 -21 -22   0 307.331 20.2308  16
  21 -22   0 313.090 6.39241   9
 -22 -21   0 305.098 7.42648  22
 -21  22   0 307.144 7.36145  14
 -22  21   0 314.159 7.36877  14
 -21 -22   0 315.286 7.02694  17
 -22 -21   0 314.158 6.40205   8
 -22 -21   0 316.467 6.97373  17
 -22  22   0 65.2886 2.31700   8
 -22 -22   0 62.9955 3.88752  22
  22 -22   0 67.3163 2.74924   6
 -22 -22   0 63.2842 2.48557   6
 -22 -22   0 60.8527 2.30563   8
 -22  22   0 65.3151 12.6607  16
  22  22   0 64.6688 2.37427   7
 -22 -22   0 62.7977 11.8394  15
  22 -22   0 64.8360 2.29244   9
 -22  22   0 66.2853 3.13948  14
 -22  22   0 74.5890 11.9334  15
 -22 -22   0 63.4705 1.87175  19
  22  22   0 68.1705 9.03110  12
 -22 -22   0 67.1110 4.07107  18
 -22 -22   0 55.8707 10.4706  16
 -22 -22   0 62.3291 2.72343  17
  23   0   0 18.9945 5.22208  12
   0  23   0 30.8186 11.7072  10
 -23   0   0 19.0782 7.06402   4
   0 -23   0 21.8911 6.59386  16
  23   0   0 11.3632 7.68127   3
 -23   0   0 14.5554 7.49028   3
  23   0   0 16.1092 11.6397   2
 -23   0   0 18.8534 8.80353  10
 -23   0   0 13.7083 5.75084  16
 -23   0   0 5.93343 5.58499  15
 -23   1   0 115.310 10.8594  16
 -23  -1   0 123.858 13.7092   3
  23   1   0 113.546 13.2931   3
 -23   1   0 119.327 3.01975   6
  23   1   0 118.987 7.47215  12
 -23   1   0 117.107 3.35297  14
   1 -23   0 110.315 10.9438  16
 -23   1   0 125.818 2.76749   8
   1 -23   0 142.772 12.0339  15
   1  23   0 130.423 17.8144  10
   1 -23   0 121.413 3.29352   6
  23  -1   0 116.533 2.83633   7
  -1 -23   0 116.050 3.23987   6
   1 -23   0 121.994 2.82931   8
 -23  -1   0 144.136 14.8911   4
  -1 -23   0 131.954 11.8005  15
  -1  23   0 113.860 17.2001  10
 -23  -1   0 104.234 14.4602  10
  23   1   0 114.874 15.8730   2
 -23   1   0 109.568 10.7969  15
 -23  -1   0 123.294 2.76095   8
 -23   1   0 111.899 15.3447  10
 -23   1   0 102.569 13.1225   4
  23  -1   0 122.343 2.81682   9
 -23   1   0 115.547 3.29134  18
  23  -1   0 115.311 13.9290   3
 -23  -1   0 113.658 3.28398  18
  -1  23   0 122.699 4.11624  18
  23   1   0 121.176 2.88616   7
  -1 -23   0 120.855 2.81774   8
 -23  -1   0 123.826 3.39958  14
 -23  -1   0 120.747 3.01495   6
 -23   1   0 113.509 13.3367   3
 -23  -1   0 113.946 10.8053  16
  23  -1   0 131.206 16.6076   2
 -23  -1   0 121.907 11.6423  15
  23  -1   0 131.586 7.43654  12
  -1 -23   0 99.9369 10.9415  16
 -23  -2   0 105.550 2.46885   8
  23  -2   0 105.458 2.59910   7
 -23  -2   0 107.360 14.5086  10
 -23   2   0 106.513 10.5617  16
 -23  -2   0 105.332 2.76035   6
 -23  -2   0 110.155 10.2155  16
  -2  23   0 104.195 3.65698  18
 -23  -2   0 110.313 10.7391  15
  23  -2   0 102.239 15.2457   2
  23   2   0 108.721 7.40126  12
  23   2   0 120.394 15.9957   2
   2 -23   0 103.559 2.95095   6
 -23  -2   0 84.4339 12.0307   3
 -23   2   0 106.006 2.52382   8
 -23   2   0 110.675 13.2206   4
 -23   2   0 104.315 2.74694   6
   2  23   0 120.304 17.5787  10
 -23   2   0 103.316 3.11495  14
 -23   2   0 101.856 3.01834  18
  23   2   0 88.9384 12.4687   3
   2 -23   0 120.170 11.6661  15
   2 -23   0 111.118 10.8987  16
 -23  -2   0 118.854 14.0194   4
  -2 -23   0 107.483 10.8998  15
 -23   2   0 99.6502 14.0145  10
   2 -23   0 105.192 2.53376   8
 -23   2   0 114.613 11.3103  15
  23  -2   0 100.355 6.90021  12
 -23   2   0 97.2305 12.5839   3
  -2 -23   0 108.908 3.04072   6
  23  -2   0 108.983 2.60622   9
  -2 -23   0 110.254 11.4102  16
 -23  -2   0 108.702 3.20092  18
 -23  -2   0 110.429 3.16126  14
  -2  23   0 114.025 16.9717  10
  -2 -23   0 106.806 2.59719   8
  23   2   0 107.142 2.68873   7
  -3 -23   0 1.54920 1.26791   6
 -23   3   0 -1.9192 6.75655   3
 -23   3   0 -2.3134 0.92834   8
  -3 -23   0 4.03766 5.94780  15
 -23  -3   0 1.43055 1.27841  18
   3 -23   0 1.56001 1.28221   6
 -23  -3   0 -0.3642 6.78408   3
 -23  -3   0 -12.113 6.09754   4
  23  -3   0 2.30357 4.22092  12
   3  23   0 1.23416 9.53370  10
  23  -3   0 1.48449 1.09055   9
 -23  -3   0 -0.7415 1.15082  17
  23   3   0 2.72924 1.33662   7
 -23  -3   0 -0.9502 1.13475  14
  -3 -23   0 -2.0125 6.04781  16
[truncated: 20,017,789 more chars]
