# Supplementary material for: Validation of experimental charge-density refinement strategies: when do we overfit?
Source: IUCrJ. 2017 May 24;4(Pt 4):420–30. doi: 10.1107/S2052252517005103 (PMC5571805; doi:10.1107/S2052252517005103)
Supplement: Supplementary file 2 [file m-04-00420-1sup2.hkl]

#
#  Unique observations used in XD refinement
#  F^2(calc) includes anomalous dispersion and is corrected for extinction
#  if the latter is included in the model.
#
 
 
data_1
 
 
_cell_length_a      22.2060
_cell_length_b      22.2060
_cell_length_c       8.6920
_cell_angle_alpha    90.000
_cell_angle_beta     90.000
_cell_angle_gamma    90.000
 
loop_
 _refln_index_h
 _refln_index_k
 _refln_index_l
 _refln_F_squared_calc
 _refln_F_squared_meas
 _refln_F_squared_sigma
 _refln_sint/lambda
 _refln_XD_refine_code
  -15  -17   -6     205.59     206.46       2.53     0.6162   0
    1    2    8     799.78     810.15       5.43     0.4629   0
   12   16    4     609.54     611.53       4.51     0.5057   0
   -3  -10  -10     226.25     223.92       2.63     0.6214   0
   16   16    2     643.89     647.23       6.34     0.5223   0
    0   27    1     717.47     738.97       4.89     0.6107   0
  -16  -20  -14       6.09       3.86       2.84     0.9905   0
  -10  -26  -13      18.66      18.70       3.16     0.9760   0
   -4  -10   -6    1025.31    1030.91       6.47     0.4218   0
   -4  -11   -1    1265.04    1256.66       7.72     0.2698   0
   -2  -34   -4      65.13      66.40       2.46     0.8007   0
  -12  -32   -2      83.97      81.65       2.74     0.7781   0
  -17  -38   -4      31.72      33.18       3.33     0.9652   0
   -5  -26   -9     133.46     138.00       3.26     0.7896   0
  -11  -21   -5     126.88     128.15       1.99     0.6063   0
   -1  -14   -8     423.30     421.45       4.02     0.5583   0
   14   31    2      90.31      88.20       2.70     0.7745   0
   -6  -42   -1      25.51      29.62       3.06     0.9570   0
    7   44    1       7.01       8.35       3.52     1.0048   0
   19   27    6      26.59      27.08       2.71     0.8196   0
  -12  -24   -4     319.86     317.75       3.32     0.6465   0
   22   35    5      41.30      41.58       2.95     0.9743   0
  -13  -29   -6     104.39     107.53       3.23     0.7945   0
   -2  -20  -16      49.93      52.94       3.99     1.0256   0
    2   34    5       0.54       1.01       2.07     0.8190   0
    5   44    6       0.29       2.61       3.43     1.0551   0
    8   40    4      12.19      11.86       2.75     0.9469   0
   -2  -43   -1       4.97       2.43       2.88     0.9710   0
    4   17   11      25.03      21.52       2.50     0.7450   0
    7    9   14     200.04     204.32       3.25     0.8453   0
  -28  -29   -3      18.67      18.67       2.77     0.9239   0
    7   23   11     204.41     207.79       4.47     0.8327   0
   14   38    9      12.81      11.76       3.96     1.0486   0
    3   20    3     407.79     401.69       3.62     0.4870   0
   12   13   14      14.62      14.48       2.48     0.8985   0
    6   14    6    1234.20    1241.64       8.39     0.4866   0
   12   27    5     142.23     145.24       2.98     0.7248   0
   -7  -28   -8      24.18      23.00       2.24     0.7963   0
    8   18    9     597.16     598.14       5.11     0.6817   0
  -21  -34   -2      16.14      12.69       2.98     0.9071   0
   17   31    7      42.65      44.11       3.07     0.8921   0
  -13  -27  -10      16.98      15.53       2.63     0.8867   0
   26   32    5       5.91       4.28       2.86     0.9719   0
  -12  -33  -11      12.20      12.49       4.06     1.0127   0
  -22  -29  -10       8.58       8.12       4.64     1.0013   0
  -15  -24   -1      47.66      45.76       1.64     0.6398   0
  -18  -35   -8      22.86      24.52       4.39     0.9986   0
    0    7    4     305.37     304.19       2.94     0.2789   0
   -4  -11   -2     107.70     105.52       2.04     0.2876   0
    3   15    5     371.96     361.68       3.73     0.4487   0
   10   17   14      20.51      19.60       3.21     0.9197   0
   15   28    5      50.76      48.68       2.65     0.7709   0
  -14  -25   -9      42.73      41.84       2.47     0.8272   0
    8   11    3    1518.81    1513.86       8.00     0.3515   0
    2   16   13       3.42       2.57       2.55     0.8313   0
   -1  -10   -3     908.71     907.19       5.61     0.2846   0
   14   27   13       3.24       3.39       3.88     1.0140   0
    4   13    9     535.73     539.34       4.01     0.6015   0
   10   34    9       7.66       9.22       3.47     0.9512   0
   -6  -11   -6     419.62     414.17       3.65     0.4458   0
    2    8   18      35.07      36.51       3.64     1.0520   0
   19   23    3     306.13     299.55       3.14     0.6935   0
   12   17   15       7.28       9.54       3.06     0.9819   0
   -7  -22  -13       3.11       7.01       2.68     0.9107   0
    9   39    1      16.10      17.48       2.92     0.9031   0
   -9  -37   -9      22.04      20.15       3.20     1.0016   0
   -7  -16  -14      97.65      97.35       3.46     0.8962   0
   11   17   11     131.06     127.40       2.84     0.7799   0
    2   38    2       4.42       0.52       2.29     0.8645   0
   -8  -23   -5      74.19      73.16       1.88     0.6192   0
   14   33    8      29.45      29.19       3.26     0.9291   0
    4   21    6     530.29     529.85       3.94     0.5923   0
   -6  -42   -5      25.99      24.57       3.38     0.9977   0
  -22  -24  -10      32.20      28.16       3.66     0.9318   0
   13   28    0      27.42      25.88       2.14     0.6951   0
   -1   -9   -1     220.33     227.90       3.61     0.2119   0
  -22  -34   -9       8.08       9.53       5.27     1.0486   0
  -13  -35   -4      37.47      35.96       2.77     0.8716   0
    6   10    3     241.41     245.50       3.12     0.3142   0
    5    7   14     184.41     186.85       3.09     0.8283   0
  -21  -33   -2     136.28     138.87       4.23     0.8882   0
   11   20    1     405.49     407.13       3.10     0.5172   0
    5    7   11     156.66     162.05       2.14     0.6617   0
   17   27    4     221.83     223.95       3.84     0.7544   0
   -2  -37   -6      58.83      56.29       2.91     0.9029   0
  -15  -23   -1      14.64      12.96       1.45     0.6210   0
   16   18    7     217.35     214.77       2.74     0.6754   0
   10   27    9      48.29      47.89       3.29     0.8297   0
    0   29    8       2.48       3.91       2.35     0.7988   0
   -4  -12   -1    1233.90    1238.15       7.11     0.2906   0
  -16  -22   -5      43.47      44.18       1.90     0.6767   0
    0    3   11      96.41      94.08       1.71     0.6364   0
   -4   -5   -7     393.63     393.84       3.56     0.4277   0
   21   21   12       6.54       6.61       4.84     0.9611   0
   15   16    0     764.53     761.17       4.53     0.4938   0
  -11  -19  -16      41.14      44.85       3.95     1.0447   0
  -17  -30  -10      29.35      32.16       3.77     0.9663   0
   -1   -6  -14     132.41     133.53       2.70     0.8169   0
  -12  -28  -13      32.55      31.91       3.76     1.0147   0
   -6  -21  -10     329.72     333.35       3.93     0.7568   0
  -12  -18   -8     211.50     213.57       2.46     0.6701   0
   13   32    1     199.88     204.09       3.54     0.7798   0
  -18  -19   -8      57.85      56.92       2.17     0.7477   0
  -13  -31   -5      10.05       9.06       2.20     0.8097   0
   13   26    1     309.83     307.61       3.48     0.6571   0
    6   41    0      21.81      25.91       2.98     0.9330   0
    9   35    6      29.10      35.35       3.11     0.8839   0
   -4  -46   -3      32.94      30.81       3.65     1.0539   0
   12   35    9      18.47      17.52       3.80     0.9809   0
    8   42    5      10.63       7.58       3.23     1.0047   0
   -8  -26   -4     152.64     151.75       2.23     0.6543   0
   13   34   10      19.07      21.90       3.96     1.0013   0
    1   37    2      18.93      15.18       2.16     0.8413   0
    4   41    1      48.04      45.97       2.98     0.9293   0
  -16  -16  -16      49.36      51.12       5.17     1.0520   0
    7   17    0     387.95     392.98       3.27     0.4140   0
  -16  -22  -10     129.44     126.30       2.73     0.8403   0
    6   12   11      76.89      75.70       1.84     0.7012   0
   12   21    4     182.72     179.87       2.21     0.5912   0
    6   22    8      46.48      45.61       2.12     0.6895   0
   18   34    1     110.22     112.58       3.22     0.8681   0
    2    9   14     138.91     137.04       2.68     0.8317   0
  -11  -33   -9      24.12      22.34       2.82     0.9389   0
  -24  -24   -6     189.52     196.65       5.87     0.8386   0
   11   16   12      31.06      31.70       2.35     0.8171   0
    1   26   11      76.35      77.17       3.29     0.8623   0
  -15  -19   -4     162.27     165.87       2.20     0.5916   0
    1   12    6    1030.42    1015.16       6.34     0.4389   0
   -3  -12  -12     212.88     208.11       3.34     0.7444   0
   16   30    0       2.10       4.60       5.24     0.7656   0
    0   25    3      70.38      69.09       1.60     0.5888   0
  -16  -18  -12      24.65      24.66       2.52     0.8778   0
  -10  -28  -11      26.11      24.46       3.12     0.9212   0
   -4   -9   -4    2935.81    2955.11      12.76     0.3196   0
  -15  -29   -8      57.19      57.25       3.31     0.8673   0
  -11  -23   -3     121.48     118.82       1.97     0.5994   0
    4   15   13      15.39      14.08       2.77     0.8255   0
   14   25    4      67.26      68.01       2.21     0.6850   0
  -18  -29   -6      33.03      32.36       2.62     0.8425   0
   29   31    7       3.03       1.99       3.28     1.0372   0
   -3  -19   -1     195.14     196.65       2.63     0.4369   0
   13   25   13      17.73      20.60       3.85     0.9807   0
   10   24    8     133.03     134.02       3.06     0.7446   0
  -11  -41   -2      75.07      74.83       3.38     0.9627   0
   -4  -18  -10      39.19      38.73       2.10     0.7094   0
    2   36    7      10.73       8.66       2.75     0.9062   0
   21   32    3      46.70      49.27       3.01     0.8789   0
   -8  -25   -6     109.85     107.38       2.14     0.6844   0
    8   38    6      28.98      31.04       3.08     0.9400   0
    7   13   15      25.21      27.48       2.75     0.9247   0
   -8  -15  -15       5.23       3.22       3.15     0.9440   0
    4   23   13       4.84       4.66       2.95     0.9141   0
  -30  -31   -2      41.90      38.23       3.27     0.9781   0
    7   21    5     233.12     230.38       2.64     0.5755   0
    3   18    5     190.49     188.14       2.74     0.5016   0
   12   19   16       9.97      11.22       3.60     1.0503   0
    6    8    4     844.18     837.58       5.14     0.3219   0
  -10  -19   -7     370.47     365.77       2.98     0.6292   0
   12   25    7     309.14     305.62       3.85     0.7430   0
  -13  -32   -1     199.63     202.08       3.55     0.7798   0
   30   33    4      21.67      32.85      21.64     1.0302   0
   -1  -43   -2      39.72      43.57       2.97     0.9753   0
   17   25    5      60.03      63.80       2.58     0.7390   0
  -15  -21  -12     145.39     148.27       3.39     0.9023   0
   -1   -6  -11     488.97     490.02       3.71     0.6474   0
   26   34    3      16.41      15.39       3.15     0.9791   0
   -4   -6   -6     306.51     300.20       2.62     0.3814   0
   10   25    0     855.64     867.57       5.41     0.6063   0
   -3  -16   -5     527.94     521.94       4.49     0.4659   0
  -16  -24   -4       0.88       0.64       1.80     0.6890   0
    0    5    6     516.66     520.84       3.93     0.3630   0
    3   13    3     149.71     147.90       2.28     0.3464   0
    9   28    8      64.16      67.47       2.84     0.8064   0
  -26  -35   -5       7.81       6.21       3.59     1.0230   0
  -13  -28  -14       4.51       5.52       4.32     1.0638  -4
    8    9    1     338.72     342.24       2.74     0.2772   0
    2   18   11      61.49      57.37       2.61     0.7528   0
  -11  -11  -10     692.79     690.87       7.45     0.6735   0
   -1  -12   -5     471.50     467.57       3.78     0.3953   0
   14   21    3     128.24     125.72       1.92     0.5939   0
  -12  -20   -3      56.47      57.40       1.60     0.5528   0
   -1  -18   -1     737.29     746.62       5.09     0.4100   0
   -6  -13   -4    1770.64    1775.67       8.96     0.3961   0
   -9  -34   -7       9.41       8.99       2.67     0.8884   0
   19   21    5     287.25     286.53       3.24     0.6995   0
   -7  -40   -5      21.30      17.86       2.93     0.9585   0
    8   17    5       7.53       6.90       1.60     0.5116   0
    9   33    3     233.65     235.23       3.63     0.7893   0
   -7  -10  -12       2.75       1.09       1.89     0.7430   0
    5   43    4       3.20       2.89       3.18     1.0015   0
    0   12   11     263.17     266.41       3.47     0.6880   0
    2   40    0       0.49       0.42       2.61     0.9018   0
   -8  -21   -7     455.35     454.65       3.55     0.6467   0
   14   35   10       2.72       1.62       3.90     1.0253   0
   -5  -43   -6       5.68       8.72       5.84     1.0340   0
   20   41    3       5.40       8.62       4.41     1.0416   0
   13   30    2      36.57      35.01       2.23     0.7451   0
   -2  -20   -9     157.10     158.81       2.62     0.6876   0
  -22  -36   -7       3.24       3.68       4.38     1.0318   0
  -13  -33   -6      37.68      34.98       2.95     0.8700   0
    3   46    0      19.84      25.83       3.47     1.0380   0
    6   20    1     234.47     229.68       2.89     0.4737   0
  -13  -31   -1      21.85      18.01       2.31     0.7591   0
   -3  -18  -13      27.85      30.40       2.86     0.8533   0
   -1  -44   -1       8.84       7.06       2.98     0.9926   0
   11   18    7     714.49     712.56       4.81     0.6227   0
    5   25    9       1.30       2.51       2.24     0.7730   0
   17   37    6      23.46      20.98       3.31     0.9797   0
  -14  -23  -11      84.97      85.57       2.81     0.8763   0
    1    2    1    8610.79    8554.22      24.53     0.0764   0
    4   12    0   15605.22   15635.96      49.00     0.2848   0
    0   27   14       4.27       5.79       3.39     1.0090   0
  -16  -20   -7     384.26     387.09       4.21     0.7034   0
    0    1    9      69.09      68.38       1.61     0.5182   0
   -4  -11   -9     714.41     721.07       4.78     0.5809   0
   15   22    6     167.90     170.50       3.01     0.6918   0
   -3   -5  -18      15.62      14.69       3.09     1.0437   0
  -11  -21  -14       5.79       5.93       2.77     0.9662   0
  -17  -20   -8      99.10      99.80       2.26     0.7491   0
    2   22   16       7.41       5.59       3.61     1.0462   0
   -1   -8   -4     192.97     199.52       2.20     0.2931   0
  -12  -19   -7     271.89     271.82       2.47     0.6467   0
   -6  -23  -12      66.72      68.21       2.94     0.8735   0
   29   29    0      45.22      77.49       4.40     0.9234   0
   -3  -17   -9      46.37      44.70       1.81     0.6474   0
   13   34    3      36.49      35.28       2.59     0.8376   0
   -3  -42   -4      43.46      41.39       3.25     0.9756   0
    7   22   15       7.54       7.71       3.83     1.0074   0
    6   43    2      36.32      36.26       3.09     0.9843   0
   12   33   11      12.18      13.46       3.98     1.0127   0
  -14  -36   -3      87.87      88.40       3.32     0.8867   0
   21   24   13      29.53      25.76       4.26     1.0367   0
    1   39    4      34.50      33.93       2.70     0.9081   0
    7   23    2     495.18     498.75       4.02     0.5534   0
    3   23   15       0.29       3.15       3.23     1.0086   0
   -2  -38   -9       6.58       5.31       2.90     1.0011   0
    6   14   13      36.55      38.12       2.56     0.8227   0
  -10  -39   -1      30.26      29.44       2.88     0.9084   0
    6   16   10      36.40      35.02       2.12     0.6921   0
   18   36    3      11.40      13.74       2.84     0.9226   0
   -2  -41   -6       4.75       1.52       3.00     0.9866   0
  -20  -23   -4      82.29      76.85       2.40     0.7238   0
   -1  -12   -3    1431.46    1436.33       8.63     0.3214   0
   11   30    2     238.19     236.59       3.17     0.7286   0
   17   33   11      49.20      51.15       5.14     1.0483   0
  -15  -29   -1      86.62      83.28       2.47     0.7374   0
    1   14    4     490.73     485.90       4.24     0.3909   0
   -3  -14  -14      40.67      41.44       3.05     0.8675   0
   -9   -9   -4    3208.69    3179.58      20.38     0.3675   0
   25   37    4      51.17      48.12       3.29     1.0314   0
   -4  -15   -6    1062.12    1057.22       7.07     0.4912   0
  -15  -29   -9       3.01       4.17       2.83     0.8992   0
    2   16    4     938.55     935.88       6.12     0.4298   0
  -20  -41   -3       5.48       7.67       4.15     1.0416   0
   14   27    6      53.44      52.99       2.44     0.7669   0
  -12  -20  -13      10.85      10.08       2.69     0.9138   0
  -18  -31   -8       1.60       4.88       3.34     0.9291   0
    1   21   12      42.21      40.34       2.96     0.8370   0
  -31  -33   -5      98.98      95.04       7.30     1.0593   0
   -3  -21   -4     139.89     140.69       2.10     0.5302   0
   -9  -20  -10      15.49      15.40       1.93     0.7581   0
   -8  -38   -8      11.91       8.70       2.83     0.9881   0
  -13  -25   -1      90.75      92.89       1.96     0.6371   0
   -7  -16   -5      36.94      34.62       2.00     0.4872   0
   -4  -24  -12       8.11      10.08       2.81     0.8813   0
    2   38    9       6.62       5.99       3.18     1.0011   0
   21   34    1     139.03     137.24       3.60     0.9016   0
    5   32   10      29.94      30.78       3.47     0.9288   0
    8   36    0     214.51     223.25       3.55     0.8304   0
   -8  -13  -13      39.23      42.04       2.76     0.8230   0
   -8  -10  -12     218.72     220.31       3.31     0.7481   0
  -24  -27   -8      10.67       7.31       3.23     0.9346   0
    1   35    1      31.38      31.27       2.20     0.7905   0
   -3  -23  -11      20.18      19.43       2.62     0.8205   0
    4   35    2      44.85      46.55       2.43     0.8015   0
   -9  -38   -3      18.42      15.39       2.72     0.8961   0
   -6  -36   -5       6.20       7.12       2.57     0.8707   0
  -22  -34   -1       2.16       0.10       2.87     0.9137   0
    3   16    7      33.00      33.13       1.71     0.5445   0
   -5   -9  -16      60.52      58.78       3.86     0.9491   0
   12   31    1      34.57      30.73       2.29     0.7507   0
    2    5   16      30.49      30.92       2.40     0.9283   0
   18   40    4      22.71      22.46       3.42     1.0141   0
  -14  -30  -13      13.32      10.37       3.84     1.0559   0
   -9  -23  -15      25.46      25.74       3.54     1.0265   0
    5    7    2    6936.99    6921.39      25.84     0.2253   0
   26   36    1      58.59      61.22       3.55     1.0015   0
   10   27    2      31.12      28.24       1.93     0.6584   0
    4    4   10     388.25     390.60       4.22     0.5892   0
   16   24    3      48.37      47.49       1.85     0.6720   0
  -10  -37   -7      10.36       6.49       2.90     0.9523   0
   13   13   16      16.15      16.61       4.64     1.0092   0
    3   11    1    4567.16    4555.95      18.31     0.2631   0
   31   31    6      47.04      47.80       5.99     1.0457   0
    9   30   10      33.72      33.72       3.70     0.9101   0
   15   16    9     190.20     195.40       2.82     0.7155   0
    8   37    8       8.71       8.03       3.02     0.9687   0
  -26  -33   -7      48.88      49.43       4.68     1.0281   0
    2   20    9     156.50     161.09       2.89     0.6876   0
  -11  -13  -12      60.80      59.43       2.59     0.7896   0
   -1   -6   -7     274.18     272.67       2.60     0.4253   0
   14   23    1      48.50      46.79       1.65     0.6090   0
  -12  -18  -13      31.70      30.27       2.83     0.8925   0
   23   26    7      85.02      81.80       3.25     0.8792   0
   -6  -15   -1     196.01     195.24       2.21     0.3683   0
    7   16    7     164.38     163.73       2.38     0.5628   0
   -3  -25  -15      10.81       9.02       3.32     1.0325   0
   -2  -10  -10     207.15     205.10       2.49     0.6194   0
   -7  -18   -9     269.26     269.99       2.93     0.6761   0
  -13  -21   -5      29.86      27.30       1.58     0.6261   0
   -7  -12  -10     182.78     183.98       2.39     0.6548   0
  -14  -34   -6      49.53      50.62       3.26     0.8970   0
    5   36    1      56.56      56.52       2.52     0.8204   0
    8   32    5      56.59      58.12       2.48     0.7964   0
   -5  -41   -4       3.54       0.31       2.91     0.9581   0
   -3  -10  -17      11.63      10.62       3.36     1.0058   0
   -3  -22   -9     210.21     204.27       2.85     0.7197   0
   -9  -11  -12      75.69      69.92       2.54     0.7609   0
   14   24   14      26.27      29.22       4.47     1.0198   0
  -22  -38   -5       3.05       1.36       3.31     1.0297   0
    3   44    2      13.25      13.78       3.28     0.9997   0
   25   29    8      20.37      19.70       2.94     0.9773   0
    6   22    7     122.00     122.02       2.31     0.6525   0
    5   33    1      41.20      39.03       2.10     0.7537   0
   -2  -10   -3    4520.84    4521.19      17.43     0.2872   0
   -6  -35  -10       9.29       8.11       2.93     0.9850   0
  -11  -42   -3      50.80      49.27       3.42     0.9927   0
    5   27   15       3.50       4.46       3.91     1.0615  -4
  -21  -22   -5      39.56      34.83       2.23     0.7428   0
    1   15   16      45.43      46.11       3.67     0.9807   0
   -9  -11   -7      43.70      46.52       1.79     0.5143   0
   10   31   13       8.57      10.13       3.92     1.0474   0
    0   25   12     163.63     162.49       4.19     0.8907   0
   16   36    8      13.73      16.60       3.65     0.9993   0
    0   15    7     369.38     366.65       3.47     0.5256   0
   -4   -9  -11     288.42     286.69       3.03     0.6705   0
  -10  -14  -15      44.28      48.38       3.83     0.9458   0
    8   21    9      14.71      14.84       2.18     0.7239   0
   15   20    4      92.33      92.26       1.85     0.6081   0
  -11  -23  -12     111.77     116.10       3.33     0.8978   0
  -17  -18   -6      68.09      68.26       2.00     0.6557   0
   -5  -14   -3     873.11     860.01       5.88     0.3766   0
   -1   -2   -1    8613.51    8593.16      23.82     0.0764   0
   -2  -13   -1      60.41      63.55       1.67     0.3017   0
   14   22    4     365.65     368.38       3.28     0.6306   0
  -12  -22   -4     429.64     433.03       3.47     0.6094   0
   13   36    5      49.53      50.80       3.12     0.9086   0
    2    6   15     114.30     117.54       2.84     0.8745   0
   22   23    7     200.87     196.48       3.62     0.8220   0
   -4  -12  -17      20.30      17.74       3.52     1.0185   0
   28   28    6      86.13      81.34       5.57     0.9561   0
  -28  -29   -6       9.25       7.27       3.06     0.9711   0
   21   32    8      62.05      63.87       3.34     0.9770   0
    8   12    7     570.86     558.50       4.28     0.5173   0
    2   46    3       4.29       2.49       3.30     1.0510   0
   23   35    6      12.81      15.15       3.43     1.0042   0
   -8  -15   -6     344.46     338.29       3.58     0.5154   0
   -3  -21  -11      26.93      29.97       2.36     0.7928   0
   -5  -21   -7     260.25     266.35       2.54     0.6312   0
    1   33    6      69.29      71.68       2.71     0.8196   0
   20   35    0      68.10      69.77       3.09     0.9077   0
    5   33    5      31.44      30.44       2.28     0.8047   0
  -15  -33   -9       2.03       2.07       3.04     0.9665   0
   -6  -34   -4      70.58      70.85       2.54     0.8107   0
    6    8   15      23.08      25.27       2.46     0.8918   0
   12   25    8      52.90      51.69       2.70     0.7757   0
    6   18    4    1189.53    1179.41       7.43     0.4852   0
  -14  -21  -12      47.90      51.08       2.68     0.8941   0
  -20  -21   -1      58.06      57.38       1.84     0.6555   0
   17   25   12       0.77       1.47       3.39     0.9695   0
   11   28    0    1199.16    1198.37       8.51     0.6774   0
  -10  -28   -8     177.98     174.25       3.17     0.8124   0
   17   35    5      14.69      15.23       2.77     0.9221   0
  -13  -25   -9      42.97      41.09       2.42     0.8189   0
    1    8    2    4806.69    4840.88      18.27     0.2149   0
   12   23    5      47.71      45.08       2.16     0.6511   0
   -3  -16  -16      33.31      37.38       3.69     0.9907   0
   -9  -15   -1    2125.41    2103.09      10.26     0.3981   0
  -16  -24  -13      41.66      42.95       2.92     0.9905   0
   25   39    2       4.24       1.22       3.24     1.0494   0
    9   28    1      11.63       9.69       1.67     0.6647   0
   -4  -13   -8      29.88      28.73       1.64     0.5528   0
   -7  -41   -8       6.87       3.09       3.41     1.0435   0
    2   18    2    1403.12    1394.77       8.18     0.4237   0
    8   31    9      14.89      11.88       3.37     0.8875   0
   14   21    8     124.60     125.70       2.78     0.7313   0
  -18  -25   -1      66.00      64.31       1.94     0.6960   0
    1   23   10      77.68      76.59       2.88     0.7743   0
   -6  -12   -6    1765.99    1765.83      10.14     0.4587   0
   13   40    0      11.78      17.55       3.12     0.9470   0
  -13  -23   -4     424.82     423.51       3.70     0.6378   0
   -7  -10   -3     595.65     600.85       4.45     0.3245   0
   -4  -22  -14       1.35       1.39       3.19     0.9498   0
   21   36    7       8.17       9.84       3.37     1.0212   0
    5   34    8      46.00      44.10       2.91     0.9003   0
    8   34    2      32.71      33.53       2.44     0.7948   0
   -8  -11  -11     328.46     326.42       3.74     0.7030   0
   -1  -33  -12      10.53       8.98       3.80     1.0145   0
    5   32    5      42.53      41.43       2.21     0.7839   0
  -14  -14   -8     246.61     247.71       3.55     0.6407   0
    7   19   16       7.66       7.50       3.60     1.0271   0
    4   33    0      23.52      21.41       2.07     0.7485   0
   13   30   11      12.11      15.93       4.14     0.9708   0
    7   25    1      57.09      55.57       1.66     0.5874   0
  -19  -28   -3     297.25     297.61       3.79     0.7812   0
   -5  -18  -11     102.08      99.94       2.52     0.7598   0
   12   29    3       4.34       2.35       1.97     0.7274   0
    2    7   18      22.86      24.77       3.27     1.0483   0
   18   42    2       3.05       1.87       3.01     1.0353   0
  -14  -32  -11       0.71       0.03       3.70     1.0094   0
    5   25    0      70.65      71.01       1.59     0.5741   0
  -15  -27   -3      30.94      32.49       2.05     0.7166   0
   16   16   16      49.42      48.78       5.57     1.0520   0
   29   32    0       0.25       6.05       3.28     0.9724   0
    4   26    8      41.70      45.53       2.28     0.7501   0
   16   38    1      12.54      12.78       2.81     0.9302   0
    0    1    2      34.54      34.60       1.12     0.1172   0
   25   35    7      42.85      46.30       4.00     1.0488   0
    1    2   11     127.81     125.87       1.75     0.6348   0
    9   24   12      12.89       8.05       3.37     0.8998   0
   11   33    8      32.04      31.16       3.12     0.9084   0
    4   21   15       8.18       7.95       3.48     0.9880   0
   18   19   14      52.34      54.57       4.57     0.9979   0
  -17  -20  -15       9.17      12.06       3.26     1.0459   0
    2   22    7      36.91      36.65       1.76     0.6400   0
  -11  -15  -14      50.44      48.37       3.16     0.9077   0
   -1   -8   -9       9.17       8.84       1.62     0.5486   0
   14   17    7      51.78      49.86       1.72     0.6388   0
    5   21   16       1.31       1.72       3.65     1.0409   0
  -12  -24  -15       7.95       7.92       3.81     1.0534   0
   -6   -9   -1    4795.01    4854.49      17.95     0.2503   0
   -7  -20  -11     101.38     102.18       2.75     0.7925   0
   28   30    3      81.67      79.01       3.37     0.9400   0
   -4  -20  -10     166.59     164.69       2.96     0.7361   0
   10   18   16      23.40      23.75       3.79     1.0306   0
    6   16    7      10.78      12.59       1.58     0.5569   0
    2   44    4      16.26      17.76       3.54     1.0181   0
   21   24    2     168.38     167.95       2.66     0.7272   0
   -8  -17   -3    2707.64    2713.95      14.05     0.4569   0
   -5  -23   -1     204.22     202.01       2.27     0.5331   0
   11   36    4      31.73      34.22       2.90     0.8783   0
  -15  -39   -4      73.83      71.99       3.71     0.9686   0
   20   27   10       3.96       6.07       3.05     0.9504   0
    7   29    6      10.81      10.07       2.26     0.7552   0
  -22  -40   -3       2.07       1.96       3.39     1.0423   0
   -3  -34   -9      51.40      51.93       3.03     0.9266   0
    3   42    4      43.23      42.43       2.95     0.9756   0
    6   16    5     200.47     202.78       2.83     0.4804   0
  -11  -27  -13       6.15       5.81       3.22     0.9951   0
   15   41    3       8.13       8.59       3.20     0.9981   0
   11   30   11      23.85      24.81       3.98     0.9581   0
    5   29   13      36.13      40.67       4.04     0.9991   0
   17   33    2      23.91      26.05       2.54     0.8437   0
   -2  -40   -5      37.25      36.08       2.98     0.9465   0
   16   28   13       9.35       5.38       4.18     1.0424   0
   10   17    3     231.63     223.92       2.75     0.4764   0
    0    7   18       0.01       0.65       3.07     1.0474   0
   16   34   10      20.40      18.76       4.04     1.0231   0
  -16  -32   -3      32.72      32.12       2.61     0.8238   0
    0   13    5       2.70       2.14       1.46     0.4104   0
   -4  -15  -13      15.78      16.76       2.60     0.8255   0
    6   30   12       3.92       0.98       3.32     0.9752   0
  -17  -24   -4     131.65     131.56       2.64     0.7011   0
   -5  -12   -5     211.36     203.42       2.54     0.4104   0
   -1   -4   -8     556.32     554.73       4.57     0.4695   0
   -6  -10   -2    2145.38    2167.80      10.27     0.2867   0
    1   21    7       2.62       0.56       1.51     0.6215   0
  -12  -12   -2      79.07      76.57       2.55     0.3991   0
   13   38    7       0.83       0.25       3.11     0.9899   0
    0   22   15       1.58       0.41       3.51     0.9949   0
    5   13    6    1934.68    1914.67      11.42     0.4663   0
  -11  -17  -12      18.64      18.28       2.43     0.8273   0
  -14  -40   -7      44.66      46.79       4.83     1.0357   0
   21   28    9      33.21      32.98       3.09     0.9429   0
   -8  -13   -8     113.21     111.69       2.21     0.5744   0
   -5  -19   -5     449.30     458.06       3.95     0.5277   0
    1   35    8      84.58      81.52       3.21     0.9129   0
   20   33    2      39.51      40.56       3.06     0.8764   0
    4   35   11       9.31       5.04       3.95     1.0147   0
   26   30    3      14.05      13.45       2.73     0.9104   0
    7   27   14      12.34      14.59       4.18     1.0213   0
   -2  -14  -11      89.30      88.56       2.48     0.7084   0
    7   33   11      55.44      59.77       4.36     0.9886   0
    0   32    0      67.67      79.36       2.92     0.7205   0
    6   10   17       0.98       0.53       2.88     1.0126   0
    3   38    3     137.08     138.10       3.15     0.8755   0
  -10  -35   -6      14.61      19.41       2.87     0.8893   0
    6   28    6      65.55      63.94       2.44     0.7313   0
  -23  -37   -3      43.91      39.99       3.50     0.9960   0
    2   15    8      26.46      26.97       1.46     0.5726   0
   11   26    6     156.97     155.73       2.96     0.7233   0
   -2  -37   -3      60.04      61.73       2.73     0.8520   0
  -15  -25  -14       8.61       9.54       3.53     1.0390   0
    1   10    0     374.63     394.87       4.26     0.2263   0
   -9  -13   -8      39.27      39.58       1.75     0.5818   0
   25   33    0      20.29      21.80       3.03     0.9322   0
    9   30    3     162.63     167.49       2.76     0.7260   0
   -4  -35   -1      94.81      99.83       2.59     0.7953   0
    2   20    0     824.49     846.36       5.88     0.4526   0
    8   29   11      19.05      21.86       3.63     0.9269   0
   14   23   10      51.73      55.18       3.11     0.8357   0
   -6  -23   -6     325.24     326.26       3.12     0.6368   0
   -1  -32   -3      30.68      32.06       1.91     0.7412   0
   17   20   13      18.60      21.12       3.43     0.9532   0
  -18  -27   -4      99.91     103.97       2.74     0.7660   0
    1   17    8    1028.81    1028.00       6.65     0.5990   0
  -12  -16   -5      38.32      38.70       1.79     0.5343   0
   -3  -25   -8      41.32      37.05       2.18     0.7302   0
   13   42    2      50.94      49.23       3.14     0.9966   0
   13   26   12      21.89      23.27       4.20     0.9513   0
  -13  -21  -14       9.09      10.46       2.83     0.9787   0
   22   29    4     139.46     140.03       3.57     0.8513   0
    0   18   16       2.64       4.25       3.33     1.0057   0
   11   29    8       5.37       7.65       2.69     0.8364   0
   21   38    5       6.65       6.25       3.16     1.0190   0
   -8  -19  -16       0.72       1.56       3.22     1.0308   0
   27   29    0      24.03      21.74       2.62     0.8922   0
   -8   -9   -9     487.79     483.39       3.65     0.5844   0
   -1  -35  -10       7.71       6.09       2.92     0.9759   0
  -24  -27  -11       4.63       5.71       5.06     1.0305   0
  -15  -37   -7       6.41       3.19       3.43     0.9850   0
    4   39    6      31.82      32.42       3.13     0.9478   0
    7   31    3      57.63      57.73       2.20     0.7361   0
   10   41    7      27.19      28.89       3.71     1.0320   0
  -19  -30   -5      48.15      45.73       2.92     0.8497   0
   25   29    3      24.01      21.00       2.53     0.8792   0
  -19  -24  -14       8.52      11.30       3.37     1.0600  -4
  -11  -18   -7     718.11     719.41       5.02     0.6227   0
  -23  -33   -6       4.20       3.78       3.03     0.9692   0
  -17  -32  -11       9.03      13.12       4.86     1.0325   0
   -8  -44   -1       3.89       6.35       3.52     1.0086   0
   -1   -5   -6     487.79     484.17       3.54     0.3637   0
    4   16   12      72.61      73.60       3.24     0.7838   0
  -12  -43   -1      24.89      26.27       3.64     1.0068   0
    4   24   14      26.01      22.89       3.48     0.9740   0
   16   36    7      11.16      12.28       3.06     0.9742   0
  -22  -27   -8      57.39      52.57       3.57     0.9093   0
   13   17   12      56.27      54.72       2.65     0.8418   0
    3    7   13      78.72      78.55       2.10     0.7672   0
  -10  -14   -8     196.36     194.27       2.25     0.6015   0
    9   26   14      37.30      39.35       4.51     1.0161   0
  -17  -32  -10       4.71       8.70       4.35     0.9983   0
   18   21    8     326.83     325.71       4.21     0.7744   0
  -17  -18  -13      41.09      39.59       2.97     0.9327   0
    2   24    5     198.99     200.53       2.60     0.6138   0
   -1   -2  -11     127.21     125.49       1.88     0.6348   0
   -2  -28   -3     602.61     606.48       4.11     0.6552   0
   -1  -28  -10      21.30      20.03       2.89     0.8538   0
  -12  -22   -9     451.15     446.87       4.36     0.7658   0
   23   30    3      10.87       9.13       2.52     0.8685   0
    0   16   12     760.63     765.25       7.98     0.7786   0
   13   25   14      14.63      17.63       4.34     1.0252   0
   -3  -29   -3     120.04     120.70       2.06     0.6788   0
   -7   -8   -6     581.91     579.14       4.02     0.4200   0
    5   44    5       3.43       1.87       3.01     1.0378   0
  -12  -29  -11      11.70      12.85       2.80     0.9486   0
   21   26    0       6.92      12.73       7.53     0.7525   0
  -17  -41   -5      11.83      11.94       6.78     1.0399   0
  -14  -36   -9       9.79      11.97       3.57     1.0122   0
   11   34    2       1.78       3.75       2.41     0.8128   0
   30   33    1       5.19       2.80       4.03     1.0058   0
    1   43    2      39.63      42.58       2.99     0.9753   0
   20   25    8       3.50       3.53       2.54     0.8552   0
  -13  -14   -6     286.34     286.32       2.95     0.5515   0
   23   33    9       4.44       4.51       4.58     1.0432   0
    7   35    4       2.40       4.77       2.35     0.8360   0
   19   38    1       6.88       5.56       2.95     0.9583   0
  -19  -34   -1       0.35       0.44       2.65     0.8789   0
  -16  -36  -10       9.18       9.72       5.37     1.0572   0
   -7  -37   -5      10.06      10.91       2.67     0.8953   0
    6   28   12       6.57       3.09       3.44     0.9446   0
   -2  -43   -3      15.18      14.83       2.85     0.9845   0
  -15  -21   -9      11.06       7.29       1.82     0.7783   0
    5   31    3     123.78     127.83       2.56     0.7278   0
   -2   -6  -14      70.43      68.59       2.25     0.8178   0
    1    8   11     221.01     220.90       2.37     0.6583   0
   -2  -18  -14      69.16      64.78       3.12     0.9027   0
    4    6    6     304.00     300.27       2.83     0.3814   0
   -9  -15  -11     216.82     222.73       3.23     0.7453   0
   10   19    1     767.09     768.87       4.65     0.4869   0
    0    5   16     103.30     104.16       2.91     0.9272   0
   16   32    4      36.57      34.31       2.81     0.8378   0
    0   11    3     203.86     203.41       2.42     0.3019   0
   -4  -13  -15      44.59      43.18       3.23     0.9156   0
   -2  -13   -5    3714.97    3725.27      16.39     0.4128   0
   24   36    1      12.92      14.31       3.19     0.9759   0
  -17  -22   -1      72.91      71.95       1.74     0.6287   0
   -5  -10   -7     121.17     117.57       2.21     0.4749   0
   -2  -23  -10     134.78     134.53       3.13     0.7753   0
   -1  -30   -6     117.00     118.65       2.75     0.7589   0
   14   15    0       2.41       1.52       1.53     0.4620   0
   11   13   16       0.02       0.31       3.06     0.9971   0
    1   23    1      31.50      34.85       1.50     0.5215   0
   13   24    8      22.58      21.70       2.26     0.7678   0
   -9  -18   -3      45.46      49.15       1.87     0.4849   0
    0   20    9      82.94      80.88       2.13     0.6862   0
  -13  -13   -8     335.69     331.95       4.31     0.6190   0
   12   43    1      24.90      24.75       3.18     1.0068   0
    6   24   13      28.32      30.53       3.18     0.9325   0
  -14  -42   -5       0.49       2.59       3.73     1.0375   0
    8   41    1       8.74       5.36       2.70     0.9423   0
   -8  -11   -2    1333.35    1329.21       6.91     0.3272   0
   -5  -17   -3    1707.69    1708.61       9.23     0.4347   0
  -17  -29  -10      11.88      12.30       3.51     0.9507   0
   20   39    4      20.54      19.32       3.32     1.0133   0
    4   33    9       3.85       6.61       3.06     0.9101   0
    7   25    8      12.22      13.83       2.12     0.7440   0
  -19  -22   -1     354.18     356.89       3.23     0.6571   0
    7   39    9       5.37       3.46       3.62     1.0315   0
    0    5   11       1.84       1.27       1.26     0.6427   0
    3   36    1      50.29      52.78       2.39     0.8154   0
   12   29   12      17.73      12.72       3.80     0.9879   0
    6   30    0      20.00      22.30       1.78     0.6889   0
   -2  -44   -5       6.12       5.32       3.21     1.0326   0
   -1  -11   -1    2078.29    2094.62      10.09     0.2553   0
   11   24    4     146.19     151.00       2.45     0.6374   0
    3   13   14      12.07      11.16       2.52     0.8595   0
  -24  -38   -5       4.16       4.50       3.52     1.0521   0
   -7  -18   -2     726.32     720.84       5.07     0.4498   0
  -21  -30   -6      10.28       7.79       2.98     0.8939   0
   18   26   12      33.34      30.70       3.61     0.9917   0
    4   26    3     363.44     365.29       3.18     0.6169   0
  -26  -27   -9       1.34       1.11       3.67     0.9901   0
   13   15    5     152.87     147.21       2.14     0.5315   0
  -16  -26   -4      48.78      51.13       2.25     0.7249   0
   28   35    1       9.02       8.88       3.57     1.0109   0
    3   31   11      20.80      22.62       3.80     0.9445   0
  -15  -30   -8      13.32       9.67       2.93     0.8844   0
    6    7    8    1878.37    1877.94      11.18     0.5048   0
  -23  -30   -5      31.31      32.35       3.01     0.8985   0
   24   32    6       4.96       4.45       2.88     0.9645   0
   11   12   13      65.71      66.85       2.39     0.8328   0
   14   17   12     148.04     149.39       3.23     0.8499   0
   10   39    4      18.12      18.48       2.86     0.9353   0
    5   10   16      38.91      39.61       2.89     0.9542   0
  -18  -21  -14       6.24       9.24       3.07     1.0180   0
    1   19    6     186.63     186.40       2.59     0.5501   0
  -12  -14   -3    2367.15    2376.29      12.46     0.4496   0
    8   18   10     200.33     198.46       3.23     0.7264   0
   13   44    4       3.38       3.58       3.01     1.0584   0
   -6  -45   -4       0.78       1.34       3.42     1.0478   0
   -3   -5   -9     278.71     279.27       3.25     0.5341   0
  -13  -19  -16       3.19       5.50       3.27     1.0563   0
   22   31    6      77.41      73.64       3.28     0.9229   0
  -27  -27   -2      89.18      88.90       4.06     0.8674   0
   -4  -26   -1       4.86       2.86       1.35     0.5951   0
   -8  -17  -14     198.19     201.40       4.62     0.9097   0
   27   27    2      88.81      85.41       3.90     0.8674   0
   -5  -23  -11     176.44     173.68       3.39     0.8254   0
    1   41    7      26.06      25.55       3.39     1.0074   0
   20   27    3      57.47      52.74       2.29     0.7760   0
    4   37    4       3.36       2.28       2.27     0.8690   0
  -19  -21   -1     590.75     583.75       4.24     0.6402   0
   -6  -26   -3     285.30     285.75       2.76     0.6251   0
   10   43    5      12.32      12.32       3.21     1.0348   0
  -19  -32   -7      15.38      17.58       3.35     0.9297   0
   25   31    5       1.50       0.21       2.99     0.9417   0
   19   30   11      10.02       8.38       4.18     1.0197   0
    6   26    5      30.47      27.64       1.80     0.6661   0
  -23  -35   -4      14.79      14.70       3.14     0.9707   0
   -4  -35   -8      99.11     103.17       3.17     0.9170   0
   -2  -12   -2    1559.53    1579.53       8.71     0.2971   0
    5   29    4       0.78       1.64       1.84     0.7014   0
   -7  -17   -1     166.06     168.87       2.19     0.4179   0
   -7  -29  -12       9.48       6.04       3.17     0.9632   0
  -27  -27   -8      80.38      80.18       5.88     0.9752   0
  -12  -41   -4       9.46       6.05       3.19     0.9890   0
   32   32    2      27.20      27.90       6.96     1.0255   0
   16   34    5      57.03      59.79       3.12     0.8936   0
  -22  -29   -1      16.78      12.94       2.43     0.8216   0
   13   19   10       9.15       9.76       2.26     0.7743   0
    3    5   11     347.77     346.02       3.02     0.6462   0
   26   32    6       4.21       3.57       3.12     0.9905   0
    9   20    0      68.33      69.93       1.55     0.4938   0
   18   23   10      52.20      53.71       3.25     0.8737   0
  -17  -24  -11      72.11      73.80       3.33     0.9159   0
    2   26    3       7.71       6.64       1.46     0.6120   0
  -12  -20  -16       2.92       2.75       3.22     1.0597   0
   -1   -4  -13      22.84      23.60       1.81     0.7536   0
   -1  -22  -12      28.01      27.11       2.95     0.8499   0
   23   28    1      34.26      33.16       2.35     0.8179   0
   -3  -31   -5     181.74     185.70       2.93     0.7580   0
    0   22    6     293.01     291.67       2.91     0.6037   0
  -13  -15   -3     858.62     855.69       6.00     0.4791   0
   21   28    6      39.25      38.53       3.04     0.8603   0
  -17  -31   -6       3.43       1.87       2.54     0.8677   0
   27   30    9      18.27      15.74       3.79     1.0459   0
   11   32    0      31.64      27.83       2.35     0.7619   0
   -3  -23  -10     108.05     108.80       2.78     0.7770   0
  -15  -35   -8      18.04      16.16       3.16     0.9731   0
   20   21   14       7.90       3.86       4.57     1.0368   0
    7   33    2      64.20      68.93       2.36     0.7682   0
   19   36    3      32.92      32.17       2.99     0.9327   0
  -19  -36   -4       7.97       4.51       2.84     0.9450   0
   25   27    2      17.16      12.47       2.26     0.8365   0
    6   28    9      10.24      11.84       2.84     0.8269   0
   -2   -9   -6    1030.01    1018.26       6.54     0.4028   0
    5    7   16      24.02      25.12       2.56     0.9405   0
    5   17    1     495.44     489.37       3.81     0.4031   0
    1   10    9      28.22      27.06       1.55     0.5650   0
   10   36    8      23.50      23.17       3.31     0.9589   0
  -10  -37   -4      24.68      24.95       2.72     0.8931   0
   13   13    2    4402.65    4445.48      27.92     0.4296   0
    0    9    1    1309.65    1302.88       8.23     0.2107   0
  -10  -12   -5    2887.83    2899.40      15.28     0.4543   0
    3   22    9     209.63     208.13       3.27     0.7197   0
   -2  -24  -15      11.72      12.78       3.50     1.0191   0
   -9  -30  -13       2.80       2.20       3.43     1.0279   0
   10   37    8      28.19      26.17       3.28     0.9780   0
    2   30    8     249.63     254.61       3.98     0.8186   0
    2    4   18       3.75       4.21       2.76     1.0403   0
    5    8   11     207.59     207.16       2.41     0.6675   0
   17   20    2     118.97     118.28       1.74     0.6021   0
    1   17    3     749.95     743.22       5.34     0.4205   0
   -6  -43   -4      11.24      12.05       3.53     1.0043   0
   -2   -5   -7     350.08     352.34       3.22     0.4205   0
   -9  -24   -5     203.18     202.27       2.50     0.6448   0
   -3   -3   -4    6534.88    6603.49      29.14     0.2491   0
   16   23   10      69.89      72.00       3.38     0.8538   0
    0   18   11      33.86      32.03       2.30     0.7514   0
   16   29    6      60.58      55.44       2.72     0.8218   0
   17   18   11       7.24       6.50       2.33     0.8433   0
   12   41    3      11.35      12.29       3.12     0.9773   0
  -17  -26   -2     506.43     508.01       4.25     0.7089   0
   -8   -9   -4     312.86     315.56       3.34     0.3556   0
  -17  -35  -10       6.80       9.11       5.18     1.0481   0
    2   16   14     109.64     112.80       4.07     0.8834   0
   20   37    6      10.40       8.72       3.47     1.0080   0
   -8  -21   -6     846.00     841.61       6.14     0.6125   0
    7   46    3       8.96       7.64       3.71     1.0618  -4
   17   29    8      12.65       9.78       2.69     0.8858   0
    7   37    7      36.30      38.45       3.19     0.9386   0
  -25  -25   -2      56.02      58.30       3.66     0.8043   0
    3   34    7      66.24      65.12       2.96     0.8676   0
   -7  -35   -1     142.40     145.62       2.93     0.8057   0
    9   44    4      16.80      18.20       3.22     1.0371   0
    3   16   16      33.23      34.29       3.60     0.9907   0
    8   23   13      72.08      70.17       4.35     0.9273   0
   24   30    2     101.47      99.41       2.98     0.8727   0
  -11  -36   -1      80.62      82.17       3.12     0.8495   0
   17   41    3       2.92       2.22       3.08     1.0142   0
  -13  -26  -12      21.85      23.95       3.20     0.9513   0
  -21  -28   -4      46.29      46.76       2.56     0.8210   0
    4   24    5       6.36       7.19       1.54     0.6188   0
    1    9   14      14.52      15.44       1.97     0.8307   0
   13   17    7      40.78      42.74       1.66     0.6280   0
    7   12   17      22.86      26.16       3.48     1.0267   0
  -10  -14  -17      33.24      35.93       3.83     1.0518   0
   28   33    3      21.89      19.44       3.46     0.9896   0
    3   29   13      12.55      14.99       3.53     0.9951   0
   -1  -17   -1     782.09     782.82       5.12     0.3877   0
  -14  -43   -1       1.85       1.68       3.43     1.0199   0
   18   21    1     123.21     121.67       1.89     0.6254   0
  -14  -32  -10       5.66       4.15       2.94     0.9744   0
    2   24   12      16.09      17.00       2.93     0.8778   0
   -6   -6  -14     198.63     197.49       5.11     0.8277   0
  -14  -17   -9     248.12     247.48       2.82     0.7169   0
   14   19   14       6.59       9.24       3.02     0.9649   0
    8   21   16       7.90      10.22       3.76     1.0503   0
   -1  -28   -7     231.52     241.25       3.53     0.7484   0
   23   30    8      18.38      15.89       2.78     0.9676   0
    1   29    4     135.14     137.80       2.27     0.6927   0
    1   11   16      21.03      21.94       2.89     0.9534   0
   -3  -29  -12      53.73      55.00       3.75     0.9526   0
   -9  -28   -1      11.76       9.45       1.65     0.6647   0
   -3   -7  -15      46.43      46.60       2.77     0.8797   0
  -13  -17  -10      46.19      45.01       2.06     0.7504   0
   22   25    0       6.69      14.44       6.45     0.7498   0
   -7   -8  -13     148.59     145.94       3.07     0.7852   0
  -17  -25   -2      56.00      54.18       1.93     0.6904   0
   19   23   12      36.07      40.00       3.54     0.9632   0
    5   33    6       0.25       1.90       2.53     0.8270   0
    8   19   12     289.60     294.22       5.22     0.8318   0
   20   25    1      19.34      18.32       1.80     0.7232   0
   23   33    0      11.51      21.60       3.21     0.9057   0
   10   45    3      16.96      18.70       3.21     1.0522   0
   11   19   14      68.54      69.03       4.26     0.9450   0
    0   40    1      31.62      36.01       2.67     0.9025   0
   19   28    9     117.42     116.76       3.76     0.9212   0
  -10  -43   -3      16.83      17.32       3.52     1.0089   0
   -7  -31   -5      49.09      50.42       2.35     0.7712   0
   15   27   14      60.68      60.31       5.11     1.0641  -4
   -4  -33   -6     117.66     118.66       3.05     0.8242   0
   15   37    9       1.16       3.60       4.14     1.0374   0
   -8  -40   -6       8.88      11.80       3.05     0.9812   0
    2   33   10      11.90      11.30       3.30     0.9408   0
    1    8   16       9.40       9.13       2.84     0.9381   0
   14   40    0      25.28      26.58       3.04     0.9542   0
   10   19   10      11.18      13.43       2.09     0.7514   0
    4   28    2     424.05     422.64       3.44     0.6472   0
   16   32   11       3.23       3.33       4.41     1.0244   0
    6   20    4      89.84      90.39       2.13     0.5234   0
  -22  -31   -4     167.25     169.70       4.14     0.8863   0
   13   21    8      57.08      59.09       2.37     0.7218   0
  -10  -10  -12     359.60     358.41       6.33     0.7602   0
    9   22    2      29.52      29.86       1.66     0.5474   0
   18   25    4      87.04      84.15       2.30     0.7308   0
  -17  -22   -9     149.84     146.36       3.28     0.8124   0
    2   28    1      47.39      47.26       1.68     0.6347   0
  -18  -32  -10      21.87      20.68       5.03     1.0071   0
    3    9   18       2.47       1.42       3.26     1.0572   0
   -1  -24   -6     160.10     159.53       2.57     0.6416   0
  -15  -16   -5     330.27     333.03       3.22     0.5715   0
   -6   -7  -10      30.78      30.32       1.41     0.6116   0
    0   20    0    1277.47    1296.41      11.50     0.4503   0
    9   13   10     164.25     167.17       2.23     0.6765   0
   -3  -20   -1     343.08     350.91       3.54     0.4590   0
   21   30    4      76.92      82.58       3.23     0.8560   0
   15   25    8      68.15      65.41       2.54     0.8017   0
   -8  -23   -2     500.39     503.38       3.53     0.5603   0
  -11  -28   -6      44.07      42.82       2.32     0.7602   0
  -12  -24  -12       4.48       5.18       2.57     0.9174   0
   -1  -13  -12       6.92       9.91       2.14     0.7501   0
   23   37    5      13.77      13.24       3.11     1.0222   0
    7   39    0      39.77      41.46       2.84     0.8922   0
   10   33    6      79.74      83.75       3.18     0.8497   0
   19   34    5       7.17       8.97       2.78     0.9229   0
  -19  -38   -6       2.38       1.28       4.67     1.0170   0
   -7  -33   -9      52.23      54.36       2.98     0.9192   0
   -2  -10  -18      11.73      13.01       3.62     1.0606  -4
    6   32    8       7.76       8.57       2.56     0.8656   0
  -11  -34  -11       6.70       5.21       3.84     1.0236   0
    5   19    7     952.89     941.60       6.67     0.5982   0
   -5  -16  -15      16.40      16.98       3.14     0.9418   0
   -2  -39   -8      45.09      44.45       2.93     0.9924   0
   14   36    5      73.62      72.62       3.30     0.9161   0
    9   16    8      90.28      91.84       1.94     0.6186   0
  -12  -35   -3      34.26      34.19       2.58     0.8508   0
   16   44    0       0.20       1.88       3.29     1.0542   0
  -16  -26   -9     189.74     182.66       4.04     0.8605   0
   -1   -2  -10      10.83       8.97       1.37     0.5774   0
    3   31    2     224.65     224.67       2.77     0.7106   0
    6    7    1    4234.75    4262.96      16.92     0.2154   0
   12   12    4    3893.86    3885.08      25.89     0.4460   0
    6    9   16      21.87      23.95       2.57     0.9521   0
  -14  -15   -2     109.89     108.13       2.26     0.4761   0
    5   10    9    1053.45    1062.68       6.88     0.5757   0
   17   22    0      21.92      20.29       1.52     0.6260   0
    1   19   13      52.61      49.60       3.24     0.8618   0
   -4  -22  -10      29.51      29.62       2.27     0.7645   0
    2   39    3       2.62       0.31       2.37     0.8961   0
   10   12   15      16.40      18.17       2.48     0.9318   0
   -3   -5   -2   33829.62   33847.39      92.68     0.1746   0
   16   21    8      53.73      52.93       2.39     0.7518   0
   13   28    7     136.40     137.83       3.30     0.8033   0
    0   16    5      14.19      14.60       1.89     0.4610   0
   -3  -19   -2     954.66     949.72       6.54     0.4481   0
   -4   -8  -10       9.11       8.14       1.41     0.6095   0
  -25  -31   -7      55.12      53.72       3.66     0.9830   0
   -8  -24   -1     412.38     410.37       3.28     0.5725   0
  -17  -33   -8       4.39       5.16       3.28     0.9542   0
  -25  -32   -7      36.31      38.51       4.33     0.9991   0
   11   21    6      55.46      49.98       2.10     0.6357   0
    7   43    5       3.15       3.77       6.24     1.0222   0
  -25  -31   -4      27.10      24.75       3.04     0.9258   0
   19   30    0     236.43     246.71       3.63     0.7996   0
  -19  -42   -3       2.61       4.75       3.42     1.0522   0
   22   36    1       5.23       2.98       2.89     0.9517   0
   -7  -29   -4     248.44     249.38       2.96     0.7100   0
  -20  -29  -10      10.32      13.50       3.67     0.9798   0
   24   28    4      26.65      24.46       2.74     0.8617   0
  -11  -38   -8      20.14      14.85       3.43     1.0026   0
    5   23    4     453.88     449.64       3.97     0.5778   0
   -5  -40   -7       9.74       8.92       2.94     0.9930   0
  -21  -26   -1      44.46      45.39       2.04     0.7547   0
  -18  -21  -11      74.35      70.49       2.78     0.8878   0
    4   30    7      15.45      17.03       2.50     0.7915   0
   -7  -14   -7     620.00     640.98       5.18     0.5351   0
   13   19    1     161.85     164.00       2.01     0.5215   0
    7   18   15       2.50       5.77       3.36     0.9662   0
    9   20    9       7.35       8.05       2.00     0.7155   0
  -11  -17  -16      39.11      39.45       3.55     1.0271   0
   18   23    3     163.54     161.00       2.44     0.6799   0
   12   16    9      74.96      74.49       2.11     0.6862   0
    2   26   10      69.78      69.85       2.88     0.8220   0
    8   23    1     644.17     650.15       4.44     0.5513   0
   11   15    0    1771.89    1761.87       8.84     0.4188   0
   -1  -22   -5      65.83      60.09       1.89     0.5733   0
  -24  -27   -9      47.97      45.86       4.01     0.9642   0
   23   28   10       7.12       5.41       3.72     0.9983   0
    1   31    2      34.94      37.81       1.90     0.7078   0
   -9  -26   -6     239.50     235.56       3.04     0.7092   0
   -9  -26   -4      16.10      14.63       1.60     0.6609   0
   13   27   11      11.21      10.51       3.77     0.9250   0
  -25  -35   -5      11.38      11.20       3.61     1.0103   0
  -13  -15  -12      60.62      60.87       2.55     0.8223   0
   22   27    2     123.24     119.29       2.73     0.7926   0
   -4  -30   -6      10.81       5.58       2.10     0.7639   0
   19   25   12       7.55       8.67       3.39     0.9881   0
   15   27    1      98.00      98.14       2.32     0.6978   0
  -10  -18  -16      23.50      25.00       3.40     1.0306   0
    5   34    5      24.67      24.06       2.28     0.8255   0
   20   31    7      59.94      58.16       2.93     0.9231   0
   14   28    9     182.91     185.14       4.68     0.8746   0
   -2  -14  -14      11.29      16.11       2.74     0.8660   0
  -12  -27   -7     369.31     367.88       4.43     0.7777   0
    7   29    5     118.08     116.72       2.48     0.7307   0
  -16  -34   -5      57.50      56.37       3.17     0.8936   0
  -19  -25  -13       2.92       4.53       3.69     1.0291   0
   22   32   10       3.37       2.69       5.12     1.0466   0
    6   38    1     252.46     254.91       4.09     0.8681   0
    9   36    8      49.45      46.13       3.35     0.9539   0
   -4  -39   -4       6.72       3.07       2.66     0.9122   0
  -20  -33   -3      53.26      52.98       3.12     0.8858   0
    5   17    8     542.92     549.61       4.32     0.6091   0
   -2  -44   -2      10.66      10.69       3.22     0.9984   0
    1   10   18      12.34      14.85       3.61     1.0599   0
  -27  -31   -4      17.43      14.24       2.77     0.9538   0
   10   21   12      82.59      81.62       4.22     0.8665   0
    4   18    0     293.94     291.47       2.78     0.4152   0
    4   10   18       1.36       4.17       3.49     1.0635  -4
    7    8    7     380.81     375.56       3.57     0.4684   0
    0    9   10      28.52      27.83       1.54     0.6099   0
   13   23    6      32.29      29.64       2.17     0.6878   0
    3   35    8      43.12      43.08       3.02     0.9151   0
    9   16    4      53.56      52.66       1.71     0.4731   0
  -18  -35   -1      19.14      20.91       2.82     0.8881   0
   31   35    1      27.32      26.12       4.28     1.0543   0
    7   15   12     103.11     102.92       2.92     0.7845   0
   18   27    6      11.27       6.02       2.57     0.8081   0
    5    8    0    1688.34    1704.67       9.81     0.2124   0
  -23  -25   -7      22.35      21.44       2.85     0.8644   0
   -1  -18   -8     180.21     178.20       2.29     0.6136   0
    1   27    7      77.88      89.82       2.52     0.7296   0
   10   10    4     299.32     303.06       3.88     0.3929   0
    4   11    8     296.84     295.50       3.05     0.5303   0
   16   23    3     446.75     441.07       3.81     0.6540   0
    0   18    2     741.98     741.28       5.25     0.4213   0
  -12  -27  -10     128.26     125.75       3.49     0.8795   0
   -6  -34  -11       5.25       3.43       3.11     1.0024   0
    0   24   15      13.73      15.22       3.48     1.0181   0
   -8  -26   -6       3.17       0.87       1.74     0.7031   0
    3   14   16      10.16      13.04       3.40     0.9752   0
   15   31   10      20.19      18.43       3.49     0.9655   0
  -17  -35   -3      56.60      61.86       3.26     0.8930   0
  -11  -30   -4      13.14       9.35       2.05     0.7554   0
   -1  -15  -10     190.98     189.82       2.93     0.6674   0
   -6  -18   -1    1683.56    1685.54       8.66     0.4311   0
   10   35    4      15.82      14.20       2.54     0.8513   0
   19   32    7      15.53      16.62       2.94     0.9297   0
    3   34   12     102.61     100.33       5.29     1.0330   0
    9   29   12      60.57      59.93       4.32     0.9716   0
    6   34    6      46.80      47.85       2.93     0.8506   0
   15   33   11       9.59      12.40       4.58     1.0328   0
   -2  -38   -4       4.54       4.55       3.89     0.8872   0
    9   17   14      26.13      28.36       3.53     0.9144   0
   -6  -22   -7     122.31     118.33       1.95     0.6525   0
    5   21    5      47.65      47.77       1.80     0.5648   0
   -2   -5   -3     828.42     825.11       5.55     0.2109   0
    4   16   17       6.96       8.94       3.61     1.0460   0
   14   38    3      12.88      15.60       3.04     0.9280   0
    0   16    8      76.33      80.51       1.78     0.5844   0
   18   28   13      37.92      42.17       5.51     1.0588   0
   16   42    2       7.67       8.70       3.07     1.0185   0
   -7  -32   -6      13.25      10.98       2.50     0.8143   0
  -18  -36   -2      40.83      37.96       3.11     0.9135   0
   12   18    6     118.51     115.52       2.18     0.5970   0
    2   27   12       5.10       3.33       2.94     0.9209   0
    3   34   10      14.71      11.66       3.43     0.9600   0
    2    2   12      74.79      75.87       2.52     0.6932   0
    5   12   15      42.54      44.79       3.04     0.9112   0
  -24  -29   -2      39.36      37.05       2.64     0.8554   0
   18   38    6       0.36       2.53       3.55     1.0077   0
   13   25   11      93.38      98.17       4.42     0.8961   0
  -15  -22   -8     167.17     163.78       2.80     0.7558   0
   10   24    6     239.04     242.11       3.34     0.6796   0
   10   14    1     276.36     279.21       2.68     0.3916   0
   -3   -7   -8      20.93      17.48       1.38     0.4911   0
   16   19   14      17.61      16.51       3.48     0.9805   0
   22   25    9       8.03       5.43       2.87     0.9112   0
    0   30    7      50.53      52.69       2.46     0.7864   0
   -2   -4  -16      43.94      39.87       2.53     0.9259   0
   -4   -6  -16       2.34       3.28       2.61     0.9346   0
  -14  -36   -8       2.01       0.62       3.06     0.9840   0
  -17  -39   -6       9.41       7.50       4.38     1.0182   0
   -2   -9   -4    1001.36     998.36       5.58     0.3099   0
   -2  -18  -10       9.06       7.92       1.83     0.7051   0
   -1  -19  -13      52.89      48.73       2.95     0.8618   0
    7   41    3      29.23      30.54       3.00     0.9523   0
   19   28    2       7.40       5.67       2.03     0.7705   0
    0   35   11       5.12       9.30       3.67     1.0107   0
    9   40    0       5.61       7.27       2.78     0.9232   0
   15   37    0      25.67      27.63       2.82     0.8990   0
    2   33    3      34.44      37.67       2.03     0.7641   0
  -11  -40   -6      32.95      36.42       3.75     0.9958   0
   -8  -30   -6      20.97      17.04       2.39     0.7797   0
   -5  -38   -5      29.81      30.36       2.83     0.9097   0
   14   34    8      10.22       8.88       3.10     0.9472   0
    4   28    9     174.99     172.91       3.89     0.8207   0
    1   36   11       3.49       0.91       3.51     1.0286   0
    7   10   10      56.22      57.79       1.55     0.6375   0
    0   11   17      14.67      16.48       3.72     1.0088   0
  -28  -32   -7      30.66      31.13       4.46     1.0386   0
    7   16   13       5.74       2.98       2.74     0.8449   0
   -3  -18   -5     192.19     193.49       2.47     0.5016   0
    9   22   11     273.22     272.41       5.59     0.8288   0
    3   25    1     468.92     470.92       3.30     0.5699   0
   -4  -45   -2      19.11      17.27       3.38     1.0237   0
    6   13    2    2054.11    2039.73      10.15     0.3423   0
  -23  -28   -3      38.23      37.77       2.61     0.8339   0
   12   22   11     313.09     318.26       5.69     0.8478   0
    2   28    8      84.49      82.98       2.75     0.7818   0
    2    8   13       1.02       0.61       1.72     0.7705   0
    8   21    3    1906.65    1887.23      11.51     0.5346   0
   11   13    6     251.14     250.36       2.85     0.5159   0
   -1  -24  -11      67.64      67.67       3.11     0.8324   0
   17   28    5      98.88     101.06       3.22     0.7917   0
  -18  -19  -12      85.76      84.35       3.03     0.9076   0
    1   25    0    1496.68    1524.59       7.72     0.5634   0
    8   17   11      56.96      55.93       2.40     0.7612   0
   -9  -32   -6      18.00      16.93       2.49     0.8242   0
   -3  -11   -3    1398.77    1403.83       7.18     0.3093   0
  -20  -22   -9      43.04      37.56       3.27     0.8463   0
  -18  -26  -10       1.29       1.43       3.04     0.9154   0
   -4   -4   -8      23.93      23.31       2.43     0.4775   0
    8   41    4      34.11      37.48       3.21     0.9683   0
   15   25    7     213.96     213.16       3.50     0.7701   0
    8   14    5      59.02      59.11       1.69     0.4632   0
   -1  -13   -3     135.47     136.26       2.31     0.3405   0
    3   20    9      57.57      54.98       2.18     0.6895   0
  -12  -25   -5     106.83     106.33       2.30     0.6875   0
   -3  -18  -11      62.80      60.73       2.35     0.7545   0
   22   34    4      38.36      36.26       3.25     0.9404   0
    6   32    3       0.92       1.55       2.01     0.7531   0
    9   36    7      27.41      28.27       3.03     0.9275   0
   -4  -37   -2      28.30      30.03       2.52     0.8458   0
   -1  -11   -3    1395.32    1371.00       7.52     0.3027   0
   -8  -36  -10      26.10      27.53       3.56     1.0102   0
   30   32    4      27.63      28.17       4.49     1.0141   0
    6   41    7      41.19      42.58       3.75     1.0162   0
   -8  -26   -9      26.70      27.30       2.37     0.8020   0
   -5  -34  -10      29.54      31.84       3.22     0.9642   0
  -12  -35  -10       2.89       2.87       3.63     1.0124   0
    4   16    6     296.31     290.67       3.29     0.5070   0
    7   14    1     202.45     199.12       2.29     0.3571   0
   13   25    4       1.97       1.41       1.97     0.6749   0
   -4  -46   -2       9.31       9.27       3.54     1.0460   0
  -13  -40   -2      59.42      61.72       3.37     0.9540   0
   -7  -10  -17      11.55      10.54       3.61     1.0158   0
   15   18   11      35.40      33.68       2.47     0.8239   0
   18   29    0     268.63     272.98       3.61     0.7685   0
  -14  -15   -9      37.14      35.50       1.64     0.6939   0
    5   10    2    1074.33    1078.02       6.94     0.2768   0
   -1  -20   -1     753.50     761.83       5.49     0.4545   0
  -12  -14  -17      23.81      26.41       3.61     1.0624  -4
    8   18   15      23.05      22.28       3.62     0.9702   0
    1    5    5    3176.15    3205.23      13.80     0.3097   0
   10   12    6     452.91     458.69       3.79     0.4928   0
    4    9   10     282.73     278.89       2.59     0.6165   0
   16   21    1     311.41     308.89       2.61     0.5972   0
  -25  -37   -2      24.19      22.24       3.57     1.0120   0
    0    6   13     194.96     188.46       2.71     0.7599   0
    8   42    6       3.73       4.71       4.53     1.0227   0
   -4   -8   -3     325.64     327.69       2.94     0.2652   0
  -17  -32   -3      21.06      22.15       2.63     0.8339   0
  -11  -32   -1      17.45      14.76       2.35     0.7641   0
   16   29   11       3.48       1.04       3.90     0.9780   0
    1   16   17      23.23      22.74       3.80     1.0424   0
    0   16   14      84.69      83.27       3.20     0.8822   0
   11   24   14      10.10      12.06       4.08     1.0010   0
  -18  -40   -5       4.17       4.03       3.77     1.0287   0
   -6  -20  -16      15.32      14.50       3.37     1.0335   0
   10   37    2      92.03      89.15       3.23     0.8706   0
   -3  -44   -3       7.64       7.91       3.43     1.0079   0
  -16  -44   -1       7.14       6.90       3.57     1.0558   0
  -13  -19  -13      21.18      20.08       2.70     0.9099   0
    6   44    4      10.27       9.58       3.20     1.0260   0
   26   26    8      93.20      86.11       5.31     0.9472   0
   -6  -37   -1     112.13     112.91       2.99     0.8459   0
   -8  -32   -5      56.69      55.53       2.45     0.7964   0
  -21  -26   -9      48.74      46.93       3.98     0.9134   0
   14   32    1      48.95      49.68       2.58     0.7886   0
    1    9    8     906.38     908.96       6.03     0.5033   0
  -12  -39   -7      16.73      15.46       4.00     1.0031   0
    4   20    3     383.47     374.87       3.55     0.4906   0
    7   18    4      95.47      97.93       1.97     0.4920   0
    3   27    6      35.97      36.42       2.18     0.7023   0
    3   17   11      67.88      63.29       2.55     0.7426   0
   12   16    0     271.45     269.50       2.82     0.4503   0
    6   21   12      41.80      39.51       3.09     0.8475   0
   18   33    7      53.58      52.24       3.32     0.9373   0
    2    4   14      14.88      13.76       1.99     0.8116   0
   11   15   11      12.85      14.61       1.97     0.7588   0
   17   18    4     142.95     139.81       1.90     0.6031   0
   11   21    8      56.14      54.59       2.24     0.7048   0
    1   31    9      73.15      74.15       3.23     0.8693   0
    7   17    5     106.70     109.85       2.15     0.5041   0
  -15  -24   -6     100.57      99.61       2.57     0.7247   0
   -9  -26  -11     108.21     104.81       3.51     0.8855   0
   -3   -9   -6     994.42    1002.03       6.06     0.4059   0
   16   17   12      11.43      11.68       2.36     0.8676   0
   22   27   11      11.87      12.02       3.74     1.0077   0
    0   28    1     587.87     590.56       4.15     0.6331   0
    3   28    9      70.86      73.58       3.14     0.8186   0
  -16  -21  -14      28.99      28.76       3.38     1.0010   0
  -10  -31   -3      97.24      96.17       2.56     0.7535   0
   -4  -12  -14     123.13     122.01       3.40     0.8542   0
   21   22    3     147.37     146.27       2.28     0.7062   0
  -17  -37   -4      40.01      43.97       3.34     0.9453   0
   -5  -25  -11      47.25      46.56       2.86     0.8544   0
   14   28    0     140.88     143.98       2.85     0.7049   0
   -6  -24   -3      58.56      59.77       1.64     0.5831   0
   19   26    4       4.24       2.53       2.02     0.7607   0
   13   33    8       7.37       7.97       3.04     0.9217   0
   22   32    5      31.47      32.86       2.95     0.9205   0
    9   42    2      37.85      37.08       2.96     0.9740   0
   24   24    8       0.92       2.16       3.69     0.8921   0
    2   35    1      20.02      19.73       2.08     0.7915   0
    5   43    0       0.05       0.59       2.93     0.9747   0
   -5  -36   -3       0.94       0.99       2.16     0.8364   0
    5   19   15     340.73     341.31       7.04     0.9697   0
    4   18   11      65.99      65.62       2.90     0.7568   0
   -2  -17   -1     646.17     645.97       4.54     0.3897   0
    7    8    8    1108.17    1109.25       7.10     0.5187   0
    4   40    8      34.06      32.29       3.48     1.0154   0
   -9  -33   -5      20.25      22.90       2.35     0.8221   0
    7   22   11      34.05      35.80       3.14     0.8189   0
   -1  -27  -13      70.12      67.59       3.61     0.9640   0
    9   16   13      18.23      16.95       2.55     0.8544   0
    3   23    3       7.49       7.92       1.55     0.5500   0
   12   14   12      42.75      45.85       2.11     0.8055   0
    6   15    0    1675.55    1716.27       8.50     0.3638   0
  -12  -29   -5      65.04      62.62       2.44     0.7630   0
   12   20    5      81.13      80.95       2.38     0.5988   0
   -5   -6  -15      46.93      47.39       2.74     0.8806   0
    8   19    5    1006.67    1000.76       6.90     0.5461   0
   30   36    0       0.97       0.35       3.39     1.0552   0
   -1  -18   -9     101.87     102.20       2.20     0.6579   0
   17   30    7       4.19       3.56       2.72     0.8746   0
    4   11    1    1263.24    1268.93       7.40     0.2698   0
   -9  -30   -8      54.88      54.99       2.63     0.8421   0
   -9  -12   -3    1015.66    1024.24       6.48     0.3793   0
    0   24    6     174.12     172.18       2.55     0.6412   0
    8   11    5    1592.69    1579.21       8.17     0.4201   0
   15   31    5      19.26      17.52       2.52     0.8271   0
   19   20   13       6.21       5.19       3.24     0.9721   0
   15   21   14      18.32      18.42       4.04     0.9931   0
    8   12    3     903.97     899.01       5.48     0.3677   0
   -5   -5   -2   35606.84   35844.28     139.79     0.1964   0
   27   34    6      68.59      68.79       3.97     1.0367   0
   -9  -17  -15      37.38      37.41       3.51     0.9655   0
   14   24   13      19.26      18.03       4.09     0.9750   0
  -18  -38   -4      11.78      11.64       3.07     0.9743   0
  -12  -31   -3      83.88      84.33       2.57     0.7681   0
   -6  -12  -10     248.81     252.73       2.79     0.6497   0
   19   22    3      94.08      90.29       1.92     0.6769   0
   -7  -21   -3      11.07      10.06       1.55     0.5275   0
    9   38    5      13.60      14.44       2.80     0.9251   0
   -7  -33   -7      46.20      46.47       2.61     0.8597   0
    5   21   12      46.72      47.44       3.16     0.8442   0
    6   22    6     179.10     182.68       2.35     0.6187   0
  -13  -26  -13      16.38      25.76       3.03     0.9938   0
   -8  -24  -11     138.73     135.41       3.15     0.8514   0
  -12  -33  -12      32.21      28.41       4.27     1.0496   0
    4   22    4     438.40     430.26       4.15     0.5536   0
    7   12    3     186.23     179.41       2.17     0.3573   0
   13   27    2      57.52      53.64       2.28     0.6845   0
  -14  -21   -4      16.44      13.90       1.53     0.6131   0
  -13  -38   -4      12.86      12.88       3.09     0.9331   0
  -29  -31   -5      60.00      59.52       3.91     0.9982   0
    4    6   18       6.28       6.50       2.60     1.0481   0
   18   31    2      56.23      54.91       2.81     0.8153   0
  -18  -31  -11       9.15       8.85       4.78     1.0256   0
    5   12    4     384.00     382.14       3.59     0.3723   0
   11   23    1     170.22     167.37       2.01     0.5769   0
   -4  -23  -11       8.36       9.20       2.45     0.8226   0
    1    7    3    4784.68    4793.02      18.45     0.2348   0
   10   14    8     194.70     192.77       2.46     0.6015   0
    4   15   12     172.40     173.99       3.41     0.7737   0
   16   19    7     396.49     390.34       4.03     0.6892   0
   10   24    9      90.48      93.43       3.12     0.7815   0
    0   30   14      22.96      23.79       4.94     1.0511   0
  -16  -23   -7       5.99       4.63       2.03     0.7484   0
    0    4   11     708.79     711.05       4.89     0.6391   0
    9   11    0    2961.38    2964.22      12.93     0.3200   0
   -4   -6   -5     428.28     429.98       3.34     0.3303   0
   15   19    6     496.17     494.39       4.72     0.6452   0
   11   40    8       3.26       4.29       4.08     1.0413   0
  -11  -24   -2      75.96      74.19       1.68     0.6055   0
   20   23    6      31.23      31.70       2.74     0.7682   0
   14   32   12       6.14       3.84       4.04     1.0464   0
  -18  -34   -7      14.28      12.30       3.51     0.9552   0
   -6  -22  -14      60.23      63.97       3.67     0.9551   0
   10   39    0      26.14      26.64       2.94     0.9065   0
   -5  -46   -1       3.24       2.82       3.46     1.0434   0
    5   26   13       7.69       7.34       3.19     0.9564   0
    6   46    2      15.00      16.55       4.02     1.0508   0
  -20  -41   -4      15.57      77.45      10.79     1.0526   0
    0    1   13       7.73       7.01       1.68     0.7482   0
   -8  -33  -10       1.44       0.05       2.82     0.9568   0
    8   43    1      57.94      57.62       3.32     0.9865   0
   -2  -34   -7      53.45      54.10       2.79     0.8662   0
   -3  -25  -14      20.31      19.15       3.36     0.9849   0
    1   36    0     144.58     157.89       2.92     0.8109   0
  -12  -37   -5      22.24      24.57       2.96     0.9218   0
    4   42    1      63.72      65.73       3.27     0.9517   0
   -9  -35   -4      27.61      27.45       2.42     0.8456   0
    7   16    6     230.85     226.38       2.79     0.5232   0
   13   31    7      58.60      56.95       3.13     0.8573   0
  -19  -19   -2      73.30      69.31       2.45     0.6159   0
    0   39    8      26.92      28.59       2.93     0.9914   0
    6   13   11     103.95     105.32       2.11     0.7102   0
   12   22    2     605.31     606.18       4.16     0.5759   0
    6   23   14       2.62       3.10       3.56     0.9670   0
   18   35    5      46.17      46.07       3.00     0.9317   0
    2    6    0     656.96     645.68       5.10     0.1424   0
   11   13   13     291.06     291.91       3.92     0.8404   0
   13   22    7     353.77     353.22       4.10     0.7023   0
  -24  -25   -6     115.87     117.27       3.60     0.8532   0
   11   19   10     132.83     130.92       2.99     0.7585   0
    1   25   11      93.86      96.00       3.38     0.8472   0
  -15  -18   -4      12.52      10.88       1.54     0.5756   0
   -9  -32  -13      34.48      33.90       4.42     1.0580   0
   -3  -11  -12      83.71      80.27       2.37     0.7365   0
   16   31    2      17.38      15.62       2.44     0.7939   0
    0   26    3     221.89     221.13       2.36     0.6103   0
  -16  -19  -12      35.58      34.89       2.52     0.8884   0
  -10  -25   -5     489.95     491.15       4.12     0.6710   0
   -4  -10   -4    3331.19    3316.31      14.11     0.3343   0
   15   37    7       6.35       5.30       3.14     0.9850   0
  -17  -27   -1     192.32     188.78       2.78     0.7207   0
   -5   -7   -9     974.94     968.74       6.66     0.5528   0
  -11  -23   -1     170.06     166.25       2.02     0.5769   0
   14   30    6      44.36      39.42       2.84     0.8215   0
   -5  -45   -1      35.27      33.14       3.75     1.0211   0
   -3  -18   -1     597.31     597.35       4.53     0.4149   0
  -13  -30   -8      53.95      54.83       2.96     0.8682   0
    6   42    7       5.54      10.69       6.60     1.0367   0
   -4  -19  -10     279.56     281.85       3.76     0.7225   0
    2   37    7      17.63      15.62       2.81     0.9264   0
   -8  -26   -1     117.41     115.96       1.96     0.6152   0
   -8  -16  -17       8.89       5.88       3.43     1.0576   0
    4   16   13      18.01      19.07       2.90     0.8349   0
    7   14   14       3.27       4.93       2.55     0.8791   0
  -21  -24   -7      91.87      93.38       3.29     0.8233   0
   -9  -39   -7      17.38      14.97       3.12     0.9871   0
    7   20    9      99.22      98.00       2.56     0.7040   0
    1   35    4       2.73       2.20       2.20     0.8213   0
    3   21    5      28.44      27.45       1.84     0.5576   0
    6    9    6      63.31      71.16       1.88     0.4224   0
   18   29    9      61.03      65.01       3.73     0.9266   0
   12   26    7      69.59      65.54       2.53     0.7602   0
    8   17    7     357.57     360.18       3.31     0.5840   0
   -1  -20  -15      16.74      17.94       3.36     0.9736   0
   17   24    1     367.95     368.27       3.34     0.6647   0
   10   13   15      16.65      19.39       2.50     0.9386   0
    4    9    3      71.39      74.53       1.78     0.2810   0
   -9  -38   -1     146.89     147.66       3.43     0.8812   0
   -3  -15   -7      24.15      22.23       1.79     0.5299   0
  -14  -29   -1      56.91      58.00       2.38     0.7274   0
   -1  -33   -1      81.19      87.12       2.22     0.7456   0
    3   12   11      52.75      52.89       2.01     0.6913   0
   15   29   11      55.53      57.58       4.36     0.9700   0
    8   10    1     867.98     867.25       4.90     0.2940   0
  -14  -37   -9       9.55       8.20       3.67     1.0303   0
   -1   -9   -7    1042.38    1050.13       6.96     0.4513   0
   14   26    3     181.84     179.67       2.90     0.6869   0
  -13  -35  -10      43.55      41.75       4.41     1.0186   0
    0   28   11      75.00      71.33       3.36     0.8932   0
   -6  -14  -12      32.28      32.72       2.36     0.7708   0
   19   20    1     646.78     648.07       4.29     0.6238   0
   10   39    6      12.55      14.30       3.09     0.9700   0
    9   32    3      68.61      66.59       2.48     0.7681   0
    2   41    2      84.51      87.14       3.17     0.9314   0
   -8  -22   -5     155.53     155.60       2.35     0.6005   0
   -2   -7   -8     536.66     536.64       4.20     0.4885   0
   20   42    3       7.83       6.00       3.26     1.0616  -4
   13   14   15      10.25       9.61       2.91     0.9641   0
  -22  -23  -12       3.63       2.79       4.16     0.9950   0
   13   29    0     153.95     190.81       3.21     0.7156   0
   19   28    5     141.47     135.96       3.68     0.8144   0
  -13  -36   -6      48.84      50.55       3.57     0.9284   0
    3   17    2    4128.66    4145.06      18.40     0.4054   0
    6   21    5      55.30      57.50       1.89     0.5697   0
    1   11   15      59.54      55.69       2.82     0.8980   0
    5   14    6    1020.80    1022.00       7.17     0.4808   0
    2   14   10     162.99     159.41       2.46     0.6575   0
   11   21    7      15.85      16.31       1.69     0.6686   0
    5   24   13       2.67       1.60       2.95     0.9295   0
   17   36    4     115.67     115.90       3.51     0.9255   0
   -9  -37   -2       9.78       8.71       2.41     0.8651   0
    4   13   14       6.68       3.25       2.65     0.8616   0
   16   17    5     284.05     280.90       3.22     0.5992   0
  -14  -30   -1      33.42      30.35       2.35     0.7476   0
  -16  -21   -5      26.00      24.73       1.78     0.6604   0
    0    2    9     230.35     228.68       2.50     0.5197   0
   -8  -25   -7     119.54     119.37       2.31     0.7152   0
   -4  -12   -7     118.61     120.46       2.27     0.4932   0
    9   35   11      10.96       9.26       4.08     1.0308   0
   21   22   12      10.91       8.28       3.57     0.9724   0
   15   17    0     813.38     817.92       4.62     0.5105   0
  -17  -37   -9      13.38      12.74       5.56     1.0529   0
  -10  -36  -11       4.55       6.14       4.00     1.0527   0
    8   20   13      44.55      48.24       3.69     0.8913   0
   -5  -15  -15      36.41      34.87       3.20     0.9334   0
   -1  -14  -17       1.79       0.75       3.56     1.0277   0
   -1   -5   -4   12069.16   12071.59      37.80     0.2572   0
   -6  -24  -12     111.40     116.03       3.58     0.8870   0
  -12  -17   -6     400.87     398.63       3.68     0.5819   0
   13   33    3      24.37      26.20       2.45     0.8171   0
   29   35    4       0.61       6.23       9.53     1.0490   0
   19   22   12       9.72      12.86       3.34     0.9513   0
    6   40    0      52.60      60.61       3.14     0.9107   0
  -32  -32   -4      70.87      65.68       6.77     1.0446   0
   12   34   11      25.38      25.48       4.40     1.0293   0
    8   41    3      32.56      31.42       3.04     0.9563   0
   11   15   16      15.02      15.33       2.95     1.0112   0
   -2  -12  -16      24.07      23.18       3.28     0.9603   0
    1   38    2      20.67      17.22       2.46     0.8636   0
   -6  -45   -2      27.65      28.08       3.73     1.0287   0
  -19  -21   -4      60.82      56.78       2.09     0.6779   0
    0   37   10       4.41       2.24       3.36     1.0124   0
    6   15    9     405.70     399.52       4.06     0.6327   0
  -10  -40   -6      48.84      52.71       3.64     0.9905   0
    6   17    8      29.43      30.12       1.64     0.6136   0
   18   37    3       6.29       7.69       3.05     0.9424   0
    2    8    2    2639.51    2655.67      11.71     0.2184   0
    4    5   15      63.99      65.71       2.51     0.8748   0
   17   30    8      19.12      17.06       2.84     0.9025   0
   11   17    4     614.73     607.22       4.34     0.5107   0
    9   15   14     101.32     101.01       3.47     0.8965   0
  -19  -27   -7     125.41     125.04       3.95     0.8454   0
  -15  -20   -1     239.26     240.47       2.19     0.5658   0
   -3  -13  -10     514.65     516.30       4.41     0.6490   0
   16   29    0      49.75      53.14       2.45     0.7458   0
   -2  -29   -1     130.80     133.07       2.08     0.6571   0
  -10  -27   -7     110.68     109.96       2.49     0.7632   0
   -4  -16   -1    1113.32    1109.76       6.17     0.3758   0
   15   21    5      65.06      65.39       2.02     0.6484   0
    2   17    6     441.54     444.63       4.20     0.5174   0
  -30  -35   -3       1.62       1.40       3.41     1.0522   0
   -7  -42   -8       0.95       3.00       7.24     1.0635  -4
   14   24    4      31.31      31.66       1.95     0.6666   0
   18   29   12       1.70       1.19       4.10     1.0330   0
   14   18   13       2.14       4.75       2.74     0.9071   0
    3   18    8      85.13      85.82       1.97     0.6169   0
    1   20   14      19.31      19.22       3.34     0.9230   0
    0    3   13     170.25     171.54       2.66     0.7509   0
   -3  -20   -4     568.38     567.89       4.32     0.5102   0
  -13  -28   -1      74.80      78.12       2.35     0.6975   0
   -2  -38   -7      18.14      21.01       2.87     0.9467   0
   -7  -15   -7     161.57     162.76       2.41     0.5487   0
  -12  -24   -8      13.14      15.60       1.93     0.7595   0
    2   39    5      22.21      22.00       2.58     0.9251   0
   21   33    1      24.27      23.48       2.91     0.8826   0
   -8  -24   -4     100.14     101.01       1.82     0.6143   0
    8   37    6      84.62      89.14       3.56     0.9196   0
   -7  -20   -4     873.45     865.38       5.80     0.5297   0
   -8  -14  -15      12.27       7.76       3.40     0.9361   0
   -1  -40   -1       2.48       5.54       2.47     0.9028   0
    4   22   15       0.81       1.30       3.32     0.9990   0
    7   12   12      33.40      38.02       1.89     0.7579   0
    4   44    4      40.76      43.04       4.06     1.0211   0
   13   27    9     176.35     175.57       4.45     0.8505   0
  -12  -43   -5       9.23       7.04       3.68     1.0455   0
    3   19    7      20.96      19.67       1.67     0.5914   0
  -15  -32   -6      28.16      26.80       2.82     0.8674   0
    6   11    4    1774.01    1774.53       9.52     0.3641   0
   18   31   11       9.15       7.12       4.41     1.0256   0
   12   24    1     310.57     309.22       2.86     0.6069   0
    2    2   18       6.48      10.65       3.47     1.0374   0
  -14  -27   -3     124.42     123.32       2.53     0.7062   0
  -12  -17   -1    2045.98    2040.19      11.20     0.4721   0
  -10  -34   -9       7.72       5.98       2.64     0.9512   0
   17   26    3      57.90      54.11       2.09     0.7204   0
    9   22   16      16.06      14.89       3.75     1.0647  -4
    4   15    5    2245.98    2239.83      12.52     0.4527   0
   10   24    0     262.39     266.05       2.62     0.5854   0
    0    4    2   26490.33   26464.54      72.11     0.1461   0
    3   10   13      83.61      78.48       2.43     0.7839   0
  -20  -27  -13      13.22      12.51       6.12     1.0638  -4
    9   29    8      95.77      96.20       3.18     0.8241   0
   15   19    9     124.45     124.48       2.97     0.7517   0
  -17  -29   -3      11.28      11.18       2.27     0.7763   0
  -11  -12  -12      70.49      73.29       2.57     0.7816   0
   -1  -11   -5     246.06     239.37       2.91     0.3802   0
   14   20    1      89.12      87.04       1.61     0.5527   0
   -8  -31  -13       9.71       8.46       3.49     1.0387   0
   -1  -29  -14       5.18       6.04       3.99     1.0370   0
   10   39    9       8.07       8.47       3.94     1.0440   0
   19   22    9     163.92     162.62       3.60     0.8345   0
   -6  -16  -14       8.08       4.78       2.75     0.8925   0
   -3  -24  -13      53.72      51.26       3.27     0.9251   0
   22   40    2      14.55      14.64       3.31     1.0343   0
   -7  -17  -15     134.77     136.40       4.24     0.9570   0
    9   34    1      18.11      17.42       2.35     0.7940   0
   -2   -6   -4    1433.09    1441.98       7.47     0.2706   0
    2   43    0      35.60      34.16       2.91     0.9693   0
   -7  -19   -8      49.96      50.99       1.65     0.6478   0
    5   35    1      66.80      66.29       2.55     0.7982   0
  -27  -34   -6      68.75      71.11       5.36     1.0367   0
   -5  -44   -4      12.81       9.82       3.44     1.0233   0
   20   40    5      36.26      32.92       3.45     1.0472   0
  -18  -33  -11      17.79      20.19       6.19     1.0568   0
   -9  -41   -8      25.12      23.27       3.61     1.0512   0
    0   39    1       5.30       6.39       2.39     0.8800   0
  -13  -34   -8      40.05      40.45       3.12     0.9400   0
    3   47    0      45.07      46.37       4.02     1.0604  -4
  -10  -38   -5       4.63       3.38       2.78     0.9303   0
    6   23    7      98.16      94.52       2.23     0.6698   0
   12   28    6     663.11     665.76       6.87     0.7679   0
  -12  -18   -1     390.75     383.45       3.16     0.4905   0
   11   19    5     143.79     139.78       2.54     0.5719   0
    5   26   15       3.86       2.77       4.00     1.0488   0
   17   38    6      14.17      16.06       3.56     0.9989   0
    8   17   14     197.41     204.40       5.13     0.9097   0
    1    3   15      76.19      76.18       2.57     0.8658   0
   -3  -11  -17       0.49       1.45       3.22     1.0110   0
   16   31   11      21.71      17.20       4.49     1.0087   0
    9   41    8      24.97      24.44       3.76     1.0512   0
    0   26   10      55.70      53.50       2.65     0.8207   0
  -16  -19   -3     285.49     288.63       2.71     0.5853   0
   -4  -10   -9     404.55     408.84       3.28     0.5717   0
   15   23    2      53.63      51.04       1.71     0.6289   0
  -17  -27  -11       2.83       3.02       2.93     0.9573   0
  -11  -22  -12      27.93      28.19       2.58     0.8850   0
   -3  -25  -12      47.73      50.10       3.18     0.8933   0
   -1   -7   -1    2925.56    2934.58      13.66     0.1693   0
  -18  -30   -3      46.78      47.39       2.74     0.8064   0
   -6  -10  -10     207.04     204.56       2.47     0.6323   0
  -12  -23   -4     521.35     523.29       3.94     0.6278   0
   13   35    5      37.89      32.68       2.86     0.8885   0
   18   22   12       7.30       7.23       3.23     0.9414   0
  -18  -24  -13       5.75       6.79       2.84     1.0077   0
   -7  -13   -2     438.71     439.46       3.30     0.3518   0
   -4   -7  -17       1.49       3.28       2.93     0.9946   0
  -14  -35   -7       2.49       3.42       3.10     0.9395   0
    5   39    6      15.54      14.29       2.96     0.9502   0
   -5  -24   -9     168.18     168.54       2.98     0.7568   0
  -10  -39   -2      16.86      16.58       2.81     0.9138   0
   26   29    9      16.09      17.21       3.59     1.0184   0
    7   20    2      70.80      70.45       1.77     0.4908   0
  -15  -30   -1      18.70      15.74       2.29     0.7574   0
  -19  -23   -6      51.80      49.86       2.55     0.7552   0
    0   35   12       1.20       1.52       4.07     1.0476   0
   -4  -13   -1    1465.84    1457.37       7.82     0.3116   0
  -10  -34   -8      13.91      12.17       2.79     0.9212   0
    6   19   10      36.42      40.75       2.53     0.7295   0
   18   39    1       2.85       2.31       2.96     0.9689   0
    8   17   16       8.34       8.92       3.67     1.0130   0
    2   10    4    3685.24    3704.50      15.33     0.3251   0
   17   24   14      13.12      12.39       4.88     1.0426   0
   11   31    6      66.17      64.93       2.98     0.8171   0
   17   34    9      44.51      43.33       4.19     1.0003   0
   -3  -15  -10      61.85      66.49       2.15     0.6705   0
    2   18   16      13.37      17.41       3.46     1.0067   0
    2   11   12     128.80     130.82       2.41     0.7348   0
   -9  -10   -1     103.23     104.30       1.96     0.3083   0
   13   14   14      13.02      15.68       2.63     0.9130   0
  -14  -34   -3      33.42      32.19       2.66     0.8457   0
   25   38    4       3.03       6.58       6.10     1.0497   0
   -6  -37   -6      71.94      70.00       3.36     0.9118   0
   -4  -35   -9      37.32      38.71       2.72     0.9472   0
    2   19    4    1441.50    1455.57       8.39     0.4878   0
   30   31    3      44.19      42.93       3.43     0.9866   0
   25   32    4       9.63       5.50       3.25     0.9429   0
   -8  -19   -4     409.50     403.25       3.50     0.5181   0
    7   21   16      12.01      14.95       3.76     1.0467   0
   23   23    0      19.57      28.63       2.73     0.7324   0
    1   22   12      27.79      30.95       3.00     0.8499   0
   -2  -43   -2      12.66      17.21       2.94     0.9761   0
   -3  -22   -6     522.60     530.97       4.23     0.6075   0
   13   39    2      34.39      33.00       2.98     0.9328   0
  -13  -26   -4     484.53     485.93       4.58     0.6938   0
    5   15    8      97.40      93.93       1.91     0.5818   0
   -7   -9   -5    1502.86    1505.06       8.41     0.3855   0
   -4  -23  -14      44.82      44.27       3.54     0.9617   0
   21   35    7      30.85      31.35       3.53     1.0034   0
    3   32    6      79.96      80.93       2.71     0.8018   0
    8   35    0     637.70     643.67       6.24     0.8084   0
  -13  -24   -6     383.18     391.39       4.08     0.7049   0
   -8  -12  -13      34.84      35.11       2.76     0.8153   0
  -10  -40   -1      18.12      17.19       2.85     0.9302   0
    1   44    3      19.66      21.17       3.28     1.0059   0
   -2  -29   -8     189.19     190.92       3.44     0.8001   0
  -15  -29   -2     373.20     370.70       4.28     0.7441   0
   -9  -43   -3       5.21       4.27       3.38     1.0041   0
    7   24    5     331.54     335.72       3.27     0.6321   0
   -5  -35   -8      43.88      42.59       2.74     0.9195   0
   -4  -14   -1    1168.26    1183.77       6.72     0.3329   0
   12   30    3      92.36     100.30       2.60     0.7477   0
  -20  -20  -10      20.17      22.16       3.17     0.8582   0
  -14  -29   -5      30.96      28.67       2.33     0.7800   0
    2   14    1    1069.59    1078.76       6.36     0.3236   0
    5   24    2     338.25     335.14       2.81     0.5639   0
  -21  -23   -1     117.09     116.35       2.20     0.7036   0
   -3  -21   -9      70.41      73.61       2.07     0.7044   0
    4   13    7      72.74      70.73       1.67     0.5059   0
    1   11    9     120.97     119.46       1.94     0.5744   0
   10   26    6     273.18     274.42       3.68     0.7159   0
    4   27   10      15.88      18.01       2.84     0.8418   0
   16   39    5       7.14       9.02       2.89     0.9918   0
   13   14   16      45.94      50.83       3.76     1.0160   0
    8   10    6     831.91     842.30       5.46     0.4497   0
   15   17   15       7.86      10.21       3.30     1.0026   0
   19   21   10     130.80     132.84       3.66     0.8588   0
   15   15    8    1011.27    1001.20       8.93     0.6633   0
   -5  -15   -8      96.82      92.90       1.94     0.5818   0
  -11  -14  -14      26.86      26.86       3.30     0.8996   0
   -1   -5  -11     408.13     409.78       3.26     0.6431   0
  -27  -35   -3       6.38       9.86       3.40     1.0102   0
    0   38    0     362.47     391.88       6.42     0.8556   0
  -12  -17  -13      50.64      50.94       2.90     0.8825   0
   23   27    5       5.47       2.84       2.70     0.8488   0
   -3  -26   -3     259.38     258.60       2.55     0.6141   0
  -16  -32  -10      22.51      21.52       3.63     0.9899   0
   -7  -19   -9     772.55     775.71       5.68     0.6899   0
   28   31    3      19.43      18.97       2.94     0.9563   0
   12   34    2     184.84     191.42       3.60     0.8200   0
  -17  -37   -1      31.77      33.81       2.94     0.9186   0
   21   39    4       3.10       2.20       3.54     1.0236   0
    5   37    3     167.44     166.15       3.15     0.8582   0
   -5  -42   -2      31.25      30.08       2.98     0.9593   0
  -17  -23   -8      41.79      38.65       2.62     0.7915   0
   -8  -22  -11       4.19       2.35       2.12     0.8235   0
   26   27    0     157.02     152.94       3.01     0.8440   0
    0   37    3       1.39       4.94       4.99     0.8508   0
   -1  -16  -16      94.87      97.25       4.32     0.9886   0
   -1  -22  -16       1.30       1.08       3.52     1.0455   0
   25   30    8      20.44      19.02       3.00     0.9924   0
    6   17    1     317.32     312.70       2.99     0.4100   0
   -9  -33  -10       4.57       1.87       2.82     0.9613   0
  -11  -43   -3       7.70       5.79       3.37     1.0142   0
    5   28    9     112.28     111.37       3.50     0.8235   0
   17   32    0       9.06       9.63       5.57     0.8159   0
    6    6   12      18.28      22.94       2.42     0.7162   0
   16   29    9      30.32      31.96       3.46     0.9079   0
   10   30    3      50.42      48.98       2.23     0.7326   0
   16   35    8      28.09      29.63       3.45     0.9811   0
    7    7   16      43.34      47.72       3.79     0.9470   0
    0   14    5    3154.48    3134.06      14.39     0.4267   0
   -4  -16  -11       4.58       3.04       2.06     0.7337   0
  -10  -13   -3    1575.47    1576.79       8.62     0.4076   0
   -8  -21   -4       4.43       2.47       1.42     0.5559   0
  -11  -24  -10      19.47      18.80       2.14     0.8272   0
   -9  -17  -14      26.05      26.62       3.01     0.9144   0
   -5  -11   -3    2005.09    2024.23       9.47     0.3222   0
   14   18    4     154.75     157.41       2.49     0.5627   0
  -11  -42   -6      13.21      13.70       4.08     1.0367   0
  -12  -21   -1     498.03     492.02       3.30     0.5476   0
  -14  -21   -8     124.72     125.82       2.18     0.7313   0
   13   37    7       5.36       4.78       3.16     0.9705   0
  -16  -17  -14      17.86      17.87       2.97     0.9617   0
  -19  -26  -13       3.41       6.40       5.25     1.0416   0
    0   23   15       9.36       9.20       3.48     1.0063   0
   -1   -9   -2    2249.07    2275.76      10.69     0.2341   0
   -4  -17   -3      53.65      51.11       1.75     0.4294   0
    2   12   14      23.39      27.11       2.55     0.8506   0
  -13  -26   -1     310.33     309.12       3.30     0.6571   0
   25   28   11       2.36       3.78       4.65     1.0558   0
   21   27    9      25.26      25.55       3.11     0.9280   0
   -1  -33   -2      91.66      91.75       2.24     0.7522   0
   -5  -22  -11      72.32      69.48       2.66     0.8114   0
    1   34    6      67.84      65.43       2.80     0.8401   0
   20   34    0      70.85      71.82       3.05     0.8882   0
  -15  -34   -9       3.77       2.97       3.04     0.9840   0
    7   26   12      32.64      34.70       3.72     0.9187   0
  -21  -22  -12      10.98      12.58       3.09     0.9724   0
  -19  -25   -8      34.77      31.90       3.09     0.8436   0
    6   11   13      86.85      87.39       2.35     0.7993   0
    3   41    3       9.36      12.52       2.59     0.9416   0
  -10  -36   -2      35.76      35.37       2.65     0.8491   0
    6   29    4     115.97     116.01       2.31     0.7054   0
    2   12    6    1199.52    1199.51       7.41     0.4406   0
    5    6    5     244.39     238.77       2.52     0.3371   0
   11   29    0      63.27      61.11       2.15     0.6984   0
    1    7   17       8.89       7.44       2.87     0.9908   0
    5    9   18       4.12       1.49       3.22     1.0611  -4
   16   25    4     339.11     339.54       3.87     0.7068   0
   13   30    5      46.24      43.06       2.37     0.7904   0
   25   32    2      72.56      70.98       3.30     0.9216   0
   19   23   10       0.26       1.61       2.85     0.8844   0
    9   29    3     156.47     156.30       2.65     0.7051   0
   -8  -22  -16       4.75       7.78       3.95     1.0606  -4
    2   21    2    3507.19    3531.88      16.82     0.4887   0
  -11  -24   -3     367.73     368.22       3.28     0.6190   0
    8   30   11       9.41       6.53       3.45     0.9429   0
   27   30    6      12.68      10.80       3.46     0.9721   0
   -1  -29   -5     269.46     271.36       3.14     0.7139   0
    8   16   17       8.82      11.07       3.95     1.0576   0
  -18  -28   -4      34.38      35.15       2.41     0.7840   0
  -15  -33   -8       5.82       2.43       2.94     0.9370   0
   -5  -46   -3       1.87       0.88       3.64     1.0561   0
   -3  -24   -8     117.76     110.98       2.29     0.7130   0
   13   41    0       3.18       3.17       2.95     0.9685   0
   10   11   16       8.90       8.63       2.81     0.9794   0
    9   34   10      22.11      21.96       3.63     0.9788   0
   -7  -11   -3      49.61      48.51       1.54     0.3405   0
  -13  -25   -2      66.53      67.49       1.89     0.6448   0
   21   37    5      19.97      18.69       3.18     1.0002   0
   -2  -34   -2      13.58      13.88       2.02     0.7755   0
    8   33    2     322.98     321.09       3.97     0.7732   0
   11   25   13       8.41       7.55       3.91     0.9682   0
   -8  -10  -11      65.07      62.84       2.09     0.6954   0
   -1  -36   -6      34.32      33.92       2.72     0.8813   0
    1   46    1      24.93      24.09       3.59     1.0376   0
    7   16   16       0.29       2.19       3.31     1.0009   0
    4   32    0      19.31      15.75       1.90     0.7261   0
    7   30    3      43.37      41.18       2.02     0.7148   0
    1   44    5       8.53       5.01       3.20     1.0319   0
  -19  -29   -3       6.65       5.39       2.24     0.7995   0
   25   28    3      44.36      43.19       2.56     0.8626   0
   -1   -2  -18       9.44       9.76       2.43     1.0367   0
  -14  -31   -7     124.72     121.76       3.58     0.8653   0
  -11  -41   -6      37.25      39.65       4.29     1.0162   0
    5   26    0     603.73     614.66       4.16     0.5962   0
   11   25    5     366.11     370.53       3.98     0.6789   0
   -4  -10  -16      14.95      13.18       3.07     0.9518   0
   29   33    0      20.53      19.42       3.54     0.9892   0
    4   25    8      12.94      11.52       2.01     0.7326   0
   16   37    7      15.14      13.76       3.20     0.9930   0
   10   22   13      37.39      39.31       3.95     0.9248   0
  -22  -28   -8       5.24       4.60       3.20     0.9245   0
    3    6    1    5420.60    5443.09      20.60     0.1616   0
   -8  -23  -12       8.43       8.71       2.42     0.8816   0
   15   23   13      12.93      14.20       3.80     0.9703   0
  -22  -33   -1      28.07      27.32       3.08     0.8949   0
   -5  -13  -10     200.92     200.71       2.65     0.6552   0
  -11  -16  -16       8.36       7.03       3.21     1.0189   0
   -1   -7   -9     626.39     632.81       5.40     0.5416   0
   14   16    5      17.38      15.01       1.73     0.5585   0
  -18  -30  -12       9.00       9.31       5.55     1.0474   0
   -1  -25  -10      41.91      41.50       2.48     0.8052   0
  -16  -19   -2      17.26      16.85       1.36     0.5710   0
   23   25    3      17.33      18.03       2.04     0.7841   0
   -5  -14   -1    1579.67    1568.41       8.21     0.3396   0
   -2  -13  -13     525.78     531.38       6.09     0.8043   0
    1   10    6     454.30     450.73       3.60     0.4127   0
   -7  -13  -11      53.87      50.91       2.16     0.7148   0
  -13  -20   -3      54.57      55.44       1.56     0.5641   0
   12   32    4      26.85      26.48       2.60     0.8032   0
   21   25    6      49.34      46.02       2.67     0.8121   0
   -8  -16   -3     617.33     609.22       4.74     0.4382   0
   -9  -24  -13       8.07       8.80       3.05     0.9446   0
    8   27   14      16.22      15.54       4.27     1.0250   0
   -4  -10  -10      65.92      64.01       1.72     0.6243   0
  -21  -24   -4      17.72      14.74       2.19     0.7540   0
  -15  -40   -1      10.02      11.13       2.93     0.9636   0
    9   16   17       3.10       5.80       3.82     1.0617  -4
    4   36    5      33.13      32.41       2.44     0.8648   0
   -9  -45   -4       3.55       4.28       3.72     1.0586   0
    7   34    6     177.74     177.33       3.86     0.8544   0
    0   35    5     102.62     100.73       2.79     0.8389   0
   19   41    1       9.04       9.51       3.24     1.0191   0
    3   43    4       7.65       7.89       3.09     0.9975   0
    6   19    3     252.70     250.27       2.91     0.4807   0
  -23  -27  -11      18.60      22.94       5.27     1.0189   0
   11   31    9      14.00      15.04       3.46     0.9037   0
   12   38    8       6.88       6.44       3.37     1.0084   0
   17   34    2      83.75      83.40       3.04     0.8636   0
    1   15   11     908.80     914.63       8.35     0.7176   0
   13   28    9      33.69      38.56       3.32     0.8667   0
    4    7    4    5548.57    5542.40      20.20     0.2931   0
   29   32    6      38.36      38.07       3.80     1.0318   0
   10   16    1    2635.73    2635.21      12.08     0.4287   0
   16   33   10      23.15      25.26       4.05     1.0064   0
    7   27    7      90.12      91.49       2.62     0.7460   0
    0   12    3     507.05     524.34       4.38     0.3206   0
   -2  -46   -3       4.21       0.13       3.38     1.0510   0
  -22  -34   -2      25.92      23.59       3.42     0.9191   0
   24   37    5       8.03       5.18       3.06     1.0338   0
   -9  -11  -16       7.89       8.01       3.46     0.9744   0
   -5   -9   -5    2407.42    2412.62      11.64     0.3694   0
   -1   -3   -6     611.95     608.02       4.34     0.3524   0
  -16  -20   -1      68.26      66.32       1.55     0.5796   0
  -30  -31   -7      37.98      34.33       4.83     1.0515   0
    1   22    5      66.51      63.04       1.85     0.5733   0
    9   13   17       1.18       1.79       3.42     1.0407   0
   -5  -13   -1     643.14     655.96       4.48     0.3188   0
   13   39    9      18.55      15.56       3.94     1.0606  -4
  -22  -25  -12       1.08       4.32       6.00     1.0192   0
   -2   -8   -5     964.09     963.64       6.13     0.3423   0
  -13  -16   -8     198.11     195.06       2.29     0.6536   0
   -4  -23   -5     152.18     157.03       2.48     0.5992   0
   12   36    1     121.39     117.96       3.35     0.8564   0
   -2  -22  -11     307.24     311.28       4.56     0.8049   0
  -14  -39   -3     101.60     101.98       3.73     0.9488   0
   21   29   11       4.29       1.37       4.29     1.0249   0
   -8  -12   -6     237.29     228.01       3.12     0.4739   0
   -5  -20  -13      18.32      18.13       2.82     0.8802   0
   20   32    6      75.10      71.44       3.19     0.9171   0
    4   34    9       6.37       7.05       3.13     0.9286   0
  -21  -24   -6      20.41      26.94       2.60     0.7967   0
  -10  -35  -11       6.75       5.93       3.87     1.0354   0
    3   39    1      11.29      10.16       2.53     0.8826   0
    4   13    5     949.28     947.53       6.20     0.4201   0
    6   31    6      60.65      60.44       2.71     0.7903   0
  -20  -26   -2     126.54     129.83       2.58     0.7475   0
  -12  -23   -3     198.93     196.71       2.39     0.6091   0
  -21  -23  -11      20.21      21.79       3.78     0.9445   0
   13   27   13       2.01       3.22       3.89     1.0072   0
  -15  -26  -12      25.13      29.49       3.30     0.9661   0
    1   11    0   25432.30   25507.60      73.87     0.2487   0
    4   27    3      61.36      61.00       1.81     0.6383   0
   -9  -14   -6     284.13     283.95       3.28     0.5095   0
    7   26    3     234.61     234.32       2.65     0.6304   0
  -22  -26   -3     165.38     162.96       3.18     0.7861   0
   10   23   11      67.04      66.63       3.85     0.8481   0
   25   34    0      56.57      55.33       3.53     0.9502   0
    0    8    8    2143.50    2116.10      11.45     0.4942   0
   -2  -30   -4      49.93      48.33       1.98     0.7150   0
    3   30   11      39.71      38.25       3.98     0.9280   0
   27   31    7       9.99       5.73       3.09     1.0094   0
   12   13   17      30.91      31.45       3.76     1.0559   0
   -2  -20   -2     525.20     524.12       4.60     0.4670   0
  -11  -14   -5      10.25       6.06       1.76     0.4934   0
    8   28   13       7.55       6.33       3.49     0.9946   0
   14   22   14      16.10      14.29       3.93     0.9967   0
   -1  -31   -7      85.80      81.56       2.77     0.8061   0
   17   21   15      15.15      14.10       4.61     1.0558   0
  -18  -22   -1      89.85      90.97       1.86     0.6426   0
  -12  -27   -2      46.57      43.84       2.04     0.6752   0
   -8  -15   -9     132.28     129.55       2.12     0.6439   0
   -3  -26  -10      27.27      31.47       2.59     0.8235   0
   -9  -21  -16      57.83      63.27       5.03     1.0544   0
   -3   -4  -15      63.39      61.99       2.43     0.8702   0
   28   31    8       6.51       6.53       3.05     1.0471   0
   22   28    4      64.93      62.24       2.97     0.8342   0
    0   17   16      12.65      15.36       3.44     0.9968   0
   -4  -27   -1      44.17      46.29       1.68     0.6173   0
   -2   -8  -15       6.01       9.54       2.45     0.8826   0
   -8  -18  -10     200.37     198.35       2.95     0.7264   0
  -10  -18  -12      64.99      64.26       2.84     0.8315   0
   -2  -23  -13      41.21      40.99       3.19     0.9107   0
   20   36    3      10.04       6.94       3.02     0.9432   0
    4   38    2      27.43      28.17       2.46     0.8680   0
   23   34    4      58.35      57.62       3.43     0.9525   0
    7   28    1      17.06      14.22       1.65     0.6524   0
   10   40    5       9.01       9.81       2.83     0.9719   0
  -19  -31   -5      48.77      53.58       2.90     0.8677   0
   25   30    1      57.27      56.37       2.70     0.8812   0
  -10  -42   -7      23.06      24.77       4.19     1.0522   0
   -2   -6  -15     114.32     113.75       2.83     0.8745   0
  -23  -34   -4      58.02      56.18       3.27     0.9525   0
   12   32   12      16.23      15.93       4.08     1.0338   0
   24   29    9      33.73      30.89       3.41     0.9932   0
    5   28    6     126.61     123.19       2.57     0.7275   0
  -12  -42   -4      27.55      25.29       4.12     1.0101   0
    6   35    9      12.68      10.61       3.38     0.9525   0
   16   35    1      21.96      20.92       2.76     0.8684   0
  -22  -30   -6      21.42      22.54       3.11     0.9060   0
   13   18   12      43.45      43.93       2.81     0.8523   0
    3    4    3   10453.83   10431.58      31.81     0.2060   0
  -10  -13  -10      48.18      47.70       1.85     0.6836   0
    9   27    2      54.86      50.72       1.88     0.6511   0
   18   20    8     249.56     240.34       3.41     0.7608   0
  -17  -23  -13       4.76       5.89       2.61     0.9869   0
   -5  -11  -12     292.21     288.38       3.70     0.7420   0
    3   18   15       8.02       7.71       3.25     0.9557   0
   -1  -27  -12       8.56       5.62       2.92     0.9201   0
  -12  -21   -9     283.17     279.67       3.30     0.7514   0
   23   31    1      14.11      14.10       2.78     0.8710   0
   -6   -6   -4   11572.02   11532.03      53.89     0.2991   0
   -3  -30   -7      58.82      60.46       2.58     0.7893   0
    0   23    4      59.25      59.76       1.89     0.5667   0
   12   38    6       8.12       9.55       3.21     0.9614   0
   10   11   13      98.71     101.64       2.53     0.8193   0
   -4   -5  -18       1.70       4.01       3.24     1.0454   0
   21   27    0     456.84     461.21       4.44     0.7702   0
   15   26   12      24.92      25.04       4.24     0.9661   0
  -17  -42   -5      11.30      11.09       8.68     1.0600   0
   -2   -2  -14     248.09     257.47       4.94     0.8079   0
   26   31    4      11.52      12.26       3.07     0.9396   0
   20   24    8      34.49      33.26       2.63     0.8406   0
    7   32    4      16.66      17.58       2.18     0.7726   0
   -4  -20   -4     323.39     328.82       2.91     0.5137   0
   19   39    3      39.06      39.10       3.48     0.9919   0
  -19  -35   -4      11.49       8.23       2.79     0.9258   0
    6   29   13      29.69      29.30       3.99     1.0019   0
   -2  -22  -16       7.43       8.76       3.54     1.0462   0
    2   12   17      11.48      10.73       3.61     1.0156   0
    5    6   14      11.21      10.22       1.96     0.8243   0
   -5  -27  -15       3.46       5.49       3.65     1.0615  -4
    5   16    5     282.23     280.29       3.43     0.4745   0
    1    9    9     338.11     341.02       3.44     0.5564   0
    4    5    6    2819.21    2847.40      12.91     0.3740   0
   16   25   13       1.39       2.06       4.05     1.0029   0
   10   18    7      55.37      55.11       1.75     0.6141   0
  -20  -21  -13       3.77       3.65       2.90     0.9928   0
    9   17   10     172.66     176.58       2.85     0.7201   0
  -16  -29  -13      41.14      39.72       3.97     1.0561   0
    0   10    1     431.60     421.99       3.90     0.2324   0
  -14  -36   -1      45.55      47.91       2.94     0.8716   0
    8   30    2      13.73      12.75       1.86     0.7085   0
    7   27    9      19.21      22.42       3.04     0.8139   0
   14   14    0    2728.01    2734.23      18.21     0.4458   0
    1   16    3    1914.42    1913.69      10.48     0.4001   0
   -9  -23   -3      72.72      70.45       1.74     0.5823   0
   -6  -41   -8       1.98       0.71       4.15     1.0403   0
   -2   -6   -7    1187.14    1191.56       7.14     0.4271   0
  -32  -33   -1      20.33      14.52       4.63     1.0366   0
   -4  -21   -7     415.49     414.74       3.31     0.6276   0
   12   42    3      66.47      66.05       3.69     0.9986   0
   -7  -19  -11      27.47      28.30       2.25     0.7799   0
  -15  -18  -15       4.52       5.37       3.16     1.0114   0
  -27  -34   -3       6.31       5.14       3.37     0.9927   0
   21   31    5     178.82     183.10       4.54     0.8908   0
   -8  -10   -4     289.42     291.59       3.03     0.3689   0
   -5  -18  -15      59.42      65.95       3.59     0.9599   0
   20   38    4       0.37       0.02       3.05     0.9939   0
    7   30    8      54.58      47.08       2.76     0.8324   0
    6   19   11       2.61       2.71       2.64     0.7757   0
  -25  -28   -2      33.66      33.07       2.68     0.8530   0
    3   37    7       1.65       1.12       2.67     0.9278   0
   -7  -34   -1       5.19       7.17       2.17     0.7837   0
    5    8   17      38.96      40.36       2.90     1.0007   0
  -20  -32   -4       5.02       7.43       3.00     0.8803   0
   24   31    0       1.05       2.76       2.61     0.8827   0
   -7  -33  -12      13.18      14.28       3.90     1.0264   0
  -11  -35   -6     194.32     193.58       4.21     0.8953   0
   -1  -11  -13      24.59      23.40       2.37     0.7881   0
   17   40    3       9.53       8.05       3.06     0.9937   0
  -15  -28  -10      10.61      10.57       2.98     0.9179   0
    4   25    1      65.17      65.82       1.62     0.5730   0
   10   22    4      92.08      93.18       2.16     0.5908   0
   -1  -45   -1       4.77       4.76       3.33     1.0151   0
  -16  -25   -2      43.64      39.02       1.78     0.6782   0
   28   34    3      34.39      35.26       3.67     1.0066   0
   12   30    8      66.17      67.26       3.23     0.8609   0
    6    6    8    1089.46    1113.34      10.23     0.4983   0
  -23  -31   -5      42.48      40.79       3.15     0.9155   0
   12   19   15      32.93      33.08       3.90     1.0003   0
    2   25   14       9.18       6.91       3.32     0.9836   0
  -11  -16   -7      31.75      32.05       1.77     0.5944   0
    8   26   15       0.60       2.39       4.13     1.0582   0
    5   37    1      21.83      23.83       2.34     0.8426   0
   -1  -45   -5      27.81      24.87       3.39     1.0535   0
   17   23    9      14.29      17.25       2.60     0.8263   0
   23   25   10       2.32       2.21       3.18     0.9571   0
    1   28    6     189.15     189.39       2.96     0.7191   0
  -12  -13  -15      35.66      36.75       3.48     0.9504   0
   -3  -28  -12       6.11       4.71       2.96     0.9373   0
   -9  -27  -14      37.68      38.80       3.72     1.0292   0
   -3   -6   -9      32.79      30.80       1.73     0.5393   0
  -13  -20  -10      29.67      28.91       2.00     0.7870   0
   22   30    2      60.08      59.75       2.81     0.8455   0
   -3  -12  -17       6.13       9.35       3.53     1.0168   0
   -4  -25   -4     279.73     282.87       2.94     0.6148   0
   -8  -16  -12      10.50      11.65       2.34     0.7992   0
  -14  -45   -1       2.65       4.10       3.80     1.0627  -4
   12   27    9      24.76      25.34       3.16     0.8430   0
    1   42    5       2.13       1.27       2.83     0.9887   0
   20   26    1      33.11      31.31       2.02     0.7408   0
    5    9   17       3.64       3.84       2.70     1.0050   0
   23   32    6      15.63      14.42       2.88     0.9521   0
   -2  -29  -10     118.81     118.59       3.67     0.8714   0
   10   42    3      12.49      11.06       2.98     0.9873   0
   -3  -35   -2     341.34     342.57       4.03     0.7993   0
  -19  -33   -7      10.66      12.66       3.54     0.9472   0
   19   31    9      11.98      10.99       3.48     0.9686   0
    3   33    4      48.53      47.90       2.35     0.7808   0
   -7  -30   -7      35.01      35.17       2.42     0.8020   0
  -23  -36   -2       5.98       2.37       3.09     0.9688   0
   -4  -34  -10      28.29      26.92       3.20     0.9618   0
    1    9   16       7.18       4.79       2.73     0.9427   0
  -18  -42   -1      16.37      17.67       3.61     1.0305   0
    5   30    4      53.10      54.13       2.09     0.7224   0
   -3  -15  -13      29.28      30.87       2.67     0.8233   0
   14   41    2      24.91      24.07       2.99     0.9823   0
   -6  -16   -1    4648.03    4680.36      18.38     0.3890   0
   10   16    8      35.76      34.11       1.60     0.6263   0
    4   29   12      15.18      13.23       3.31     0.9545   0
   16   33    3      10.46      12.92       2.46     0.8436   0
   -3  -34  -10      14.86      15.86       3.17     0.9600   0
  -22  -32   -4     145.89     147.39       4.19     0.9041   0
   13   20   10      29.62      26.11       2.39     0.7870   0
    8    9    7     552.84     557.10       4.25     0.4854   0
  -10  -15  -12      24.06      18.48       2.50     0.8008   0
    9   21    0    3017.26    3041.03      13.99     0.5144   0
   -2  -15   -1    1711.90    1713.81       8.99     0.3456   0
  -17  -21  -11      53.39      53.29       2.57     0.8778   0
   -5   -9  -14      16.37      17.49       2.56     0.8380   0
   -1   -3  -13     291.31     293.07       3.45     0.7512   0
   30   30    6      25.04      25.46       5.53     1.0157   0
   -1  -21   -6     170.75     174.55       2.49     0.5858   0
  -18  -20   -3      44.79      45.57       1.82     0.6300   0
   -6   -8   -6      39.81      37.73       1.66     0.4121   0
   -3  -32   -5     192.84     193.31       3.10     0.7787   0
    0   21    6      22.55      27.52       1.75     0.5854   0
   22   26    7      33.76      31.52       2.75     0.8662   0
  -10  -24   -2      32.76      35.19       1.59     0.5966   0
    9   12    8      29.48      30.96       1.57     0.5708   0
   21   29    2      18.87      19.13       2.32     0.8144   0
  -26  -26   -8      92.94      90.07       5.15     0.9472   0
   11   33    0      42.12      47.48       2.67     0.7832   0
    8   15   16      26.11      27.57       3.57     0.9968   0
  -15  -36   -6      12.04      10.31       3.31     0.9435   0
   -7  -42   -3       8.01       8.02       2.82     0.9741   0
   19   19   12      25.98      28.64       4.24     0.9179   0
    7   38    2      33.24      31.14       2.70     0.8776   0
  -10  -17  -12       3.19       0.20       2.29     0.8208   0
   19   37    5       7.07       5.61       2.98     0.9797   0
  -19  -37   -2      11.32      11.29       3.00     0.9436   0
    6   33   10      71.88      69.52       3.94     0.9494   0
   15   34    1      30.08      30.60       2.49     0.8387   0
  -11  -33   -5      58.60      57.96       2.71     0.8344   0
    5   18    7     144.11     140.86       2.34     0.5823   0
    2    8   11     305.61     308.45       2.88     0.6594   0
    5   13   17       2.73       4.30       3.54     1.0270   0
   17   18    7      62.06      61.45       1.98     0.6877   0
   10   20    5       0.34       3.85       1.87     0.5798   0
  -22  -26  -12       2.57       0.23       5.77     1.0318   0
   13   14    2    1331.15    1331.14       7.95     0.4453   0
  -16  -27  -11       2.03       0.94       2.71     0.9486   0
    7   28   13      16.50      17.56       3.48     0.9907   0
  -10  -34  -12      26.00      24.97       4.14     1.0551   0
    3   30    0      35.20      34.70       1.75     0.6789   0
  -10  -11   -5    1731.96    1724.28       9.99     0.4413   0
  -23  -29   -4     156.82     156.41       3.51     0.8646   0
   24   33    1      19.45      19.69       2.96     0.9206   0
    8   28    4       7.04       7.55       1.92     0.6949   0
    5    9    9     216.54     219.84       2.66     0.5672   0
   17   21    6      48.87      47.91       2.44     0.6994   0
    1   18    1     739.53     746.97       5.10     0.4100   0
   -9  -21   -5     105.10     101.30       2.03     0.5894   0
    2    8   12     252.88     257.70       2.88     0.7148   0
   -3   -4   -2    4137.50    4093.18      14.81     0.1610   0
   16   22   14      25.71      28.46       4.68     1.0118   0
    0   17    9     150.20     142.10       2.55     0.6439   0
   -4  -27   -9     138.69     132.80       3.33     0.8036   0
   12   40    5      13.88      15.13       2.94     0.9833   0
   -2  -29  -12       0.86       1.47       3.21     0.9513   0
   -8   -8   -2     460.22     464.84       5.23     0.2795   0
  -17  -36   -8      76.17      77.34       5.01     1.0076   0
  -15  -20   -7     141.74     142.86       2.25     0.6921   0
   -5  -18  -17      27.15      28.36       4.05     1.0645  -4
    7   28   10     124.41     124.84       4.24     0.8679   0
   -3  -33   -9      96.07      94.01       3.34     0.9081   0
  -10  -33  -11       3.61       2.21       3.36     1.0016   0
    0   43    4       0.00       0.07       2.84     0.9952   0
   19   33    2       6.48       5.93       2.54     0.8651   0
    3   35    5      20.29      19.44       2.25     0.8416   0
    6   26    4     255.69     257.78       2.89     0.6434   0
    6   27    2      30.39      31.73       1.67     0.6333   0
    9   45    4       3.56       4.43       3.02     1.0586   0
  -20  -30   -6      21.01      20.25       2.71     0.8822   0
   24   29    2      39.08      36.68       2.47     0.8554   0
   17   42    1      22.81      22.20       3.49     1.0218   0
   -5  -42   -3      12.14      11.84       2.73     0.9679   0
   -9  -12  -13      17.25      17.47       2.63     0.8205   0
    4   31    7     132.55     136.28       3.26     0.8108   0
    7    7    2   16237.31   16191.37      73.34     0.2508   0
   13   18    5      31.17      28.78       1.94     0.5768   0
    3   15   13      29.05      27.83       2.67     0.8233   0
   19   20   11      50.16      45.59       3.12     0.8867   0
   28   32    5      41.85      39.24       4.11     0.9997   0
    3   26   15       5.57       6.61       4.05     1.0449   0
   18   20    3      44.65      42.61       1.48     0.6300   0
   -9  -17   -9     129.38     127.05       2.22     0.6750   0
  -12  -36   -2      70.66      70.47       3.09     0.8621   0
    8   24    1     411.80     405.66       3.27     0.5725   0
   11   14    2      94.71      89.20       1.88     0.4171   0
   -2  -27   -3     346.43     347.00       2.82     0.6336   0
  -24  -28   -8      51.87      47.91       3.68     0.9494   0
    1   30    4     175.04     174.22       2.55     0.7140   0
  -16  -17  -15      10.39      12.42       3.15     1.0104   0
   -3  -30  -14       4.83       2.97       4.22     1.0533   0
   -9  -25   -4      32.52      31.02       1.68     0.6410   0
   -3   -8  -11       5.08       0.51       1.41     0.6614   0
  -13  -18  -12      42.90      44.50       2.69     0.8523   0
   22   24    0      31.12      27.53       1.88     0.7331   0
  -10  -22   -9     101.05     102.59       2.34     0.7511   0
    9   32    9     110.47     114.80       4.30     0.9101   0
   -4  -31   -6     128.45     127.52       2.91     0.7839   0
  -10  -38   -9       1.74       0.24       3.20     1.0251   0
   15   26    5     474.02     480.13       5.71     0.7345   0
   20   24    7     159.44     153.89       3.38     0.8105   0
   14   29   13      17.99      18.88       4.40     1.0416   0
   23   38    0       2.96       4.17       3.29     1.0001   0
   10   44    1      22.58      22.39       3.26     1.0176   0
   -3  -37   -4      76.55      74.55       3.04     0.8669   0
   25   26    5      21.55      20.75       2.62     0.8616   0
   22   33    8      43.08      44.27       3.47     1.0046   0
   -7  -32   -5       8.84       7.98       2.17     0.7917   0
   -4  -23  -13       4.79       5.94       2.88     0.9141   0
    5   16   10     122.97     121.62       2.73     0.6880   0
   16   30   11      18.14      15.76       3.94     0.9932   0
   14   43    0      25.48      25.25       3.45     1.0182   0
   15   42    5       0.54       3.34       7.22     1.0446   0
   10   18   14     107.29     104.33       4.49     0.9293   0
    4   19    2    3183.26    3164.79      15.70     0.4521   0
  -13  -16  -15       4.85       3.98       3.07     0.9798   0
    7   11    7    1284.28    1292.54       7.93     0.4983   0
    0   10    8    1681.00    1694.79       9.67     0.5123   0
   13   22    8      52.53      51.86       2.51     0.7368   0
   -5   -5  -18      21.40      23.88       4.91     1.0476   0
    9   23    6     129.67     127.75       2.55     0.6545   0
   12   15    1     300.97     298.19       2.89     0.4363   0
   24   35    8       6.70       5.05       3.58     1.0606  -4
   18   24    4       9.62       6.71       1.87     0.7136   0
   27   30    5      36.04      35.49       3.22     0.9532   0
   -1  -23   -8      85.93      86.90       2.34     0.6932   0
    5   26   11      29.85      29.26       3.05     0.8694   0
   10   11    2    2401.49    2400.06      11.59     0.3540   0
  -19  -28   -1     270.39     279.89       3.51     0.7641   0
  -25  -34   -8      14.57      14.59       4.50     1.0558   0
  -10  -18   -4     396.32     391.55       3.80     0.5176   0
    9   14   10      77.73      77.18       1.84     0.6865   0
    0   12    8     221.24     227.67       2.49     0.5337   0
   15   30    8      13.49      13.14       2.78     0.8844   0
   21   35    9       5.49       6.91       4.08     1.0548   0
   -7  -16   -1     684.09     675.16       4.34     0.3974   0
   20   28    4     125.95     129.26       3.14     0.8082   0
   -6  -31   -1      64.96      63.10       2.03     0.7133   0
  -25  -28   -9       9.94      10.52       3.85     0.9912   0
   19   35    7      18.94      21.17       3.21     0.9830   0
    6   25    9      34.18      36.15       2.64     0.7766   0
    6   35    8       6.01       3.25       2.62     0.9225   0
   15   32    3      19.74      17.73       2.36     0.8143   0
  -11  -35  -11       6.68       5.41       3.96     1.0406   0
    5   20    1     455.80     458.60       4.04     0.4677   0
   -6  -40   -1      45.96      44.77       2.90     0.9125   0
   13   29   10      14.06      14.17       3.31     0.9181   0
   -3  -18  -14       1.39       2.29       2.73     0.9041   0
   29   33    5       3.34      15.04      19.17     1.0302   0
  -12  -34   -3      83.58      84.99       2.90     0.8300   0
   16   43    0      47.66      45.61       3.64     1.0331   0
   -6  -35   -8       5.94       2.73       2.50     0.9225   0
    5   32    9      61.45      65.92       3.53     0.8944   0
    3   28    2      35.11      37.58       1.67     0.6444   0
    9   19    3     353.56     351.27       3.41     0.5039   0
   12   19    4      44.63      45.86       1.82     0.5559   0
    6    8   16      11.66      13.48       2.48     0.9475   0
    8   26    6       3.26       3.69       2.05     0.7031   0
    2    3   10     141.69     143.41       2.19     0.5809   0
    8   16   11      81.86      82.12       2.43     0.7501   0
   17   23    0      90.07      85.98       1.80     0.6440   0
   11   22   12      27.81      29.61       3.70     0.8850   0
  -19  -27   -1     145.49     148.01       2.69     0.7456   0
   -9  -27   -7     237.89     239.02       3.19     0.7568   0
   10   15   13     101.82     105.54       3.09     0.8509   0
   -3   -6   -8     328.67     324.25       2.95     0.4843   0
   16   20    8      43.36      46.77       2.22     0.7378   0
   22   30    9      13.49      16.28       3.09     0.9847   0
    0   31    7       8.38       9.51       2.23     0.8058   0
   -4   -9  -16       5.84       7.21       3.06     0.9467   0
    7    9    6    1808.68    1809.41       8.80     0.4302   0
  -29  -35   -3       0.46       1.47       3.43     1.0379   0
   -4   -7  -16       4.04       4.89       2.91     0.9381   0
   -2   -2   -2   51755.42   48888.54     351.69     0.1315   0
   -3  -10  -15       8.22       6.85       2.70     0.8943   0
  -17  -34   -6       9.92       8.20       3.23     0.9229   0
   -5  -30   -3     401.41     400.92       3.67     0.7062   0
   -1  -12  -17       7.27      10.88       3.33     1.0148   0
    4   12   11      23.10      24.83       1.66     0.6939   0
  -25  -32   -6       3.82       4.76       3.06     0.9773   0
   19   31    0       7.10       7.71       2.52     0.8187   0
    4   12   10     347.92     353.55       3.11     0.6419   0
  -20  -36   -8       6.84       7.46       4.31     1.0352   0
   24   27    4      35.81      35.84       2.53     0.8453   0
  -11  -39   -1      13.40      12.00       2.87     0.9142   0
    5   40    4       6.36       5.58       2.59     0.9364   0
   -9  -38   -8      23.85      23.55       2.96     0.9924   0
   -5  -37   -7      11.25      10.24       2.86     0.9321   0
   29   32    5       9.66      25.37      19.19     1.0140   0
   -9  -12  -12      33.09      29.01       2.39     0.7685   0
    4   29    5      22.24      18.29       1.91     0.7192   0
   -6  -36   -4      80.26      83.44       3.04     0.8534   0
    0   12   17       7.12       8.08       3.64     1.0146   0
   13   20    3      54.95      53.98       1.74     0.5641   0
    7   19   13      17.02      16.79       3.30     0.8758   0
  -13  -43   -3      10.95      12.56       3.60     1.0261   0
    3   24   13      54.02      55.32       3.31     0.9251   0
   -2  -22  -15       3.13       1.12       3.36     0.9960   0
   18   22   13      40.02      39.35       3.71     0.9843   0
   12   23   11     247.41     249.07       5.21     0.8612   0
    2   29   10     118.63     118.97       3.73     0.8714   0
    8   22    3     152.55     153.25       2.50     0.5546   0
   11   12    0       9.88      13.26       1.40     0.3665   0
   -1  -21  -13       1.57       1.05       2.94     0.8851   0
   17   19    5     152.13     152.83       2.23     0.6421   0
  -18  -20  -12      17.06      17.09       2.53     0.9185   0
    1   24    2     306.49     309.01       2.66     0.5530   0
  -22  -25   -9       8.05       3.22       3.46     0.9112   0
   -9  -31   -2      11.77      11.90       2.01     0.7359   0
   -3  -10   -5    3811.39    3763.23      16.38     0.3715   0
   -2  -40   -9      11.37      12.31       3.49     1.0398   0
    9   12    1    4285.72    4300.60      17.15     0.3426   0
   -4  -29   -8      24.25      24.00       2.36     0.8039   0
   -2   -7  -14       2.22       1.86       1.92     0.8219   0
  -19  -21  -12      34.93      36.32       2.93     0.9397   0
  -26  -37   -5       4.14       3.67       3.54     1.0581   0
   21   23    6      43.25      40.55       2.73     0.7816   0
    8   15    9     132.27     133.22       2.18     0.6439   0
   19   32    9      24.98      23.57       3.56     0.9850   0
   20   30    5      20.61      18.15       2.99     0.8613   0
  -18  -41   -1       3.02       1.33       3.52     1.0099   0
   20   20   14      14.16       9.79       6.69     1.0267   0
  -12  -26   -7      70.49      65.93       2.33     0.7602   0
   -3  -39   -6      43.91      41.61       3.21     0.9459   0
  -15  -26   -4     106.88     105.29       2.51     0.7140   0
   19   27   13      14.55      14.87       4.99     1.0544   0
   -7  -26   -3     234.78     233.70       2.56     0.6304   0
   -2  -20   -6     624.60     623.35       5.18     0.5692   0
  -20  -40   -3       8.63       8.46       3.54     1.0216   0
  -12  -23   -8     199.14     197.20       2.72     0.7436   0
    5   18    8      96.64      96.06       2.12     0.6235   0
    2   34    8      19.85      22.53       2.76     0.8944   0
   -8  -27  -11      17.37      14.26       2.92     0.8958   0
  -27  -32   -1      10.12       8.42       3.19     0.9445   0
  -12  -36   -6       3.47       2.33       3.08     0.9215   0
    4   17    0    4669.52    4720.42      18.63     0.3932   0
   13   14   11     139.19     138.59       2.64     0.7651   0
    7    9    1      81.03      81.95       1.68     0.2631   0
   13   24    6     385.54     392.63       4.43     0.7049   0
  -11  -21  -12      51.18      54.81       2.80     0.8726   0
  -10  -11  -16       8.85       9.55       3.48     0.9794   0
   16   39    2      43.99      44.02       3.20     0.9561   0
   12   13    3    1136.47    1144.67       7.53     0.4341   0
   18   26    2     227.51     223.10       2.91     0.7213   0
  -14  -16  -11       2.85       2.36       1.95     0.7934   0
    5    9    0    1736.44    1744.71       8.73     0.2318   0
  -24  -32   -5      25.16      25.91       3.30     0.9455   0
   -5  -16  -11      86.56      87.55       2.58     0.7368   0
   -1  -17   -2     622.16     619.59       4.57     0.4003   0
    1    4    9      58.36      55.71       1.68     0.5260   0
   10   13    4    2167.68    2136.08      10.82     0.4351   0
    4   10    8      62.53      59.64       1.72     0.5202   0
   16   22    1     122.32     122.13       1.86     0.6152   0
  -25  -40   -1      17.31      14.92       4.08     1.0637  -4
  -10  -20   -6     698.05     708.97       5.08     0.6104   0
    3   15   16      43.16      42.77       3.72     0.9827   0
   15   28   10      10.65      13.01       3.22     0.9179   0
   -5   -6   -9     446.08     443.00       3.78     0.5468   0
  -18  -35   -9       4.76       8.33       4.10     1.0263   0
  -18  -37   -7      33.30      37.25       4.74     1.0102   0
   -6  -17  -16      15.20      14.41       3.37     1.0059   0
  -15  -25   -8      67.91      66.03       2.66     0.8017   0
   -7  -38   -8       8.66       7.22       2.91     0.9842   0
    4   45    5       3.82       3.33       4.21     1.0571   0
   -4  -36  -10       7.71       6.05       3.08     0.9980   0
   -7  -22   -8     268.01     268.76       2.90     0.6943   0
  -26  -31   -3      21.38      18.81       2.84     0.9272   0
   21   40    2      12.47      12.21       3.25     1.0237   0
    5   22    3     459.93     456.19       3.91     0.5365   0
   -5  -39   -2      16.60      15.05       2.60     0.8928   0
   30   30    4      26.02      19.19       5.94     0.9826   0
    7   21   12      25.52      23.43       2.95     0.8514   0
    9   27    9      33.89      33.27       3.23     0.8238   0
   16   41    2      19.47      19.92       3.40     0.9976   0
    7   13    6    1520.20    1525.95       9.37     0.4792   0
  -22  -24   -3     134.45     132.12       2.79     0.7531   0
    3   26    4     134.67     135.94       2.13     0.6326   0
  -17  -19   -2     138.78     138.25       1.93     0.5855   0
   12   17    6     402.26     399.41       3.52     0.5819   0
    6   10   14      78.50      79.58       2.56     0.8471   0
   18   30    7      59.12      55.61       2.90     0.8847   0
  -14  -20   -1      88.11      85.96       1.53     0.5527   0
    2    5   12       6.70       5.32       1.47     0.7009   0
   11   14   11      29.12      31.86       1.92     0.7491   0
    5   13   13      72.77      75.57       2.47     0.8109   0
   17   17    2     186.39     182.70       2.87     0.5534   0
   11   20   14      30.19      29.16       3.84     0.9554   0
  -15  -23  -10     208.48     208.48       3.29     0.8445   0
   -9  -25   -9      55.23      56.64       2.32     0.7912   0
   -3   -8   -6    1288.97    1290.61       7.14     0.3951   0
   16   18   10     160.86     159.12       3.11     0.7905   0
   22   24   11     120.75     122.87       4.45     0.9684   0
    0   29    5      68.43      69.11       2.12     0.7135   0
   -4  -31  -13      10.64      12.61       4.12     1.0269   0
   -4   -5  -14     139.01     139.40       2.68     0.8181   0
   14   22    6     114.54     112.58       2.64     0.6811   0
  -11  -25  -10      25.37      25.07       2.31     0.8421   0
  -17  -40   -4       4.60       2.70       3.47     1.0053   0
   -5  -28   -5      75.94      73.22       2.06     0.7021   0
   11   41    1      10.59      11.11       3.03     0.9576   0
  -10  -33   -8      25.42      22.98       2.78     0.9025   0
   14   29    2      41.82      40.97       2.33     0.7342   0
  -15  -44   -3       2.66       0.95       3.76     1.0608  -4
  -12  -28   -1      61.12      61.39       2.23     0.6883   0
  -25  -30   -8      20.39      24.15       3.31     0.9924   0
   19   29    6      15.39      12.00       2.59     0.8535   0
   13   32   10       3.30       5.74       3.43     0.9673   0
   22   33    1      27.90      25.23       3.01     0.8949   0
    9   41    0      44.76      42.55       3.17     0.9452   0
   24   25    6     116.01     112.45       3.38     0.8532   0
    2   32    1      96.02     100.40       2.23     0.7242   0
   -8  -36   -8      29.91      29.19       3.01     0.9494   0
    5   42    6      10.95       6.99       3.47     1.0130   0
   -5  -35   -5      10.72       7.62       2.40     0.8464   0
  -21  -37   -1      16.46      13.84       2.98     0.9597   0
    8   41    5       9.63       7.78       2.92     0.9836   0
  -20  -21   -2     451.07     454.14       3.72     0.6630   0
    1   37    9       3.16       2.01       2.77     0.9811   0
    4   36   10       7.71       7.35       3.64     0.9980   0
   13   22    1      90.51      88.86       1.69     0.5783   0
    7   17   11      26.35      25.29       2.51     0.7561   0
  -13  -41   -5      33.63      37.75       4.01     1.0103   0
    3   22    3     370.24     370.61       3.39     0.5289   0
   12   15   14       5.79       4.44       2.59     0.9141   0
    6   12    6    1768.28    1760.75       9.74     0.4587   0
   -3  -26   -2     227.52     229.56       2.39     0.6004   0
    2   31    8       8.40       8.12       2.42     0.8373   0
    2   20   10      96.75      93.79       2.81     0.7319   0
   27   33    1      12.74       9.34       3.14     0.9618   0
   -8  -17   -1     123.01     117.05       1.91     0.4269   0
   -1  -23  -15       1.11       0.92       3.29     1.0066   0
  -20  -37   -1       3.43       2.87       2.81     0.9488   0
    1   26    0       9.89      25.31       1.51     0.5859   0
   10   23   15      26.69      27.27       4.00     1.0312   0
   -9  -29   -8      96.24      96.04       2.75     0.8241   0
   -3  -12   -7     750.78     742.11       5.35     0.4896   0
    9   14    3     401.57     400.28       3.50     0.4126   0
   15   30    1      18.88      17.16       2.23     0.7574   0
  -13  -22   -8      52.31      50.18       1.86     0.7368   0
  -17  -28   -9      44.99      44.80       3.54     0.9011   0
   -5   -8   -1    1804.01    1801.76       8.87     0.2201   0
   -1  -16   -3    1909.98    1919.04      10.57     0.4001   0
   14   25    9      42.22      42.88       3.18     0.8272   0
    8   35   12       4.93       2.54       4.10     1.0630  -4
   -2  -32   -9      15.37      16.85       2.87     0.8884   0
  -12  -32   -5       2.20       0.92       2.26     0.8215   0
   -3  -41   -8      18.44      17.99       3.55     1.0337   0
   -2  -45   -1       8.72       6.98       3.29     1.0159   0
   19   25    3      63.89      62.49       2.17     0.7278   0
    6   35    1      48.29      53.05       2.59     0.8016   0
    9   37    5      10.93       8.66       2.66     0.9044   0
  -20  -38   -5       7.60       5.73       4.10     1.0088   0
    2   36   10       5.63       3.48       3.34     0.9950   0
   -8  -25   -9     178.81     174.55       3.26     0.7857   0
  -20  -22   -2     156.39     154.18       2.35     0.6793   0
    8   25    6     110.11     109.65       2.52     0.6844   0
    4   23    6      23.05      23.08       1.62     0.6288   0
   -9  -15   -2     243.65     236.74       2.72     0.4103   0
    7   15    3     239.24     238.29       2.64     0.4107   0
   13   26    4     484.32     477.22       5.04     0.6938   0
    8    8    8    1590.28    1601.45      13.18     0.5260   0
  -13  -37   -4      27.89      29.17       2.85     0.9125   0
   -3  -25   -1     466.21     463.43       3.20     0.5699   0
   18   28    0     108.64     106.50       2.46     0.7495   0
  -14  -18   -9      55.10      55.92       1.88     0.7292   0
    5   37    2      16.85      17.17       2.39     0.8485   0
    5   21    7     259.95     266.67       2.98     0.6312   0
    8   16    2     426.51     418.81       3.82     0.4189   0
   11   22    5     379.03     382.00       4.04     0.6241   0
   -1  -19   -4     361.66     369.66       3.71     0.4863   0
  -12  -13  -17      30.94      30.27       3.74     1.0559   0
    5   35    5      10.51       8.76       2.28     0.8464   0
    1    6   11     489.25     494.91       3.68     0.6474   0
   10   15    6      32.48      32.99       1.57     0.5328   0
    4    8   14     145.44     145.52       2.82     0.8301   0
   16   20    7     382.83     380.52       4.26     0.7034   0
  -16  -30   -8      64.77      63.17       3.43     0.8932   0
  -25  -38   -4       3.04       5.55       7.40     1.0497   0
   -7  -18  -14      49.40      48.88       3.28     0.9152   0
  -10  -30   -8      26.78      23.53       2.50     0.8478   0
    9   10   14      10.00       9.06       2.09     0.8604   0
   -4   -7   -7    1726.81    1738.61       9.60     0.4417   0
   15   18    4      12.54      10.59       1.57     0.5756   0
   11   43    6       9.11       8.54       3.59     1.0573   0
  -15  -30  -12      21.27      26.37       4.69     1.0232   0
  -13  -27  -12       4.91       4.67       2.96     0.9653   0
   -2  -29   -7      92.66      94.22       2.70     0.7685   0
    8   19   13      34.93      32.47       3.42     0.8802   0
  -18  -39   -5      38.70      38.50       3.93     1.0090   0
  -19  -22  -12       9.83      12.34       2.63     0.9513   0
   -7  -12  -11       4.26       1.86       1.74     0.7059   0
   -3  -45   -3      12.18      12.34       3.47     1.0300   0
   19   37    8      11.60      10.84       3.77     1.0435   0
  -15  -38   -3      13.11      14.98       2.91     0.9359   0
   -7  -24   -6      22.56      22.59       1.64     0.6603   0
   15   36    7       9.53      11.08       3.07     0.9661   0
   21   42    0      31.68      35.95       3.81     1.0573   0
    8   44    1       3.89       4.29       3.21     1.0086   0
    2   11   10     198.28     196.33       2.37     0.6279   0
   -9  -10  -14      10.01       8.94       3.16     0.8604   0
  -12  -38   -7       9.28      10.05       3.25     0.9835   0
   -1  -19   -1     405.56     403.85       3.54     0.4322   0
    7   19    4    1479.25    1486.84       9.41     0.5107   0
    3   24    6     687.50     681.17       5.10     0.6448   0
   12   23    0     793.30     791.62       4.89     0.5841   0
   -8  -19   -6      45.15      45.66       1.64     0.5784   0
   18   32    5      59.37      61.86       2.95     0.8753   0
  -14  -22   -4     366.75     370.48       3.39     0.6306   0
    2    7   14       2.13       0.53       1.87     0.8219   0
   11   12    9     295.03     293.82       2.82     0.6343   0
    5   15    3    1379.58    1383.26       7.80     0.3956   0
  -24  -26   -1     190.63     188.90       2.98     0.7988   0
   11   18    8       3.64       2.27       1.64     0.6614   0
    1   24   11      66.91      65.24       3.07     0.8324   0
  -15  -17  -12       9.65       7.22       2.32     0.8585   0
   -9  -31  -11       9.20       7.83       2.77     0.9637   0
  -16  -31   -4     100.02      96.01       2.99     0.8185   0
   -3  -10  -12      95.66      90.42       2.40     0.7292   0
   16   16    4    1712.67    1703.49      13.81     0.5590   0
    0   27    3     304.36     305.58       2.70     0.6320   0
   17   22   11      69.99      71.90       3.50     0.8901   0
  -10  -26   -3      21.28      20.43       1.84     0.6505   0
   -4  -11   -4    1469.23    1463.37       7.67     0.3499   0
    1   15   17       3.39       3.87       3.64     1.0348   0
   -2  -35   -4       2.11       1.67       2.16     0.8222   0
  -17  -38   -1      41.84      43.79       3.08     0.9391   0
   -5  -26   -7     161.87     158.48       2.74     0.7194   0
   -1  -14   -6    1655.64    1669.71       9.96     0.4680   0
   14   31    0       1.01      14.62      11.82     0.7659   0
   -4  -14  -12     274.70     274.32       4.38     0.7642   0
  -10  -19  -15      10.87      13.13       3.08     0.9891   0
   19   27    4      14.97      15.62       2.37     0.7782   0
   13   34    8      39.75      40.08       3.37     0.9400   0
   22   35    3       6.49       4.39       2.80     0.9467   0
  -18  -25   -2     204.92     202.43       2.70     0.7031   0
    5   18   17      27.26      26.90       3.87     1.0645  -4
    2   34    7      53.33      53.52       2.87     0.8662   0
    5   44    0      15.77      17.34       3.30     0.9971   0
    8   40    6       8.83       9.22       3.08     0.9812   0
   -5  -33   -3      78.60      77.88       2.35     0.7711   0
  -21  -35   -4       0.58       0.74       2.73     0.9474   0
   13   30    6      35.72      37.35       2.82     0.8131   0
    2    8    8     729.55     731.47       5.08     0.4962   0
    7    9    8     675.46     671.17       5.13     0.5270   0
   -9  -34   -5      47.60      49.19       2.58     0.8425   0
    7   23    9     167.00     166.08       3.23     0.7490   0
   -3  -23   -6     146.06     149.15       2.35     0.6260   0
  -13  -39   -7      16.50      18.66       3.95     1.0094   0
    3   20    1     342.03     340.26       3.49     0.4590   0
   12   13   12      55.15      60.42       2.12     0.7970   0
    6   14    0     422.40     426.75       3.25     0.3430   0
   18   26    9      12.93       9.34       2.78     0.8804   0
   12   27    7     368.06     367.92       4.58     0.7777   0
    6    6    4   11581.69   11602.62      48.19     0.2991   0
    8   18    7     282.31     278.63       2.99     0.5990   0
   27   28    4      24.46      20.84       2.81     0.9055   0
    3   41    8      18.43      17.88       3.37     1.0337   0
   -1  -17   -9      29.31      30.59       1.78     0.6443   0
   17   31    1     152.38     150.33       3.19     0.7982   0
    4   10    3    1299.32    1300.33       7.16     0.2976   0
    6   24   12     111.64     110.07       3.99     0.8870   0
   -3   -6  -17      60.11      59.62       3.47     0.9895   0
    0    7    6    1182.76    1188.05       7.33     0.3794   0
    9   33   10       4.60       3.50       3.19     0.9613   0
   -7  -23   -9     166.58     164.17       2.74     0.7490   0
   13   16    7     183.59     185.67       2.34     0.6145   0
   15   28    3     160.42     154.38       2.94     0.7358   0
   -7  -41   -4      50.35      47.87       3.28     0.9644   0
   -5   -6   -4    1517.70    1493.92       7.74     0.2896   0
   14   27   11       1.16       0.36       3.59     0.9324   0
  -12  -30   -3      93.04     101.07       2.64     0.7477   0
   -6  -11  -12     396.50     394.66       4.43     0.7457   0
   19   23    1      45.44      41.42       1.72     0.6742   0
  -18  -26   -2     228.07     224.96       2.89     0.7213   0
   -7  -22  -15       7.59       8.68       3.29     1.0074   0
    9   39    3      10.93       8.53       2.65     0.9176   0
   -4  -42   -1      63.50      67.26       3.17     0.9517   0
    2    9   18       3.47       4.40       3.49     1.0560   0
    5   22   12     180.03     178.93       4.40     0.8571   0
    2   38    4       4.47       3.83       3.56     0.8872   0
   -8  -23   -7       4.48       4.51       1.47     0.6803   0
   14   33   10      15.85      13.79       3.57     0.9912   0
    4   21    4     516.71     517.92       4.49     0.5335   0
   -6  -42   -3      21.12      22.51       2.98     0.9708   0
  -22  -24  -12       1.74       5.07       6.06     1.0069   0
   13   28    2     177.65     171.81       2.96     0.7046   0
    2   16    2    1191.42    1180.08       7.17     0.3809   0
  -13  -35   -2      76.20      81.29       3.03     0.8485   0
   18   19    7     102.42     100.16       2.29     0.7137   0
    6   10    5    5832.62    5771.18      21.70     0.3895   0
    2    5    5    1370.73    1376.31       7.30     0.3121   0
   18   33    5      26.06      29.55       2.78     0.8939   0
    5   13    4    4437.07    4399.92      19.20     0.3890   0
   11   20    7     107.16     108.24       2.17     0.6529   0
    5    7   13     174.10     175.87       2.62     0.7725   0
   17   27    6      31.48      29.21       2.72     0.7970   0
    5   40    7       9.70       7.80       2.95     0.9930   0
   16   18    5     491.28     496.34       4.05     0.6138   0
    0   29   14       4.11       5.40       4.23     1.0368   0
    9   32   12      13.09       9.91       3.88     1.0182   0
  -16  -22   -7     229.91     230.84       3.42     0.7330   0
  -10  -32  -10      11.78      12.45       3.00     0.9491   0
   -4   -5   -5    1892.22    1877.22       8.24     0.3217   0
   21   21   10     103.12     105.05       5.00     0.8821   0
   15   16    6     148.10     145.89       2.29     0.6025   0
  -11  -19   -1      44.56      44.80       1.50     0.4977   0
  -21  -22   -2     310.15     318.52       3.31     0.6944   0
   20   22    2     156.98     153.76       2.25     0.6793   0
  -12  -28  -11       6.32       5.59       2.70     0.9332   0
  -10  -13   -2    1320.67    1324.80       6.97     0.3868   0
   -6  -21  -12      41.67      41.99       2.66     0.8475   0
   10   38    0       0.32       0.34       2.71     0.8848   0
   13   32    3      78.09      75.38       2.65     0.7966   0
  -16  -41   -6       6.36       7.29       6.71     1.0494   0
  -13  -31   -3     242.16     247.56       3.58     0.7763   0
   -4  -23   -2      31.17      32.42       1.41     0.5381   0
    6   41    2       4.02       2.56       2.58     0.9401   0
  -26  -27   -7      10.22       8.86       2.71     0.9351   0
    8   34    6      46.50      51.63       2.94     0.8589   0
   12   35   11      11.50       8.11       4.30     1.0462   0
    8   42    3      21.40      20.11       3.15     0.9780   0
   -1  -41   -5      69.88      71.15       3.34     0.9672   0
    4   19   16      20.74      22.07       3.49     1.0189   0
    1   37    0     207.49     217.55       3.37     0.8334   0
    4   41    7      22.42      23.89       3.60     1.0112   0
    7   17    2    5213.28    5180.16      22.24     0.4296   0
   -8  -22  -10      89.69      90.47       2.40     0.7802   0
  -19  -20   -4     121.33     119.90       2.42     0.6624   0
   13   38    4      12.91      11.73       2.80     0.9331   0
    6   12    9       0.71       6.84       1.52     0.5994   0
   12   21    2     330.84     332.69       2.77     0.5566   0
    8   35    4      78.29      77.33       2.71     0.8405   0
   18   34    3     153.21     152.44       3.69     0.8832   0
  -14  -24   -6      42.31      42.47       2.11     0.7145   0
    2    9    0      69.70      62.43       3.03     0.2076   0
   11   16   10     290.07     295.13       3.36     0.7225   0
    1   26    9      19.26      17.83       2.28     0.7818   0
  -15  -19  -14       0.28       2.93       2.83     0.9725   0
  -22  -27  -10      21.08      22.53       3.73     0.9726   0
   -3  -12  -10     821.25     820.69       5.88     0.6391   0
   16   30    6      59.23      56.15       3.05     0.8398   0
    0   25    1      49.40      60.47       1.53     0.5658   0
   -8  -19  -12     289.11     287.46       4.34     0.8318   0
  -10  -28   -5      31.97      33.51       2.10     0.7286   0
   -4   -9   -1   11058.91   11059.64      36.09     0.2291   0
   22   25   13      22.88      22.03       4.80     1.0590   0
    1    3    8     426.08     431.39       3.83     0.4657   0
   14   25    6     138.97     135.20       2.97     0.7317   0
  -10  -14   -2    1711.11    1682.27       8.60     0.4041   0
  -21  -22  -14       3.04       3.45       3.22     1.0571   0
    1   10   14      43.07      45.58       2.69     0.8365   0
  -18  -29   -8      47.98      48.67       3.46     0.8958   0
  -11  -22  -15       2.55       2.55       2.93     1.0253   0
   -3  -19   -4     392.19     393.52       3.53     0.4904   0
   -4  -24   -1      80.31      79.15       1.50     0.5509   0
   -1  -38   -1      15.73      16.54       2.39     0.8579   0
  -13  -27   -6      88.68      89.04       2.60     0.7579   0
   22   23   12       3.61       4.27       3.55     0.9950   0
   -7  -14   -9     195.81     194.94       2.38     0.6263   0
   -4  -18  -12     232.90     226.14       3.67     0.8055   0
   21   32    5      82.33      84.08       3.33     0.9086   0
    5   46    2      17.35      18.08       3.72     1.0482   0
    8   38    4      54.39      54.16       3.01     0.9041   0
  -21  -33   -6      12.90      13.45       3.04     0.9459   0
   -1  -37   -2      18.95      15.79       2.43     0.8413   0
    4   23   15      12.98       9.80       3.47     1.0104   0
    1   33   13      23.68      25.12       4.61     1.0544   0
    7   15   10     174.01     174.76       2.65     0.6854   0
  -28  -31   -8       6.58       6.80       4.68     1.0471   0
   13   26   13      16.17      25.79       4.13     0.9938   0
    7   21    7      70.24     104.43       2.17     0.6408   0
   -2  -32   -8      47.57      50.29       2.76     0.8561   0
    3   18    7     303.25     303.59       3.09     0.5753   0
    6    8    2    1983.91    2004.33      11.51     0.2529   0
   18   28   11      15.76      14.24       3.70     0.9809   0
   12   25    5     107.47     107.26       2.72     0.6875   0
   30   33    6      33.24      35.55       3.77     1.0619  -4
   -1  -19  -11      16.68      16.66       2.23     0.7641   0
   17   25    3     375.25     376.31       3.83     0.7023   0
  -15  -21  -10     172.12     169.06       3.01     0.8177   0
  -12  -25  -10      94.80      93.15       2.80     0.8490   0
    4    8    5      10.64      10.57       1.39     0.3511   0
   10   25    2       2.85       0.05       1.61     0.6171   0
   -3  -16   -3    2984.62    3015.94      14.68     0.4051   0
  -16  -24   -1     941.12     940.53       5.72     0.6520   0
    0    5    4     792.08     784.55       5.41     0.2562   0
    9   10    7     304.84     301.12       3.28     0.5039   0
    3   13   13     123.08     125.76       3.00     0.8059   0
    9   28   10     116.55     117.99       4.04     0.8772   0
  -26  -35   -3      14.74      15.03       3.28     0.9968   0
    8    9   15       6.17       9.86       2.26     0.9045   0
  -11  -11  -12     100.28      99.76       3.85     0.7741   0
   -1  -12   -7    2617.62    2614.67      13.77     0.4854   0
   14   21    5      99.53      99.26       2.14     0.6369   0
   12   27   13       5.14       3.97       3.92     1.0009   0
   10   36    9      18.31      14.81       3.31     0.9878   0
   -6  -13  -14      53.41      51.34       3.25     0.8675   0
   19   21    7     320.12     315.64       4.00     0.7542   0
   22   41    0       3.16       2.83       3.50     1.0477   0
   17   19   11     103.01     103.88       3.18     0.8544   0
    9   33    1      53.86      55.14       2.41     0.7723   0
   12   24    8      13.18      13.57       2.31     0.7595   0
  -23  -38   -4      22.85      23.34       3.56     1.0263   0
    2   40    6       8.06       5.74       2.81     0.9656   0
   10   29    4       3.37       2.51       2.01     0.7280   0
   14   35    8      48.51      48.23       3.54     0.9655   0
  -14  -29   -9      32.56      28.98       3.12     0.8909   0
   20   41    1      27.24      25.87       3.45     1.0288   0
   13   30    0      18.55      21.36       2.31     0.7362   0
   -2  -22   -1     499.53     497.73       3.69     0.5007   0
    3   46    2      23.94      25.88       3.44     1.0443   0
    6   20    7     105.01     107.10       2.11     0.6190   0
    2    7    7     120.34     120.97       1.99     0.4348   0
  -19  -22  -13       0.21       0.64       2.72     0.9938   0
    5   15   10       0.02       0.63       1.70     0.6765   0
   11   18    1    1051.39    1044.90       6.38     0.4785   0
   17   37    4      40.24      45.64       3.12     0.9453   0
  -21  -24   -9      10.44       8.20       3.56     0.8852   0
   -2   -9  -14     138.79     137.45       3.00     0.8317   0
    4   12    2     422.49     424.49       3.57     0.3072   0
    8   18   12      16.37      17.12       2.61     0.8205   0
   10   29    9       1.71       2.07       3.07     0.8632   0
    0   27    8     140.90     136.93       2.93     0.7625   0
  -16  -20   -5     183.51     180.75       2.55     0.6444   0
  -10  -26  -12       9.27       8.39       2.80     0.9327   0
   -2  -20  -10      96.59      94.66       2.46     0.7319   0
   -4  -11  -11     106.32     105.87       2.32     0.6855   0
   15   22    0     187.26     186.33       2.08     0.5995   0
  -11  -21   -4      81.75      82.00       1.60     0.5813   0
  -12  -32  -11      16.10      14.91       3.12     0.9963   0
   -5  -16   -3    1789.53    1781.54       9.58     0.4150   0
   -1   -8   -6    2449.12    2465.40      12.51     0.3900   0
   -1   -1  -18      10.77      11.15       3.45     1.0359   0
   -6  -23  -10      37.21      37.19       2.12     0.7857   0
   -3  -17   -7     104.45     103.01       2.11     0.5597   0
   13   34    1       5.61       6.39       2.38     0.8216   0
   15   22   15       4.23       4.23       4.76     1.0507   0
   -7  -20   -2      70.98      69.89       1.73     0.4908   0
   29   30    7      12.00      11.92       3.42     1.0222   0
   12   33    9      12.36      11.07       3.42     0.9451   0
    3   12   17       6.19       6.80       3.64     1.0168   0
  -14  -36   -5      73.53      71.95       3.42     0.9161   0
  -14  -30  -11       4.33       5.71       2.84     0.9778   0
   -2  -43   -7       2.54       3.98      11.79     1.0496   0
    1   39    6       1.63       4.70       6.43     0.9438   0
    4   47    1      24.72      25.26       3.69     1.0637  -4
    7   23    0    1454.17    1466.69       8.12     0.5413   0
  -14  -38   -4      37.26      39.79       3.17     0.9404   0
  -19  -22   -6     164.95     159.88       3.20     0.7400   0
   -2   -5  -15       4.76       5.72       2.10     0.8713   0
  -20  -36   -7      24.29      23.60       4.59     1.0109   0
  -10  -39   -8      23.08      22.95       3.53     1.0167   0
    6   16    8     202.37     206.04       2.47     0.5998   0
   18   36    1       1.82       1.75       2.76     0.9081   0
  -14  -26   -8      48.40      47.90       2.62     0.8086   0
    2   11    2    3491.51    3523.03      15.71     0.2768   0
   -6  -27  -14      16.81      17.42       3.51     1.0180   0
   17   31    8       6.11       8.04       2.81     0.9195   0
   11   30    4      13.01      12.34       2.23     0.7554   0
   17   33    9       4.04       5.75       3.48     0.9832   0
   26   32    2      29.81      28.67       3.14     0.9355   0
   -3  -14  -16      10.02      11.27       3.44     0.9752   0
   16   28    0      19.87      25.94       2.17     0.7261   0
   -2   -8   -9     300.08     299.39       3.16     0.5500   0
    3   15    2     569.43     568.69       4.45     0.3631   0
   -4  -15   -8     299.71     297.44       3.12     0.5779   0
    2   16   10      25.44      25.01       2.02     0.6802   0
   12   24   15       8.01       6.17       4.12     1.0534   0
   14   27    4     176.42     180.06       3.31     0.7224   0
   -3  -26  -14      39.19      41.00       3.53     0.9979   0
  -18  -31   -6       9.33       7.34       2.64     0.8778   0
   -6  -11   -3    1724.50    1724.74       8.82     0.3307   0
   -3  -21   -1     689.49     685.22       5.25     0.4811   0
   -9  -20  -12      63.80      61.83       2.70     0.8487   0
  -15  -34   -8      33.37      31.53       3.30     0.9550   0
  -13  -25   -4       2.02       2.76       1.65     0.6749   0
   -7  -16  -11      28.62      27.34       2.17     0.7450   0
   -4  -24  -10     116.63     117.53       2.95     0.7944   0
   23   24    5      48.53      46.33       2.40     0.8018   0
    5   32   12       3.05       1.42       3.94     1.0042   0
    8   36    2      62.51      64.86       2.82     0.8383   0
   -1  -39   -4      34.49      32.21       2.79     0.9081   0
    4   21   13       1.05       0.10       3.06     0.8893   0
    1   35    3      55.21      52.40       2.22     0.8071   0
    4   35    4      16.25      15.02       2.33     0.8259   0
   13   28   11       8.26       9.78       3.68     0.9400   0
    7   27    5     229.31     227.25       2.92     0.6908   0
  -13  -35  -11       9.86      12.28       4.41     1.0522   0
  -19  -26   -3     392.29     387.52       4.11     0.7453   0
   12   17   16      17.52      21.19       3.60     1.0328   0
   -7  -45   -4       3.71       2.24       3.43     1.0509   0
   12   31    3      84.48      85.43       2.59     0.7681   0
    2    5   18       3.16       3.07       2.63     1.0425   0
   -6  -28  -14       2.02       1.99       3.38     1.0316   0
  -14  -30   -3       7.93       3.93       2.09     0.7651   0
   30   35    4      12.53      14.55       7.48     1.0632  -4
    5    7    4    4422.51    4401.22      16.31     0.3008   0
  -11  -14   -2      93.79      90.00       1.92     0.4171   0
    4   14    7      15.60      14.26       1.56     0.5193   0
   10   27    0     243.14     238.56       2.74     0.6483   0
    4    4   12     116.64     113.79       2.77     0.7019   0
   16   24    5      78.01      75.87       2.51     0.7103   0
   -5  -24   -2     339.16     338.39       2.81     0.5639   0
    0    3    2      64.84      74.35       1.58     0.1334   0
    1    7   16       9.16       7.72       2.42     0.9341   0
    3   11   15       7.21       6.20       2.52     0.9002   0
  -19  -34   -8       2.12       0.77       3.36     0.9904   0
    9   30    8      54.86      59.38       2.97     0.8421   0
   15   16   15      18.52      19.87       3.45     0.9942   0
   -2   -3  -17      55.12      58.62       2.78     0.9813   0
  -13  -19   -7      88.44      89.50       1.66     0.6564   0
   12   25   11      28.75      25.24       3.62     0.8890   0
  -11  -13  -10      48.40      46.24       1.90     0.6913   0
   -1   -6   -5    1674.19    1681.00       8.19     0.3186   0
   -8  -22   -2     153.03     151.55       1.94     0.5395   0
  -18  -33  -10       4.98       3.16       4.77     1.0234   0
   -2  -31  -12       2.67       3.07       3.47     0.9827   0
  -12  -18  -15       7.20       5.94       3.26     0.9909   0
   -6  -15  -16      37.99      41.63       3.75     0.9897   0
  -21  -31   -9       5.63       6.52       3.78     0.9894   0
   -3  -25  -13       5.36       3.31       2.92     0.9384   0
  -13  -31  -12      46.80      43.66       4.16     1.0244   0
    7   32   13      16.22      16.14       4.50     1.0503   0
   -7  -18  -11      80.82      78.76       2.40     0.7678   0
  -13  -21   -7     196.33     191.32       2.46     0.6866   0
   12   35    0     134.04     143.02       3.46     0.8331   0
  -25  -32   -9       0.60       1.32       4.89     1.0507   0
    2   42    0      50.21      45.76       2.91     0.9468   0
   -8  -19   -3     595.43     598.05       4.28     0.4952   0
    8   32    7      30.58      27.91       2.75     0.8448   0
    2   13    9     106.10     105.95       1.87     0.5964   0
   11   38    8      20.21      18.09       3.42     1.0026   0
   10   23   13     133.73     136.53       4.66     0.9371   0
   -9  -16   -7     203.43     194.09       2.56     0.5771   0
   -9  -42   -6      14.17      14.90       4.04     1.0269   0
    0   38    3       6.02       2.89       3.91     0.8729   0
    3   44    0      12.30      15.76       3.00     0.9930   0
    5    5    8     604.78     602.27       6.91     0.4870   0
    6   22    1     357.32     359.70       3.14     0.5167   0
   -6  -25  -10      65.02      64.45       2.64     0.8161   0
    2    9    9     114.98     116.98       2.15     0.5578   0
   -9  -21  -11      25.16      27.31       2.31     0.8155   0
  -11  -13   -2     330.45     334.95       2.97     0.4003   0
    5   27    9      88.28      95.78       3.27     0.8064   0
   17   39    2      75.63      74.41       3.49     0.9648   0
  -23  -28   -9       5.04       6.25       3.67     0.9663   0
    1   12    1     123.79     127.88       2.12     0.2772   0
   -3  -35  -11       0.33       0.64       3.26     1.0129   0
   -9  -11   -5      17.60      20.47       1.87     0.4303   0
   -5  -23   -2     194.00     195.61       2.22     0.5423   0
    0   25   10       5.72       4.77       2.30     0.8048   0
   16   36   10       9.16      12.83       4.23     1.0572   0
  -16  -18   -3    1490.64    1487.73       8.14     0.5691   0
  -10  -28  -14       4.65       4.67       3.94     1.0473   0
   -4   -9   -9      18.48      16.44       1.64     0.5632   0
  -10  -14  -13     132.70     134.16       3.45     0.8422   0
   15   20    2     229.32     228.50       2.14     0.5745   0
  -11  -23   -6      25.32      26.15       1.65     0.6698   0
    0   14   14     106.98     124.41       3.59     0.8648   0
   -1   -1   -8     586.71     583.62       5.76     0.4613   0
   -2  -27  -12       4.91       2.29       2.84     0.9209   0
   13   36    7      16.62      15.73       3.10     0.9513   0
   26   26    6      58.57      53.26       4.56     0.8970   0
   22   23    5     219.85     215.14       3.19     0.7722   0
   28   28    8       6.25       5.40       4.07     1.0034   0
   21   32   10      12.47      15.34       4.32     1.0362   0
   -3  -16  -17       6.02       7.37       3.77     1.0443   0
  -14  -38   -7      15.48      15.72       3.82     0.9968   0
    2   10   13      22.80      26.85       2.06     0.7823   0
   -8  -15   -8     209.92     208.68       2.33     0.5986   0
   -2  -21   -5     309.28     313.68       3.39     0.5553   0
   -5  -21   -9     399.67     403.90       3.93     0.7101   0
    1   33    4     133.45     132.78       2.71     0.7782   0
   20   35    2      11.51      10.42       2.84     0.9149   0
    4   45    3       7.07       9.76       3.82     1.0318   0
   -6  -34   -2     119.18     122.72       2.67     0.7859   0
  -19  -24   -8     264.07     262.66       4.26     0.8288   0
    0   34   12      20.58      14.51       4.16     1.0308   0
    6    8   13      13.89      14.49       1.78     0.7810   0
  -10  -33   -2     432.53     440.81       4.87     0.7849   0
    6   18    6      71.00      86.52       2.44     0.5492   0
   -9  -24   -9     177.51     178.34       2.84     0.7753   0
    2   13    4    1186.56    1183.52       7.23     0.3750   0
   14   34    2       3.53       7.05       2.40     0.8359   0
   17   25   10      39.59      37.78       3.18     0.8912   0
   11   28    6      44.07      43.41       2.54     0.7602   0
   17   35    7       6.29       6.34       3.06     0.9642   0
  -15  -31   -2      20.73      18.70       2.27     0.7839   0
   -3  -16  -14      51.64      52.21       2.97     0.8848   0
   16   26    2      83.78      82.74       2.07     0.6970   0
  -16  -24  -11      67.71      66.48       2.83     0.9068   0
   14   20   11       6.31       9.41       2.66     0.8382   0
    3   13    4     486.23     481.66       4.25     0.3784   0
    9   28    3     237.60     237.06       2.91     0.6843   0
   -4  -13   -6     430.60     422.02       4.01     0.4614   0
  -14  -24  -13      19.22      19.97       2.79     0.9750   0
    2   18   12       9.69       7.36       2.58     0.8017   0
   -2  -29   -4     110.12     109.56       2.08     0.6938   0
   14   21   10      46.90      45.51       2.78     0.8086   0
   -4  -13   -9     535.12     538.63       4.00     0.6015   0
   14   15   13      13.05      12.37       2.52     0.8790   0
  -18  -25   -4      86.94      85.30       2.53     0.7308   0
   -6  -13   -5    1234.10    1238.66       7.17     0.4320   0
   -7  -35   -3      32.63      32.59       2.36     0.8220   0
   13   40    2      59.52      60.12       3.34     0.9540   0
   -2   -6  -11     564.91     567.42       4.09     0.6486   0
  -13  -23   -2      31.16      27.86       1.53     0.6059   0
   -7  -17   -5     107.28     108.75       2.14     0.5041   0
   -4  -28  -13      34.73      31.39       3.46     0.9823   0
    2   40    9      11.35      13.00       3.82     1.0398   0
   21   36    1      25.44      22.04       3.02     0.9402   0
   -8  -21  -16       7.85       9.52       3.81     1.0503   0
    8   34    0      21.54      22.44       2.25     0.7865   0
   16   27    9      33.45      30.97       3.24     0.8760   0
   -1  -33   -6      69.21      73.74       2.74     0.8196   0
    1   45    1       4.76       3.89       3.14     1.0151   0
    4   33    6     117.92     116.46       3.15     0.8242   0
   13   30    9       0.67       3.53       3.28     0.9000   0
    7   25    3     158.36     159.79       2.18     0.6095   0
  -22  -36   -1       5.27       6.20       3.00     0.9517   0
   -8  -19  -11      12.16      12.00       2.08     0.7848   0
   12   29    1      92.28      89.95       2.52     0.7090   0
    2    7   16      49.61      52.11       2.76     0.9349   0
  -12  -25  -11      28.58      23.97       2.53     0.8890   0
  -14  -32   -5       2.82       2.75       2.31     0.8374   0
    5   25    6      17.73      14.70       1.86     0.6698   0
   26   38    1      17.45      17.82       3.43     1.0383   0
    6   28    7     100.85      98.76       2.90     0.7602   0
   29   32    2      33.48      32.90       3.44     0.9792   0
   10   36   11       4.56       4.08       4.17     1.0527   0
   16   38    7       6.89       9.29       3.48     1.0119   0
  -22  -25   -8      28.39      30.72       2.89     0.8798   0
  -13  -24  -13      55.55      56.35       3.11     0.9680   0
    3    9    1    1691.31    1703.12       9.91     0.2212   0
   -1   -2   -2    6751.59    6690.49      18.69     0.1256   0
    9   24   14      13.78      13.53       3.63     0.9908   0
   -2  -35   -5      16.17      13.37       2.24     0.8401   0
   18   19   12      85.47      84.25       3.56     0.9076   0
   -7  -42   -5      27.22      27.05       3.34     1.0009   0
   -5  -16  -10     124.47     123.62       2.50     0.6880   0
  -11  -15  -16      14.90      13.37       3.30     1.0112   0
   -1   -8  -11     220.83     222.92       2.45     0.6583   0
   14   17    1     798.90     802.25       5.34     0.4992   0
  -10  -31  -13       8.46       6.16       3.67     1.0474   0
  -12  -24  -13      84.54      86.19       3.26     0.9614   0
  -15  -37   -4      88.94      87.48       3.38     0.9279   0
   -3  -27   -3      55.45      55.51       1.58     0.6356   0
   -7  -20   -9      99.74      99.28       2.17     0.7040   0
   28   30    1       3.74       4.33       6.96     0.9258   0
   -4  -20   -8     112.94     113.12       2.03     0.6501   0
   12   33    2     125.76     127.96       3.07     0.7990   0
    2   44    2      10.60       7.33       3.12     0.9984   0
   21   24    4      17.64      15.80       1.96     0.7540   0
    5   38    1      13.21      13.78       2.42     0.8649   0
   -3   -9  -12       2.87       1.25       1.71     0.7226   0
  -31  -35   -1      27.17      25.35       4.27     1.0543   0
   11   36   10       4.47       3.17       3.53     1.0244   0
   26   26    0      93.92     109.54       3.78     0.8279   0
   20   27   12       5.04       3.66       4.21     1.0242   0
    7   29    8      47.69      42.22       2.66     0.8142   0
  -22  -25   -5      15.63      14.21       2.37     0.8031   0
   -3  -34  -11      12.06      11.45       3.28     0.9955   0
    3   42    6       7.10       9.68       4.47     1.0090   0
  -27  -30   -1      27.85      28.81       3.09     0.9106   0
    6   16    3     116.57     110.46       2.22     0.4217   0
   10   41    8      47.67      46.16       3.96     1.0558   0
  -20  -23   -5      79.59      78.56       2.53     0.7441   0
   11   30   13       3.14       1.26       3.84     1.0377   0
    5   29   11       3.84       3.92       3.47     0.9162   0
  -20  -24   -9      71.69      77.93       4.14     0.8734   0
    1   14    3    1299.77    1302.60       7.48     0.3601   0
   10   17    5     502.76     496.30       4.05     0.5291   0
   16   34    8      25.82      26.82       3.30     0.9631   0
   -2  -36  -11       6.25       5.74       3.47     1.0293   0
  -10  -16   -3     268.32     257.86       3.11     0.4586   0
   -2   -3   -4    4514.12    4463.29      14.60     0.2440   0
   24   38    5       4.26       3.36       3.19     1.0521   0
   -5  -12   -7      66.26      62.85       1.92     0.4978   0
   -2   -4   -1   17461.15   17447.84      47.08     0.1160   0
    1   21    5     138.66     139.88       2.62     0.5539   0
   -9  -20   -3    1511.91    1520.63       8.55     0.5231   0
    7   16   17       3.95       8.00       3.93     1.0540   0
   13   22    6     173.94     173.96       2.77     0.6710   0
    2    9   17      29.38      29.49       3.25     0.9997   0
   -4  -24   -3      20.76      20.35       1.35     0.5744   0
  -10  -21  -11     150.79     149.61       3.00     0.8214   0
   21   34    8      26.96      25.83       3.37     1.0107   0
  -15  -38   -1      63.65      64.03       3.20     0.9217   0
    8   36    9       9.28       7.67       3.39     0.9785   0
   21   28   11       1.22       0.50       4.18     1.0107   0
   -8  -13   -6     161.41     161.47       2.66     0.4871   0
   -5  -19  -11      28.37      26.75       2.20     0.7721   0
  -12  -42   -7      33.58      30.95       4.77     1.0628  -4
   20   33    0      10.95      11.88       2.84     0.8689   0
   -5   -6  -18       8.29       9.73       3.66     1.0503   0
   26   30    5      17.83      19.80       3.20     0.9390   0
   -6  -37   -2      27.33      25.94       2.47     0.8518   0
    5   34   11      18.55      17.57       4.14     0.9996   0
  -19  -26  -10       7.27       5.30       3.06     0.9256   0
    3   38    5      50.16      46.57       2.71     0.9052   0
  -10  -35   -4      15.87      13.10       2.42     0.8513   0
    6   28    4     295.88     293.53       3.29     0.6846   0
  -14  -30  -12      59.88      61.68       4.33     1.0160   0
  -20  -27   -2      25.96      25.54       2.08     0.7653   0
   11   26    0      27.15      24.40       1.80     0.6357   0
  -15  -25   -4     573.94     572.02       5.06     0.6956   0
  -22  -30   -9      13.46      17.41       3.84     0.9847   0
   -9  -13   -2      33.61      32.71       1.53     0.3741   0
    3   11    6      36.76      37.00       1.64     0.4302   0
    8   34   10       3.73       2.33       3.32     0.9744   0
    9   30    1      23.17      22.37       1.86     0.7076   0
   13   28   13      11.21      10.04       3.94     1.0210   0
   -2   -4   -8     193.58     182.55       2.54     0.4711   0
   -7  -25  -15       2.91       2.15       3.42     1.0422   0
   12   14   17      23.84      25.91       3.48     1.0624  -4
    1   12    9     204.54     211.98       2.77     0.5844   0
  -11  -13   -3    1193.41    1192.64       6.97     0.4205   0
    8   29    9      40.52      45.08       3.43     0.8526   0
   14   23    8      24.53      21.07       2.11     0.7611   0
   -1  -32   -5      48.73      47.08       2.26     0.7761   0
  -13  -16  -10     127.05     128.06       2.49     0.7392   0
  -18  -27   -2      30.49      32.11       2.06     0.7397   0
   -6  -15   -7      47.01      46.50       1.77     0.5426   0
  -12  -16  -11      25.69      24.85       2.08     0.7767   0
   -3  -25   -6      16.14      16.04       1.80     0.6637   0
   13   42    0      24.91      23.67       3.14     0.9900   0
   10   10   16      80.79      84.59       4.37     0.9739   0
    8   24   12      83.36      82.41       4.08     0.8950   0
   22   29    6      54.79      49.53       3.18     0.8893   0
   -7  -12  -15      27.82      27.03       3.36     0.9178   0
  -10  -24  -11      23.18      21.78       2.44     0.8620   0
   21   38    3       9.65       9.58       2.99     0.9927   0
    5   36    8      15.13      17.45       2.78     0.9389   0
   27   29    2      36.49      36.57       2.71     0.8996   0
   11   38    1      41.67      42.66       3.11     0.8926   0
   -9  -10   -8     123.88     125.58       2.35     0.5509   0
  -15  -37   -5      33.18      33.30       3.18     0.9439   0
   -6  -38   -1     252.35     256.32       3.99     0.8681   0
    4   39    0      47.45      47.34       2.77     0.8827   0
    4   24    9       6.85       7.20       2.20     0.7538   0
    7   31    1     156.86     157.02       2.55     0.7179   0
  -22  -38   -4       8.20       6.82       3.30     1.0151   0
   19   42    4      11.20      12.03       3.54     1.0632  -4
  -19  -30   -7      13.63      11.98       3.12     0.8952   0
   25   29    1      24.70      24.23       2.39     0.8640   0
    8   35   11      19.38      19.60       4.15     1.0266   0
   15   43    2      30.14      33.29       3.15     1.0319   0
   -7  -21  -14      51.14      50.88       3.27     0.9471   0
   24   30    9       7.31       8.36       3.53     1.0081   0
   33   33    2      89.24      95.99       9.05     1.0571   0
  -17  -28  -10      42.94      43.88       3.32     0.9354   0
  -22  -27  -11      11.74       9.56       5.03     1.0077   0
   29   34    0       5.46       0.47       3.61     1.0062   0
    4   24    8      93.35      92.21       2.30     0.7155   0
   16   36    1     113.09     111.14       3.35     0.8889   0
   -2  -34  -11       1.69       0.14       3.06     0.9942   0
  -22  -27   -6      21.31      20.13       2.64     0.8568   0
    3    7    3    9981.11   10039.97      32.50     0.2433   0
  -10  -14   -6     378.17     382.04       3.63     0.5188   0
    9   26   12      39.67      35.41       3.79     0.9275   0
   15   20   11      33.55      34.53       2.84     0.8469   0
   19   34   10       2.24       0.66       4.08     1.0488   0
   18   21   10     158.06     151.33       3.77     0.8478   0
  -17  -18   -3       5.06       0.35       1.39     0.5836   0
   -5  -14  -12     340.04     342.81       4.60     0.7672   0
   -1  -10   -1     525.36     534.37       4.25     0.2335   0
   14   19    3      22.05      19.52       1.39     0.5587   0
   19   20   12      24.70      23.82       3.20     0.9286   0
  -10  -45   -1      14.24      16.34       3.82     1.0395   0
  -12  -22  -11     312.60     324.18       4.26     0.8478   0
    9   26   11     107.93     107.64       4.33     0.8855   0
  -15  -28   -2       2.99       2.55       1.97     0.7244   0
   15   20   10      12.19      12.99       2.44     0.8048   0
  -13  -17   -3      28.22      29.79       1.73     0.5118   0
  -10  -21   -9      72.35      71.12       1.99     0.7364   0
   12   39    4       5.60       4.36       2.77     0.9471   0
   21   26    6      64.72      57.79       2.89     0.8279   0
    7   37   10      10.58       9.95       3.66     1.0246   0
   -5  -21   -1    2196.50    2210.82      11.37     0.4895   0
   11   34   12       5.92       6.38       4.10     1.0602  -4
   26   28    2      82.21      83.93       2.87     0.8680   0
   -9  -46   -1       5.63       5.02       3.79     1.0570   0
   -6  -28  -10       5.96       8.31       2.63     0.8641   0
    0   34    7     114.91     113.64       3.31     0.8650   0
   19   38    3      10.12      12.90       3.34     0.9721   0
  -19  -34   -4      95.28      96.65       3.48     0.9067   0
   25   25   10      13.72      14.63       4.99     0.9822   0
   -7  -37   -3       6.87       3.41       2.30     0.8653   0
  -20  -21   -7      84.30      82.29       2.98     0.7672   0
   -1   -2  -12     191.17     190.39       2.50     0.6921   0
   12   29    6     199.98     206.87       3.77     0.7865   0
  -19  -27  -12      13.24      12.54       5.09     1.0145   0
    5   31    5     182.65     187.01       3.01     0.7633   0
    1    8    5     299.35     291.39       2.81     0.3401   0
    4    6    4     988.48     987.35       5.83     0.2816   0
   -9  -15   -9      76.46      86.10       2.00     0.6505   0
   10   19    7     369.97     370.13       3.23     0.6292   0
   16   32    6       4.30       0.31       2.82     0.8764   0
    9   24   13       8.01      10.35       3.79     0.9446   0
   12   24   12       4.41       6.77       3.73     0.9174   0
  -27  -38   -2       4.53       2.87       3.30     1.0559   0
   24   36    3      18.27      20.33       3.09     0.9894   0
    8   31    0      29.73      34.47       1.99     0.7209   0
   -5  -10   -5     936.96     935.12       5.81     0.3822   0
   -1  -30   -4     175.24     173.58       2.51     0.7140   0
   14   15    6     147.20     145.25       2.26     0.5767   0
    1   23    3     431.24     438.87       3.50     0.5463   0
  -15  -27   -2     159.18     156.64       2.59     0.7049   0
    1   19   16       7.06       5.17       3.29     1.0152   0
   -7  -40   -6       3.60       0.12       2.84     0.9773   0
    0   20   11     133.84     130.92       3.27     0.7767   0
  -12  -22   -6     244.57     243.53       2.59     0.6614   0
   -4  -22   -5     359.06     361.36       3.48     0.5798   0
   12   43    3      28.57      28.07       3.26     1.0199   0
  -19  -35   -1     125.24     123.61       3.56     0.8986   0
  -14  -42   -3       1.36       0.28       5.45     1.0117   0
   21   30    9      28.15      28.88       3.29     0.9736   0
   -8  -11   -4    3447.13    3423.47      14.89     0.3831   0
  -12  -41   -5      16.42      16.76       3.78     1.0040   0
   -5  -17  -13      52.73      56.72       2.96     0.8476   0
   20   39    6      11.07       8.94       3.67     1.0455   0
   -2  -15  -17      41.49      44.16       4.20     1.0356   0
    7   25   10      43.59      43.12       3.25     0.8201   0
    8   37   11       1.19       2.44       4.17     1.0616  -4
  -19  -28  -12       2.31       3.63       4.97     1.0281   0
    0   46    0       3.54       5.62       4.91     1.0358   0
    3   36    7      82.12      82.60       3.23     0.9076   0
  -10  -36   -9      18.29      15.78       2.89     0.9878   0
    6   30    2      27.63      26.33       1.87     0.6984   0
   -7  -34   -9      13.31      10.69       2.44     0.9375   0
  -20  -25   -4      66.68      62.55       2.45     0.7567   0
   -6  -30  -13      11.41      11.88       3.68     1.0167   0
    0    1    5    8946.29    8896.90      28.39     0.2885   0
   11   24    2      75.95      75.40       1.93     0.6055   0
    1    2   17      36.40      38.52       2.64     0.9792   0
  -15  -27   -6      86.69      86.44       2.92     0.7764   0
    4   26    1       4.94       3.58       1.39     0.5951   0
  -11  -33  -10       0.44       1.95       3.25     0.9718   0
   -2   -7  -12      56.04      53.14       1.72     0.7095   0
   13   15    7      39.59      41.42       1.61     0.6016   0
   25   35    0       3.56       3.25       3.16     0.9685   0
    9   25    6      27.58      32.95       2.11     0.6907   0
    3   31    9      64.30      64.57       3.30     0.8717   0
  -27  -37   -2      11.67      10.93       3.46     1.0377   0
    6    7   14      39.71      40.66       2.06     0.8317   0
   18   19    5     261.03     258.70       2.86     0.6558   0
    2   22    0    2122.51    2126.32      10.82     0.4974   0
  -11  -15   -5      76.01      74.30       1.92     0.5081   0
   14   17   14      56.66      58.56       3.37     0.9458   0
   -1  -26   -7     965.01     964.17       7.35     0.7109   0
   17   22   13      12.43      13.54       3.57     0.9753   0
   -7  -39   -6      10.71      12.35       2.91     0.9566   0
  -12  -14  -13      74.80      74.88       3.03     0.8553   0
   -3  -27  -12      60.41      58.18       3.23     0.9223   0
  -28  -33   -2      56.11      56.38       3.88     0.9812   0
   -3   -5  -15     434.93     434.15       5.22     0.8728   0
   28   30    8      38.04      36.28       3.19     1.0323   0
   22   31    4     167.93     168.44       4.17     0.8863   0
    0   16   16      76.14      78.83       3.95     0.9884   0
   -4  -26   -4      75.12      77.86       1.76     0.6354   0
  -18  -24   -8      59.79      56.59       2.98     0.8174   0
    5   38   10      10.05       8.68       3.66     1.0371   0
  -17  -43   -2      13.06      11.25       3.64     1.0475   0
   -2  -14   -1    1073.27    1088.87       6.58     0.3236   0
   11   36    3      10.10       9.62       2.60     0.8650   0
  -19  -23  -14      19.79      21.21       3.30     1.0487   0
    1   41    5      69.82      71.43       3.07     0.9672   0
   20   27    5      54.27      50.35       2.86     0.8094   0
    4   37    2      28.14      28.56       2.40     0.8458   0
   23   35    4      14.89      13.82       3.09     0.9707   0
   -3  -34   -2      22.24      27.52       2.08     0.7771   0
  -19  -32   -5       4.51       5.87       2.75     0.8859   0
  -16  -38   -3      54.95      55.03       3.31     0.9443   0
  -10  -41   -3      38.03      39.79       3.24     0.9658   0
    6   26    7     118.81     116.66       2.84     0.7233   0
   15   41    4      10.07      12.43       3.19     1.0096   0
   -5  -23   -8     137.29     136.10       2.17     0.7019   0
   -8  -42   -2      21.37      22.50       3.00     0.9695   0
   -7  -28  -14      22.19      22.74       3.58     1.0348   0
    5   23   15      25.87      21.86       4.11     1.0126   0
  -27  -27  -10      16.67      15.56       6.71     1.0345   0
  -12  -41   -2      32.42      34.80       3.20     0.9688   0
   32   32    4      70.51      68.08       6.52     1.0446   0
   16   34    3     118.97     118.30       3.22     0.8635   0
  -22  -29   -4     140.27     140.04       3.36     0.8513   0
   -7  -13  -12     228.04     220.20       3.73     0.7662   0
    3    5    5     111.22     113.05       1.88     0.3162   0
  -10  -16  -12      21.83      20.83       2.46     0.8105   0
    9   20    2    1057.45    1062.70       6.66     0.5070   0
  -13  -20   -1     193.76     187.43       1.99     0.5402   0
   18   23    8      57.75      56.50       2.59     0.8026   0
  -17  -24   -5      24.66      25.57       2.14     0.7220   0
   -5  -12  -14       3.82       3.55       2.52     0.8569   0
   -5  -28  -12      18.36      16.05       3.03     0.9416   0
   -7  -38   -2      33.01      29.90       2.47     0.8776   0
   -6  -33   -5      11.52      11.23       2.25     0.8081   0
  -21  -32   -8      61.87      63.35       3.86     0.9770   0
   -3  -31   -7     234.62     235.64       3.72     0.8087   0
  -12  -24  -10      67.96      70.61       2.45     0.8342   0
    0   22    4     205.96     202.88       2.37     0.5462   0
  -10  -21   -2     365.18     366.84       3.23     0.5362   0
  -18  -21   -4     407.87     412.29       4.14     0.6639   0
   20   25   13      11.14       9.36       4.59     1.0387   0
   21   28    0      15.99      24.06      13.83     0.7881   0
   15   27   12      63.82      66.56       4.73     0.9799   0
   -5  -19   -4     175.32     175.29       2.36     0.4986   0
  -11  -26  -10       1.48       0.15       2.47     0.8573   0
   20   33    9       0.98       2.81       3.82     1.0114   0
  -28  -33   -7      14.71      12.00       4.16     1.0544   0
  -15  -35   -2      21.05      20.92       2.69     0.8651   0
   20   31    8       6.10       6.18       2.84     0.9496   0
   -6  -30  -12       4.00       2.07       3.20     0.9752   0
    0   32    9     139.49     139.25       3.81     0.8872   0
   19   36    1      19.52      18.11       2.92     0.9184   0
  -19  -36   -2      39.90      38.82       3.16     0.9238   0
   25   27    4      95.92      90.66       3.01     0.8599   0
    7   35   11      17.07      17.79       4.10     1.0229   0
   -8  -16   -4    1030.14    1037.57       7.00     0.4639   0
   -9  -22  -10      10.25       9.03       1.87     0.7857   0
  -20  -33  -10      22.59      23.22       5.50     1.0420   0
  -11  -14   -7     740.51     750.38       5.54     0.5682   0
   -8  -38   -5      17.93      18.65       2.87     0.9205   0
  -24  -40   -1       4.74       4.29       3.44     1.0519   0
    1   10    7     121.25     121.04       2.19     0.4619   0
   22   24   13      17.64      16.21       4.62     1.0472   0
   -3  -36  -10       9.88       8.97       3.09     0.9963   0
   -9  -13  -15      13.16      11.71       3.49     0.9334   0
   10   21    1     291.26     289.99       2.71     0.5269   0
    0    3   16       8.02      14.36       2.27     0.9229   0
   13   13    0    5662.63    5789.99      30.97     0.4140   0
  -16  -28  -13       9.36      11.05       3.65     1.0424   0
  -19  -34   -5       7.29       7.73       2.98     0.9229   0
  -10  -12   -7    1046.08    1045.22       7.42     0.5346   0
  -13  -19   -2      52.97      53.16       1.59     0.5310   0
   24   34    1      14.08      13.22       3.07     0.9388   0
    8   29    2      88.26      87.87       2.14     0.6871   0
    2   30   10      13.51      12.54       3.01     0.8884   0
   -7  -37   -1       2.47       3.81       2.48     0.8498   0
   17   20    4     141.00     137.28       2.03     0.6342   0
   11   11   16      77.06      74.28       5.41     0.9848   0
    1   17    1     781.11     779.65       5.21     0.3877   0
  -12  -16   -4     610.79     616.27       5.05     0.5057   0
   -6  -18   -9      27.20      30.42       1.70     0.6712   0
   -9  -24   -7     147.63     146.56       2.35     0.7037   0
   25   27   11       3.77       0.24       4.60     1.0425   0
   -3   -3   -6    6930.40    6882.95      34.28     0.3581   0
   16   23   12      88.04      82.32       3.66     0.9351   0
    5   31   10      65.04      62.63       3.80     0.9115   0
    0   18    9     308.15     316.67       3.58     0.6575   0
   -4  -28   -7     117.14     116.21       2.72     0.7535   0
   12   41    1       6.67       6.88       2.96     0.9636   0
   27   29    9       2.14       0.73       3.47     1.0315   0
    2   13   12      46.56      47.82       2.31     0.7511   0
   -8   -9   -2     910.60     912.47       6.08     0.2945   0
   12   21   15      33.71      32.21       3.93     1.0204   0
   -9  -16  -12      85.55      83.67       2.78     0.8046   0
   20   37    4      14.83      13.06       2.87     0.9746   0
    4   39    9      50.82      49.14       4.14     1.0234   0
    7   31    8      43.02      40.38       2.90     0.8508   0
    5   31   13      66.14      68.98       4.86     1.0291   0
  -25  -25   -4     159.97     161.77       4.70     0.8287   0
    3   34    1      42.71      47.46       2.20     0.7707   0
    6   24    0     243.34     241.37       2.30     0.5570   0
  -20  -31   -6      11.55       9.90       2.77     0.8995   0
   24   30    0     315.93     314.91       4.60     0.8651   0
  -11  -36   -8       9.27       7.90       2.88     0.9645   0
   17   41    1       6.85       8.39       3.32     1.0010   0
   -3  -35  -10      34.72      30.93       3.23     0.9780   0
  -16  -29   -2      62.41      64.08       2.56     0.7546   0
    4   24    7      71.70      71.36       2.20     0.6799   0
   13   17    5     242.57     239.98       3.00     0.5612   0
    3    7   10     118.62     118.49       1.92     0.6003   0
   28   33    1       5.86       4.00       3.18     0.9762   0
    5   21   15      39.10      39.85       3.71     0.9903   0
   18   21    3      60.35      59.51       1.72     0.6462   0
   12   18   13      32.06      30.69       2.97     0.8925   0
    2   24    2     375.52     379.86       2.95     0.5543   0
   -2  -32   -3     712.17     714.56       5.72     0.7423   0
   14   19   12      91.27      89.22       3.13     0.8711   0
    5   12   16       8.25       7.24       3.38     0.9658   0
   23   30   10      34.04      34.98       4.05     1.0273   0
   -3  -29  -10     105.03     106.47       3.51     0.8728   0
   -9  -28   -4     306.02     310.31       3.21     0.7011   0
  -13  -17  -12      56.46      57.52       2.79     0.8418   0
   22   25    2      12.94      11.53       1.86     0.7586   0
   -7   -8   -3    3108.58    3134.77      13.73     0.2951   0
   -4  -32   -2      48.96      49.98       2.08     0.7352   0
  -14  -17   -7      51.37      47.16       1.51     0.6388   0
   11   34    5     117.71     114.27       3.27     0.8545   0
   20   25    7     224.47     223.41       4.01     0.8257   0
   23   33    2       8.84       7.35       2.82     0.9130   0
   19   19   14      59.28      56.41       7.72     1.0073   0
   -3  -36   -4      61.01      64.12       2.82     0.8453   0
    0   40    3     128.17     129.94       3.51     0.9170   0
   -2   -6   -9     984.63     977.70       7.09     0.5369   0
  -28  -35   -1       9.03      10.31       3.62     1.0109   0
    6   36    5       6.18       7.43       2.51     0.8707   0
  -22  -40   -2      14.68      13.03       3.43     1.0343   0
   -4  -33  -12       7.95       7.21       3.99     1.0182   0
  -20  -35   -3      18.76      20.02       2.97     0.9239   0
  -11  -45   -2       1.13       0.98       3.78     1.0494   0
   -2  -19  -10      24.20      20.55       1.96     0.7183   0
   -3  -34   -6      59.79      59.01       2.71     0.8425   0
    1    8   18      10.67      12.56       3.36     1.0512   0
  -16  -30   -1      87.47      84.59       2.85     0.7677   0
    4    6   15     100.84      99.16       2.78     0.8780   0
   -7  -35   -7      70.27      70.38       3.25     0.8989   0
   10   19    8     158.95     160.16       2.55     0.6675   0
    4   28    4     530.85     535.56       4.21     0.6772   0
    7   10    7     325.87     323.52       3.02     0.4875   0
  -22  -31   -2       8.31       6.41       2.99     0.8636   0
  -16  -38   -7       6.85      10.37       4.41     1.0119   0
    9   22    0       9.49       8.87       1.51     0.5352   0
   18   25    6     185.21     185.40       3.68     0.7748   0
   -7  -43   -6       0.27       5.27       8.60     1.0399   0
   -5  -10  -16      38.77      40.70       3.64     0.9542   0
   -1  -30  -13       2.02       1.20       3.55     1.0080   0
   -1  -24   -8     415.04     412.40       4.09     0.7101   0
    3   13   17       9.75      10.34       3.62     1.0230   0
   -6   -7   -8    1880.70    1889.25      10.78     0.5048   0
    0   20    2     611.20     612.21       5.08     0.4648   0
  -10  -23   -4      94.85      92.77       1.89     0.6098   0
    9   13    8      39.71      36.91       1.52     0.5818   0
   21   30    2      50.58      50.82       2.71     0.8325   0
   15   25   10      40.55      43.46       3.56     0.8728   0
   -2   -7  -16      49.87      56.75       3.08     0.9349   0
   -5  -17   -6     581.53     581.62       4.52     0.5276   0
  -11  -28  -12       4.68       1.82       2.97     0.9671   0
    8   14   16      43.49      43.62       3.41     0.9894   0
   20   29   10      10.26      11.09       3.58     0.9798   0
   23   37    7      17.31      17.97       3.66     1.0604  -4
  -25  -27   -7       2.21       1.92       2.91     0.9212   0
   19   34    7       3.34       3.91       2.94     0.9650   0
    3   36    8      65.31      61.89       3.21     0.9346   0
  -28  -36   -2       1.38       1.61       3.37     1.0333   0
    6   30    9      12.54      16.09       3.23     0.8617   0
  -20  -25  -11      17.69      19.48       3.98     0.9592   0
   15   35    3      14.36      15.94       2.59     0.8746   0
   11   24   11      13.77      13.79       3.35     0.8682   0
    5   19    1    2193.06    2191.14      11.56     0.4461   0
  -21  -30   -3      35.89      37.50       2.74     0.8424   0
   10   23    3      90.98      87.90       1.96     0.5905   0
    0    1   18       5.57       4.37       2.41     1.0357   0
   16   44    2       3.99       3.93       3.13     1.0605  -4
  -16  -26  -11      20.64      20.47       3.07     0.9343   0
   25   30    7       8.37       5.50       2.90     0.9671   0
    3   31    0       3.73      12.42       1.91     0.7013   0
    6    7    7     628.01     622.27       4.35     0.4530   0
   -2  -30   -3      39.19      36.04       1.71     0.6986   0
    6    9   18       4.99       5.17       3.16     1.0637  -4
   -4  -14  -14      24.23      25.12       2.90     0.8695   0
   27   38    0       6.23       5.25       3.48     1.0496   0
    5   10   15      29.51      33.40       2.41     0.8988   0
   17   22    6     122.55     121.67       3.18     0.7149   0
    1   19   15      33.15      35.09       3.49     0.9634   0
  -12  -14   -6      93.15      87.18       1.90     0.5399   0
   -9  -22   -5     104.41     102.60       2.09     0.6076   0
   10   12   13      35.68      38.20       2.23     0.8264   0
   -3   -5   -8     313.33     311.00       3.10     0.4786   0
   16   21   14      29.00      27.73       3.88     1.0010   0
    6   40    6       8.84       7.04       3.02     0.9739   0
    0   16    7      53.94      55.37       1.87     0.5403   0
    1   23   12      22.12      26.65       3.02     0.8633   0
   -4  -26   -9      44.96      41.02       2.62     0.7867   0
  -10  -19  -13      14.77      14.41       2.72     0.8905   0
  -10  -18  -14     106.93     107.40       3.57     0.9293   0
  -14  -23  -12      83.95      82.23       3.11     0.9187   0
   -5  -28  -13      12.84      10.41       3.26     0.9846   0
  -12  -41   -6      54.40      53.56       4.81     1.0219   0
    4   37   11       3.07       3.79       3.74     1.0500   0
  -15  -41   -7       5.12       2.79       4.53     1.0623  -4
   -6  -26  -10      15.17      11.26       2.34     0.8318   0
   -5  -14  -11      96.72      93.82       2.52     0.7158   0
   -8  -20  -12      44.85      44.58       2.54     0.8436   0
  -25  -31   -2      12.27      11.50       2.90     0.9041   0
   19   30    2      31.97      38.54       2.71     0.8078   0
    3   32    3     167.51     170.20       2.70     0.7440   0
   22   36    7       3.18       2.77       3.28     1.0318   0
   -7  -29   -1     132.70     129.17       2.30     0.6742   0
   15   22    9      31.96      33.11       2.55     0.7921   0
  -20  -29   -8      53.10      53.61       3.56     0.9170   0
   24   28    6     107.36     101.80       3.43     0.8992   0
   25   27   10      10.39       6.46       4.13     1.0086   0
  -11  -38   -1      41.63      43.45       3.09     0.8926   0
    5   28    0     916.51     919.79       5.73     0.6404   0
   -5  -40   -9      40.09      35.88       3.75     1.0449   0
    4   30    5      39.59      39.39       2.09     0.7397   0
    4   20   14      26.99      27.50       3.42     0.9271   0
   13   19    3     111.34     107.05       1.86     0.5463   0
   -8  -21   -1     341.61     343.17       2.80     0.5093   0
   27   28    2      42.24      39.52       2.68     0.8834   0
    9   20   11      35.18      34.47       2.87     0.8027   0
    3   27   13      31.43      35.20       3.70     0.9661   0
   -2   -3   -5    1989.78    1990.84       8.70     0.2989   0
   18   23    1      27.10      21.84       1.58     0.6601   0
   12   16   11      25.21      26.38       2.09     0.7767   0
    2   26    4     175.48     172.57       2.26     0.6306   0
    8   23    3     428.23     426.49       3.71     0.5748   0
   11   15    6     173.29     176.55       2.36     0.5427   0
   -1  -22   -3     175.24     171.49       2.35     0.5250   0
   17   18    9      60.53      62.43       2.42     0.7608   0
   23   28    8      14.82      11.88       2.81     0.9367   0
   -9  -26   -1      70.59      66.88       1.83     0.6222   0
   -4  -17  -12      48.11      49.05       2.57     0.7944   0
   -3   -9  -11      24.36      23.36       1.61     0.6678   0
  -13  -15  -10     221.56     218.93       2.82     0.7285   0
   22   27    0      84.79      85.26       2.34     0.7842   0
    4   32    4       5.36       7.28       2.05     0.7617   0
   -4  -30   -8      47.28      46.57       2.66     0.8223   0
  -15  -20  -12      93.57      91.30       2.98     0.8907   0
   15   27    7     106.03     104.77       2.94     0.8036   0
  -12  -42   -6       8.72       9.52       4.56     1.0423   0
   20   31    1       2.80       2.60       2.55     0.8327   0
   23   39    0      22.97      25.76       3.63     1.0195   0
   -9  -17   -2    1879.85    1870.33      10.14     0.4481   0
   -3  -38   -6      53.44      53.79       3.26     0.9251   0
  -16  -34   -7      22.35      20.98       3.65     0.9370   0
  -14  -42   -1      19.43      21.90       3.49     0.9985   0
   22   32    8       3.24       1.67       2.71     0.9881   0
    6   38    3      67.89      67.60       2.59     0.8832   0
   -8  -44   -2       2.71       8.50       3.90     1.0135   0
   -5  -15  -17      13.13      14.18       3.54     1.0407   0
   -8  -28  -13       7.50       7.81       3.43     0.9946   0
   14   42    0      22.88      36.75       3.35     0.9968   0
   10   21   14      20.15      20.50       3.85     0.9607   0
  -25  -28   -7      23.26      25.09       3.31     0.9362   0
   -2  -41   -7      23.58      24.09       3.81     1.0082   0
    7    8    5     189.03     187.93       2.14     0.3742   0
    0    9    8     175.78     170.48       2.38     0.5028   0
  -15  -32   -8       9.81      10.63       2.99     0.9192   0
   -2   -4  -11     460.06     462.59       3.61     0.6407   0
    9   16    6      25.07      24.14       1.62     0.5385   0
   -5  -17  -16      14.47      13.89       3.53     1.0031   0
   12   14    3    2366.91    2374.72      12.46     0.4496   0
   24   34    8      28.48      25.95       3.77     1.0440   0
   18   27    4      99.76     102.77       3.06     0.7660   0
    2   30    1      97.52     103.13       2.04     0.6794   0
    5    8    2     778.29     786.51       6.04     0.2416   0
   -1  -18   -6     244.42     243.13       2.91     0.5328   0
    9   34    6     116.46     117.00       3.53     0.8639   0
   10   10    6     895.94     897.78       8.18     0.4696   0
    4   11   10     565.32     563.80       4.31     0.6327   0
   16   23    5      10.65      11.34       2.08     0.6933   0
   -2  -24   -7      81.34      80.75       2.15     0.6754   0
    0   18    0     624.66     607.81       6.23     0.4053   0
   12   36    0     216.49     225.71       4.24     0.8544   0
  -10  -17   -6      30.42      28.66       1.64     0.5624   0
  -23  -40   -1       1.83       1.11       3.59     1.0405   0
   29   34    2       7.20       8.46       3.64     1.0128   0
   -5  -31   -8      10.57      11.03       2.35     0.8436   0
   11   44    2       9.23       9.01       3.06     1.0277   0
   -1  -15  -16      45.46      47.58       3.63     0.9807   0
    7   37    0      18.64      18.23       2.48     0.8479   0
   -3  -42   -3      12.95      14.53       2.77     0.9637   0
  -19  -40   -6       3.38       6.62       5.80     1.0551   0
   -4  -38   -4      12.17       7.76       2.59     0.8906   0
   -7  -35   -9      14.52      14.63       2.62     0.9560   0
  -20  -23  -12       1.48       2.84       2.97     0.9734   0
   15   33    5       3.99       1.47       2.61     0.8654   0
    5   21    3     177.81     178.34       2.53     0.5158   0
    0   15   12      16.64      18.98       2.46     0.7685   0
  -21  -28   -5      50.05      51.79       2.68     0.8389   0
  -28  -30   -6       1.94       2.61       3.30     0.9864   0
   -9  -18  -11     191.88     192.46       3.37     0.7783   0
  -12  -33   -7      33.25      33.68       2.92     0.8873   0
   16   42    0       3.74       4.57       3.30     1.0120   0
    3   29    6     129.66     131.47       2.74     0.7417   0
    8   12   12     413.29     414.69       4.16     0.7629   0
   12   18    4     148.80     144.51       2.16     0.5387   0
    6   11   16       0.09       2.56       2.67     0.9627   0
   27   36    2       7.03       5.61       3.19     1.0198   0
    2    2   14     246.12     249.77       4.87     0.8079   0
    5   12    9     117.60     123.80       1.87     0.5947   0
  -24  -29   -8      16.44      13.11       3.34     0.9645   0
   11   23   12     111.31     108.55       4.66     0.8978   0
    1   29   13      73.80      73.36       3.98     0.9930   0
  -15  -22  -10     199.86     201.15       3.29     0.8309   0
   -7  -33   -5       8.86      10.09       2.23     0.8122   0
   10   14    3     890.11     892.45       5.70     0.4241   0
   -3   -7   -1    4178.00    4213.28      17.68     0.1809   0
   16   19    8      44.09      42.00       2.09     0.7243   0
  -10  -21   -6      37.74      37.20       1.79     0.6272   0
    0   30    5      54.03      51.86       2.07     0.7342   0
    9    9   14      19.41      15.99       2.96     0.8548   0
   -4  -32  -11     119.09     118.37       4.19     0.9632   0
   -4   -6  -10      95.57      93.89       1.69     0.5977   0
   -5  -27   -3      59.17      57.76       1.73     0.6419   0
   -9  -19   -6     163.05     162.23       2.24     0.5858   0
    8   17    9       9.37      11.76       1.77     0.6686   0
   -1  -11  -17      18.58      17.63       3.44     1.0090   0
  -25  -29   -8      20.34      18.05       3.26     0.9773   0
   19   28    0      95.92     102.67       2.50     0.7619   0
   22   38    1      27.49      28.97       3.31     0.9903   0
    9   40    2      35.72      32.91       2.91     0.9303   0
   -4  -33   -3      23.16      23.95       2.05     0.7681   0
   15   37    2      86.00      88.16       3.36     0.9063   0
    2   33    5      70.74      70.80       2.39     0.7980   0
  -11  -40   -4      19.49      17.30       3.36     0.9620   0
    5   41    4       3.51       1.57       2.80     0.9581   0
   -3  -26  -15       5.59       5.02       3.60     1.0449   0
  -21  -40   -2      12.39      11.52       3.34     1.0237   0
   14   34   10       6.96       6.89       3.95     1.0081   0
    4   28   11      37.05      38.36       3.59     0.8978   0
    7   10   12       2.69       4.84       1.62     0.7430   0
   13   21    1     217.87     215.46       2.17     0.5591   0
    3    3   14      14.05      13.31       2.88     0.8110   0
    9   22    9     139.22     137.51       3.21     0.7446   0
    3   25    3     108.62     111.67       1.86     0.5926   0
   14   19    5      76.06      75.34       2.45     0.6043   0
    6   13    4    1770.67    1765.91       9.66     0.3961   0
   -8   -8  -10     514.20     513.63       5.29     0.6291   0
   12   22    9     451.14     448.88       5.05     0.7658   0
    2   28    6     181.32     179.90       2.85     0.7202   0
   -6  -19  -14      35.58      34.93       3.14     0.9219   0
    8   21    1     340.74     336.84       3.05     0.5093   0
   14   15   16      24.24      26.35       3.39     1.0298   0
   11   13    0      91.66      94.92       1.80     0.3834   0
   -1  -24  -13      22.42      25.49       3.14     0.9229   0
   17   28    7      10.00       5.23       2.42     0.8403   0
  -18  -19  -10      30.38      34.59       2.03     0.8235   0
   -7  -40   -7      22.98      24.83       3.52     0.9991   0
    3   28   12       6.18       5.11       3.22     0.9373   0
   -9  -32   -8      57.32      57.70       2.80     0.8786   0
   -3  -11   -5     716.42     712.79       4.79     0.3855   0
   20   29   12      12.53      11.85       5.06     1.0515   0
   26   30    0       0.79       0.96       2.57     0.8939   0
    9   13    3    2558.13    2567.98      12.45     0.3956   0
   -4   -4   -6    1659.21    1661.38      10.86     0.3679   0
  -18  -23   -5     211.63     216.99       3.24     0.7178   0
   15   25    1      28.17      26.54       1.72     0.6590   0
    7   27   11      11.50      10.14       3.21     0.8915   0
  -11  -28   -3      27.74      25.81       1.89     0.6990   0
    6   43    0       6.75       5.71       2.99     0.9776   0
   20   29    3       8.84       6.19       2.44     0.8118   0
   -5  -23   -9      10.92      11.01       1.90     0.7409   0
   10   33    1      69.17      70.39       2.52     0.7785   0
   -3  -40   -8       1.87       2.33       2.97     1.0137   0
  -20  -23  -11      46.85      47.93       4.01     0.9335   0
   19   24   11      10.55      10.01       3.08     0.9357   0
   22   34    6       2.99       4.45       2.88     0.9750   0
    6   32    1      21.23      17.21       1.91     0.7353   0
  -26  -30   -8       6.35       4.25       3.62     1.0054   0
   15   26   14      23.54      22.07       4.49     1.0514   0
    5   19    8      29.77      29.66       1.79     0.6383   0
    2   37    8       9.17       7.14       2.73     0.9528   0
   -8  -26  -11      59.30      59.39       3.01     0.8807   0
   14   36    2     128.54     128.53       3.30     0.8773   0
   -2  -34  -10      42.93      37.84       3.25     0.9587   0
   10   23   12      34.15      36.64       3.79     0.8919   0
    4   16    0     288.67     281.93       2.82     0.3714   0
    7   14    3    1505.15    1507.55       8.22     0.3924   0
    1    1   18      10.75      10.87       3.43     1.0359   0
    9   18    4     563.89     565.27       4.41     0.5082   0
   31   33    1      10.74       9.57       4.16     1.0211   0
   18   29    2      77.34      75.64       2.68     0.7771   0
  -14  -15   -7     541.03     534.87       4.66     0.6129   0
    9   24    6     202.68     197.07       3.02     0.6725   0
    5   10    0    3490.40    3485.03      13.86     0.2517   0
   -1  -20   -4     431.16     430.55       3.60     0.5062   0
    1    5   11     407.30     410.86       3.32     0.6431   0
   10   12    4    1485.64    1467.15       8.15     0.4203   0
    4    9    8      20.06      21.27       1.50     0.5108   0
   16   21    7      45.56      46.26       2.24     0.7180   0
   26   31    2      36.42      36.01       3.01     0.9182   0
    8   11   13     188.30     196.29       3.12     0.8081   0
  -10  -19   -8     159.57     159.46       2.20     0.6675   0
   23   25    7      22.26      19.06       2.86     0.8644   0
    3   12   16      37.80      38.30       3.90     0.9616   0
  -11  -12   -9     295.70     297.41       2.94     0.6343   0
   15   29    6      68.99      70.31       2.99     0.8121   0
   -5  -29  -10     257.30     257.00       4.54     0.8775   0
   11   42    4      30.77      30.67       3.27     1.0043   0
  -23  -30   -8      18.50      16.86       3.32     0.9676   0
   -1   -9  -10      85.47      86.17       1.73     0.6103   0
    7   43    2       2.92       0.72       2.88     0.9877   0
   -4   -9  -14       8.72      10.34       2.35     0.8353   0
    3   32   12      16.77      19.54       4.35     1.0001   0
   -7  -29  -11      67.28      65.08       3.47     0.9228   0
   24   32    9       4.47       3.69       3.59     1.0389   0
   15   39    7      11.03      12.78       3.45     1.0234   0
   -9  -27   -9      33.69      29.59       2.53     0.8238   0
  -11  -38   -9       5.28       1.98       3.07     1.0303   0
   -8  -32   -3     477.59     480.44       4.63     0.7625   0
   13   29   13      23.51      27.33       4.36     1.0350   0
  -21  -26   -7     117.91     122.37       3.59     0.8535   0
   -3  -37   -9       7.33       5.04       2.53     0.9832   0
  -16  -27   -3     136.35     135.96       2.59     0.7274   0
    4   20    5     375.14     374.25       3.83     0.5419   0
    7   18    6      11.22      11.23       1.60     0.5552   0
    9   20   16      11.16      14.47       3.74     1.0445   0
    3   27    4      14.50      11.67       1.62     0.6535   0
   -5  -22  -16      24.20      24.41       3.76     1.0513   0
  -13  -20   -7     574.97     576.91       4.18     0.6713   0
    3   17   13      87.44      88.71       3.69     0.8428   0
   12   16    2    1277.39    1268.63       7.69     0.4648   0
    6   21   14      49.22      52.22       3.70     0.9436   0
   18   33    9       4.13       5.32       3.37     0.9922   0
   27   34    4      24.22      22.04       3.44     1.0043   0
    2    4   12      61.23      61.15       1.69     0.6976   0
   11   15    9       0.64       0.90       1.50     0.6659   0
   -2  -26   -6     269.51     266.99       3.23     0.6811   0
   17   18    2     646.45     652.08       3.95     0.5692   0
   -7  -25   -7      69.80      68.07       2.23     0.7098   0
    1   31   11      30.30      26.87       3.85     0.9424   0
  -21  -32   -5      82.35      86.31       3.46     0.9086   0
  -15  -24  -12      35.64      39.26       2.72     0.9395   0
   -9  -26   -9     124.57     121.73       3.01     0.8074   0
  -15  -33   -1     166.58     164.38       3.31     0.8182   0
   16   17   10     107.55     105.42       2.56     0.7792   0
   22   27    9       5.38       6.44       3.18     0.9397   0
    0   28    3     152.36     152.77       2.14     0.6537   0
   -4  -30  -13      11.04       7.61       3.71     1.0117   0
  -26  -38   -4       7.25       8.31       3.66     1.0620  -4
   21   22    1      53.29      50.50       1.78     0.6872   0
   -5  -25   -5     413.25     421.34       3.49     0.6421   0
   14   28    6       8.37       7.70       2.43     0.7848   0
    7   32    5       9.01       9.67       2.15     0.7917   0
    8   13   12       3.49       6.08       1.83     0.7711   0
    8   34   12      15.26      11.83       4.25     1.0464   0
  -17  -25  -14      16.26      17.26       4.48     1.0545   0
   -6  -28   -8     116.20     117.02       2.75     0.7922   0
   22   32    3      11.75      12.37       2.80     0.8912   0
  -13  -32   -8      32.69      29.97       2.92     0.9037   0
   -4  -39   -5      67.47      63.22       3.11     0.9284   0
   24   24   10      12.59       9.69       4.92     0.9565   0
    5   17   17       5.46       6.02       3.58     1.0562   0
    2   35    7       3.75       1.93       2.61     0.8861   0
    5   43    2       1.72       1.81       2.95     0.9815   0
    8   41    8      18.76      20.41       3.71     1.0471   0
   -3  -36  -11       2.80       0.30       3.26     1.0305   0
  -21  -38   -4       1.33       1.69       3.16     1.0043   0
    7    8   16       4.31       2.08       2.45     0.9510   0
    4   18    9      59.38      61.92       2.21     0.6636   0
    5   16    7      96.97     102.77       1.96     0.5519   0
    7    8   14      73.79      76.42       2.45     0.8402   0
  -19  -34   -2      32.84      33.70       2.89     0.8845   0
  -28  -30   -3      81.67      79.10       3.20     0.9400   0
  -13  -42   -5       2.39       1.59       3.60     1.0309   0
    3   23    1     476.90     473.46       3.39     0.5254   0
   12   14   10     173.28     174.39       2.56     0.7094   0
    6   15    6    1187.06    1196.81       7.60     0.5014   0
   -2  -31   -8       8.20       5.72       2.50     0.8373   0
   12   20    7       6.24       7.53       1.84     0.6618   0
   -2  -31   -2       9.34      11.38       1.71     0.7089   0
   11   11    2     639.79     641.92       6.57     0.3687   0
   -1  -18  -15       5.74       3.76       3.20     0.9536   0
   17   30    5      97.87      92.73       3.10     0.8280   0
    1   27    0     284.01     287.32       2.64     0.6084   0
    4   11    3     132.42     135.82       1.96     0.3150   0
   -9  -30   -6     107.35     109.80       3.02     0.7852   0
   -3  -13   -7      56.11      56.76       1.70     0.5024   0
    0   24    8      25.38      29.43       1.94     0.7098   0
    9   15    5     679.61     679.99       5.09     0.4877   0
    3   14   11      26.70      32.77       2.07     0.7102   0
    8    9   11     154.52     154.01       2.02     0.6884   0
   15   31    3      42.07      39.72       2.42     0.7944   0
  -11  -30   -5      79.66      81.13       2.42     0.7748   0
    8   12   13      34.82      34.47       2.16     0.8153   0
   -5   -5   -4     908.26     927.11       7.47     0.2798   0
   -1  -15   -7       9.57       8.22       1.63     0.5260   0
   14   24   11     104.12     106.33       4.34     0.8898   0
  -18  -38   -2      47.10      45.35       3.31     0.9537   0
   10   35    3       2.70       3.37       2.31     0.8376   0
   -6  -25   -4      32.19      34.75       1.65     0.6229   0
   -2   -7  -15      61.87      62.14       2.67     0.8783   0
   19   22    5      23.85      20.67       1.98     0.7149   0
   -9  -21  -13      19.98      20.26       2.84     0.9077   0
   -4  -43   -1      18.04      20.09       2.82     0.9741   0
  -20  -37   -5      40.85      41.90       3.45     0.9897   0
   17   28   11      42.06      47.16       4.13     0.9718   0
   11   28    9       7.80       9.41       3.09     0.8526   0
   -8  -24   -9     287.15     287.01       3.54     0.7697   0
   14   38    4      37.24      36.53       3.00     0.9404   0
  -12  -33  -10      22.10      19.91       3.40     0.9778   0
  -19  -33   -1     126.46     130.98       3.62     0.8593   0
    7   12    1     728.86     727.33       4.84     0.3181   0
  -13  -22  -15       0.40       0.17       3.04     1.0371   0
  -13  -38   -1      19.35      17.93       2.79     0.9061   0
   -7   -9  -12      60.57      60.37       2.09     0.7365   0
  -29  -31   -3      37.31      40.47       3.08     0.9713   0
   18   31    0       5.64       7.80       3.38     0.8071   0
   -1  -32   -2       7.95       6.86       1.75     0.7300   0
  -19  -22   -8     185.90     184.55       3.60     0.8001   0
    5   12    6     395.67     396.98       3.64     0.4526   0
   11   23    7     115.81     117.75       2.47     0.7012   0
    5    6   17       1.48       1.51       2.44     0.9936   0
    1    7   13      18.60      19.50       1.78     0.7646   0
   10   14   10     112.85     111.56       2.04     0.6935   0
    4   15   14      72.89      76.38       3.68     0.8779   0
   16   19    1     401.22     402.24       2.88     0.5622   0
   10   24   15       2.91       2.61       3.87     1.0427   0
    0   30   12      10.82       8.70       3.49     0.9658   0
  -16  -23   -9      99.89     101.40       2.94     0.8161   0
  -10  -29  -10     102.60     100.30       3.36     0.8989   0
    9   11    2    1432.82    1422.73       7.66     0.3401   0
   -4   -6   -7     501.68     495.14       3.95     0.4342   0
   15   19    4     162.96     165.03       2.01     0.5916   0
   -5  -27  -12      19.02      17.58       3.07     0.9267   0
  -11  -18   -2     524.18     523.87       4.13     0.4887   0
   20   23    0     244.01     241.51       2.72     0.6863   0
  -18  -34   -5      22.15      24.35       3.13     0.9127   0
   -6  -22   -4     438.05     436.89       3.49     0.5627   0
    1   20   11      19.09      15.14       2.45     0.7770   0
  -16  -42   -1       8.77      10.02       3.61     1.0136   0
  -18  -22  -10      87.49      85.25       2.81     0.8606   0
  -26  -28   -5      33.20      29.24       2.75     0.9072   0
  -20  -41   -2      18.86      17.78       3.53     1.0336   0
   19   40    5       2.77       0.14       3.08     1.0378   0
   14   34    1     186.26     186.70       3.39     0.8299   0
    1   36    2      23.17      22.73       2.23     0.8190   0
  -12  -37   -3      43.05      43.70       3.05     0.8927   0
    4   42    7       1.26       5.68       5.53     1.0318   0
   -9  -35   -1      12.80      11.63       2.34     0.8157   0
    7   16    4    1289.52    1300.89       8.22     0.4556   0
  -12  -34   -1     190.73     189.27       3.51     0.8139   0
   13   31    9       9.93      11.57       3.39     0.9170   0
  -19  -19   -4      93.51      89.54       3.08     0.6473   0
    0   39   10       0.38       2.53       3.87     1.0498   0
    6   13   13      48.75      51.55       2.35     0.8143   0
   12   22    0     114.06     113.82       1.74     0.5643   0
    6   23   12      66.93      67.34       3.51     0.8735   0
  -14  -21   -6      50.89      49.28       1.80     0.6649   0
    2    6    2   34565.70   34586.76      96.32     0.1831   0
   11   13   15       2.35       3.46       2.57     0.9442   0
  -24  -25   -4      41.81      39.58       2.54     0.8135   0
   11   19    8     161.78     161.47       2.62     0.6754   0
    1   25    9       7.93       4.65       2.10     0.7651   0
  -15  -18  -14      13.34      16.66       2.93     0.9628   0
   -3  -11  -14      88.22      85.28       3.09     0.8453   0
   16   31    4      99.99      99.87       3.09     0.8185   0
    0   26    1    2115.33    2137.54      11.26     0.5882   0
    1   16   13     112.27     119.62       3.37     0.8304   0
  -10  -25   -7      92.12      91.15       2.21     0.7278   0
   12   41    5      16.45      17.50       3.19     1.0040   0
    8   14    2     590.47     591.20       4.24     0.3809   0
   -5   -7   -7      54.44      50.65       1.72     0.4468   0
   10   16   13      16.64      18.18       2.57     0.8601   0
   14   30    0       9.37       4.31       2.25     0.7454   0
   -6  -39   -4      37.36      34.64       2.96     0.9178   0
   -8  -19  -13      34.80      33.27       3.05     0.8802   0
    7   45    1      20.25      19.21       3.71     1.0270   0
   -3  -27  -14      13.78      11.28       3.40     1.0113   0
   -3  -18   -4     134.13     133.50       2.40     0.4709   0
   13   35    8      48.56      46.67       3.50     0.9584   0
  -13  -30   -6      35.27      39.31       2.77     0.8131   0
   -4  -37   -7       6.91       4.85       2.55     0.9297   0
  -17  -22   -2      77.37      77.83       1.86     0.6365   0
   -4  -19  -12      71.93      72.11       2.82     0.8171   0
    2   37    1      15.19      17.00       2.29     0.8363   0
    5   45    0      36.81      38.94       3.55     1.0195   0
   -6  -17  -17      27.62      24.96       4.05     1.0588   0
  -21  -36   -6      12.55      13.87       4.15     0.9999   0
    4   16   15      13.68      14.02       3.16     0.9394   0
    1   32    9      70.30      69.28       3.35     0.8875   0
    7   14    8     173.07     169.97       2.26     0.5796   0
  -16  -39   -1      73.06      72.51       3.20     0.9509   0
   -9  -39   -5       2.34       0.74       2.58     0.9460   0
   -2  -35  -11       2.70       2.69       3.40     1.0117   0
    9   18   13     102.99      98.54       3.75     0.8744   0
    3   21    7      62.21      57.37       1.78     0.6247   0
   -2  -30   -6      98.75     101.57       2.67     0.7599   0
    6    9    0    7860.38    7933.79      25.61     0.2436   0
   18   29   11       0.42       0.34       3.64     0.9955   0
   12   26    5      62.61      62.55       2.44     0.7060   0
    1   14   11     131.24     133.18       2.71     0.7073   0
  -14  -25   -3      71.88      69.17       1.96     0.6678   0
  -30  -32   -2      63.06      61.68       4.12     0.9943   0
   -1  -20   -9      52.26      53.39       1.98     0.6865   0
   17   24    3      83.87      81.57       2.06     0.6843   0
    1    5    2    1398.92    1396.45       7.06     0.1625   0
    4    9    1   11067.19   11158.10      35.60     0.2291   0
    4    7   16       3.91       5.38       2.29     0.9381   0
    0    6   10       3.62       2.23       1.44     0.5909   0
    3   12    9     106.19     109.92       1.94     0.5879   0
   15   29   13      21.27      17.45       4.31     1.0487   0
  -11  -32   -7       4.10       1.61       2.52     0.8618   0
  -17  -31  -11      12.53       8.70       4.72     1.0169   0
   -8  -35  -12       4.94       3.81       3.66     1.0630  -4
   -6  -40   -8       7.40       3.65       3.25     1.0204   0
   14   26    5      41.69      42.10       2.55     0.7244   0
   -1   -3  -18       9.37      10.27       2.61     1.0379   0
   10   37    5      47.31      45.71       2.96     0.9097   0
   -6  -14  -10      67.58      67.23       2.09     0.6697   0
   19   20    7      22.68      21.21       2.06     0.7402   0
   -7  -23  -15      45.33      44.82       3.63     1.0186   0
  -17  -21   -2      65.71      66.97       1.67     0.6191   0
   -4  -41   -4      27.28      25.51       3.05     0.9557   0
   -8  -43   -7       2.56       5.07      12.74     1.0640  -4
    2   41    4       9.03       9.46       2.75     0.9525   0
   15   35   10       4.44       4.54       3.83     1.0325   0
   -4  -39   -1      69.41      72.84       2.82     0.8846   0
   14   32    6      19.11      15.87       2.94     0.8589   0
   20   42    1       7.05       8.17       3.28     1.0490   0
  -16  -40   -1       5.94       6.76       2.94     0.9717   0
   -6   -6   -6     385.58     427.50       5.28     0.3945   0
   -2  -40   -6       8.13       4.52       2.96     0.9656   0
  -22  -23  -10      17.45      15.70       3.63     0.9190   0
   -2   -3  -10     141.09     137.51       1.96     0.5809   0
  -13  -36   -8       9.07       9.72       3.17     0.9770   0
    3   17    4     711.09     707.93       5.30     0.4517   0
    6   21    7     108.39     108.83       2.15     0.6356   0
    2    4    7    2454.52    2465.29      11.07     0.4151   0
    5   14    4    4079.58    4075.68      18.22     0.4062   0
    2   14   12     146.17     139.15       2.89     0.7602   0
   11   21    1      94.02      93.89       1.86     0.5369   0
    5   24   15       6.03       6.16       3.87     1.0243   0
   17   36    6       6.61       7.92       3.17     0.9606   0
  -15  -24   -3      56.74      59.00       1.92     0.6602   0
    4   13   12     143.35     148.65       2.73     0.7552   0
   16   17    3     334.57     336.30       2.82     0.5533   0
   10   26    9       8.12       6.63       2.79     0.8133   0
   -9  -15   -7     285.22     288.87       2.99     0.5633   0
  -16  -21  -11      27.09      29.02       2.41     0.8682   0
  -10  -31  -12      24.67      22.91       3.69     1.0072   0
   -4  -12   -5     154.65     154.64       2.24     0.4048   0
    5   16   17       9.31      10.50       3.60     1.0482   0
   21   22   10       0.19       0.42       2.90     0.8944   0
   15   17    2    1623.74    1625.19       8.50     0.5233   0
    7   43    6       0.26       5.31       7.27     1.0399   0
   -5  -25  -14       9.12       8.85       3.21     0.9890   0
   -5  -15  -13     146.03     147.81       3.55     0.8282   0
   20   21    2     449.16     448.42       3.66     0.6630   0
  -20  -31   -2      59.26      56.83       2.91     0.8386   0
  -18  -36   -3      11.29      10.86       2.79     0.9226   0
   -6  -24   -6     181.83     181.67       2.51     0.6553   0
   13   33    1      91.71      94.59       2.85     0.8007   0
   21   30   11       4.42       4.52       4.70     1.0394   0
   -3  -32   -2      81.39      79.67       2.19     0.7328   0
   12   34    9      48.00      50.74       3.95     0.9629   0
  -19  -29  -10      25.86      24.29       4.00     0.9697   0
   -8  -11   -1     689.43     686.44       4.72     0.3116   0
   -1  -44   -5       8.36       4.84       3.20     1.0319   0
    4   18   16      16.92      17.80       3.43     1.0097   0
    1   38    0       9.61      15.71       2.38     0.8559   0
   13   18   13      66.00      62.64       3.21     0.8995   0
    4   40    1       3.06       3.04       2.44     0.9070   0
    7   22    2     424.90     429.33       3.56     0.5324   0
   -2   -4  -10     173.76     174.81       2.15     0.5840   0
  -19  -21   -2     107.78     106.01       1.94     0.6480   0
    0   37    8      87.34      87.55       3.33     0.9518   0
    6   15   15      18.00      18.55       3.27     0.9364   0
   12   20   14       8.05       9.53       3.67     0.9614   0
    6   17   10      91.29      94.73       2.49     0.7040   0
  -17  -28   -1      98.58     100.92       2.46     0.7398   0
  -14  -23   -8      24.61      20.49       2.02     0.7611   0
    2    8    0      77.55      88.42       2.98     0.1857   0
   11   17    6     135.76     136.38       2.06     0.5718   0
   -7  -34   -4      55.04      55.82       2.45     0.8148   0
   -2   -8  -14      65.45      66.26       2.34     0.8265   0
   -9  -12   -6     320.13     328.08       3.56     0.4829   0
   -6  -39   -8       8.15      10.38       3.28     1.0006   0
  -12  -12   -8     322.40     328.13       4.12     0.5982   0
    3   14    0    2083.14    2094.07      10.04     0.3224   0
  -10  -27   -5     150.09     148.24       2.67     0.7092   0
   -4  -16   -8      42.09      44.32       1.67     0.5913   0
   15   21    7      35.19      36.68       2.17     0.7070   0
  -17  -25   -1     341.83     340.50       3.18     0.6832   0
    2   17    8    1096.88    1107.47       6.88     0.6003   0
    4   24    3      20.85      21.17       1.45     0.5744   0
   14   24    2      20.84      19.19       1.64     0.6361   0
   14   18   15      10.93      10.37       3.47     1.0041   0
  -14  -39   -7      77.86      75.57       5.19     1.0162   0
    1   20   16       0.37       2.20       3.32     1.0249   0
   -3  -20   -2     528.61     519.16       4.60     0.4697   0
   13   37   10      34.13      34.30       4.30     1.0539   0
  -13  -28   -4      84.09      83.10       2.40     0.7322   0
   -3  -31   -1      21.99      22.78       1.80     0.7036   0
   -7  -15   -9      40.60      42.04       1.75     0.6379   0
   -6  -32  -11      46.63      47.55       3.38     0.9684   0
   -4  -17  -10      91.84      91.49       2.30     0.6968   0
   -8  -12   -2     592.72     593.14       3.91     0.3445   0
   21   33    7      22.60      24.68       3.12     0.9684   0
   -8  -24   -2      26.82      24.42       1.42     0.5811   0
    8   37    4      12.78      14.28       2.51     0.8829   0
  -21  -34   -8      27.09      30.39       4.47     1.0107   0
   -1  -40   -4       3.09      10.02       6.77     0.9299   0
    4   22   13      45.23      46.32       3.41     0.9015   0
   -2   -2   -6     288.04     287.58       4.12     0.3510   0
    7   12   10     184.69     188.95       2.23     0.6548   0
    4   44    6       9.19       7.39       3.59     1.0530   0
   -9  -37   -3      31.20      33.20       2.87     0.8746   0
  -13  -38   -9      36.35      35.03       4.01     1.0420   0
    3   19    5      34.85      34.54       1.84     0.5199   0
    6   11    2     225.42     225.43       2.40     0.3047   0
   18   31    9       7.44       6.75       3.51     0.9589   0
   12   24    3     284.90     279.83       3.10     0.6283   0
   30   32    2      62.69      62.45       3.68     0.9943   0
   17   26    1      22.55      19.78       1.81     0.7018   0
    1    7    4    3069.28    3080.86      13.63     0.2798   0
    4   15    7     593.24     597.90       4.72     0.5332   0
   12   37    5      22.17      21.20       2.98     0.9218   0
    4    5   18       1.72       2.26       2.60     1.0454   0
    0    4   12      95.42      97.31       1.92     0.6961   0
    9   11    9     156.68     152.07       2.04     0.6086   0
    3   10   15       8.48       8.19       2.31     0.8943   0
  -18  -18   -6       9.36      19.20       2.67     0.6691   0
  -17  -20  -14      10.06      11.31       2.95     0.9989   0
   -6  -35  -12       0.90       3.22       3.86     1.0563   0
  -11  -18   -9     211.54     210.47       2.59     0.7026   0
  -17  -29  -13      10.17       9.74       4.56     1.0640  -4
  -11  -12  -10     128.61     126.89       2.26     0.6821   0
   -2  -11   -3     292.29     293.01       2.86     0.3052   0
   14   20    7      89.83      90.77       2.39     0.6814   0
   10   39    7      11.28       9.76       2.81     0.9920   0
   -6  -16  -16      17.91      18.31       3.45     0.9976   0
   -7   -7  -18      10.18      12.51       5.29     1.0592   0
   -3  -24  -11      16.98      13.81       2.55     0.8349   0
   22   40    0       7.31       5.52       3.50     1.0279   0
   -7  -17  -13      12.71      13.36       2.64     0.8547   0
    7   38    9      17.56      18.22       3.94     1.0124   0
    2   22   12     127.11     125.72       3.72     0.8508   0
  -10  -16  -13      16.58      15.98       2.72     0.8601   0
    2   43    6       6.78       3.94       3.36     1.0289   0
    4   22   10      29.61      31.75       2.74     0.7645   0
    5   35    3     142.19     144.40       2.84     0.8146   0
   13   16    9      22.21      20.54       1.76     0.6953   0
  -11  -34   -4      17.51      16.39       2.45     0.8369   0
  -14  -17  -15      19.80      19.80       3.28     0.9952   0
   -9  -35  -11      10.87       9.50       3.28     1.0308   0
   13   31    0       0.21       6.79       4.46     0.7569   0
    0   39    3       0.00       2.10       3.96     0.8949   0
  -13  -34   -6     150.61     148.34       4.01     0.8893   0
  -10  -38   -3      43.02      43.98       2.99     0.9014   0
    6   23    5     623.80     626.02       4.89     0.6076   0
   12   28    8      38.63      40.17       2.86     0.8260   0
    2    6    9     983.36     967.90       7.08     0.5369   0
    9   25    5      52.05      53.60       1.96     0.6638   0
  -15  -27  -12      63.91      66.78       3.66     0.9799   0
   11   19    3      93.39      93.30       1.93     0.5236   0
   -7  -40   -4      37.22      36.03       3.20     0.9429   0
   17   38    4      31.89      32.99       3.02     0.9652   0
  -15  -18   -5     336.12     331.38       3.14     0.6009   0
    1    3    1   13400.67   13360.83      36.96     0.0915   0
   10   28   11      26.00      23.78       4.09     0.9212   0
    0   26    8     292.70     289.63       3.76     0.7446   0
  -16  -19  -13      55.08      54.44       3.19     0.9338   0
  -10  -25  -14      22.46      23.28       3.64     1.0080   0
  -18  -23   -2     171.41     165.97       2.42     0.6676   0
   -4  -10  -11     890.03     895.23       6.99     0.6776   0
    9   19   14      75.63      77.37       4.27     0.9342   0
   15   23    0      46.06      45.69       1.55     0.6183   0
  -17  -27   -9       4.98       5.32       3.06     0.8855   0
   -5   -7  -16      24.02      22.37       2.98     0.9405   0
  -11  -22   -6     101.79     103.13       1.98     0.6526   0
  -16  -28   -6      15.13      15.37       2.28     0.8040   0
   -5  -13   -3     164.07     164.63       2.22     0.3580   0
   -1   -7   -8      68.93      70.38       1.66     0.4870   0
   -6  -10   -8     143.81     143.80       2.21     0.5298   0
   13   35    7       4.84       4.96       3.00     0.9321   0
   -5  -13  -17       2.70       2.10       3.34     1.0270   0
    6   42    0       3.11       1.46       2.89     0.9553   0
   -4  -19   -3     643.02     639.27       4.89     0.4700   0
   13   23    8      95.08      91.25       2.58     0.7521   0
  -14  -35   -5      39.70      35.83       3.06     0.8962   0
   21   25   13      10.22      12.88       4.31     1.0487   0
    5   39    8      47.89      46.80       3.67     0.9978   0
   -1  -38   -7      39.62      39.56       2.94     0.9459   0
   -5  -24  -11      63.65      64.91       2.99     0.8397   0
    1   32    6     122.89     123.68       2.82     0.7992   0
    4   46    3      33.04      32.26       3.94     1.0539   0
    7   20    0     181.35     183.75       2.58     0.4771   0
   14   16   10      46.33      47.49       2.10     0.7484   0
  -19  -23   -8     122.22     118.24       3.16     0.8142   0
    6    9    9     152.50     162.21       2.40     0.5721   0
  -10  -34   -6      54.08      55.14       2.94     0.8694   0
    6   19    8      29.54      29.87       1.87     0.6427   0
    9   24    5     204.33     202.04       2.67     0.6448   0
  -14  -25  -10     166.48     172.09       3.67     0.8644   0
    2   10    6    3206.17    3199.01      13.99     0.4146   0
   -1  -25   -3      72.63      71.26       1.64     0.5892   0
   17   24    8      25.62      24.90       2.29     0.8064   0
   11   31    4      11.36       8.97       2.27     0.7756   0
  -21  -29   -6      20.09      19.68       2.98     0.8770   0
  -15  -30   -2      94.31      92.85       2.75     0.7639   0
   10   28   13      45.69      45.76       4.61     1.0037   0
  -15  -34   -7      17.82      14.41       3.06     0.9286   0
   16   27    0      10.36       7.04       1.76     0.7067   0
  -18  -24   -1      76.22      74.72       1.90     0.6779   0
    3   12    2    1457.62    1453.14       8.28     0.3013   0
   16   27   13      24.11      20.13       4.29     1.0289   0
   -4  -14   -2     115.50     115.89       1.84     0.3474   0
    2   15   14      38.75      38.49       3.08     0.8745   0
    8   33   12      10.21       8.92       4.00     1.0301   0
  -17  -31   -4      15.15      13.76       2.50     0.8287   0
    2   19   10      23.83      17.52       2.35     0.7183   0
   14   26   12      10.83      12.63       4.02     0.9584   0
  -18  -26  -12      33.21      31.58       3.40     0.9917   0
   -6  -14   -3      65.72      61.66       1.82     0.3839   0
  -19  -21  -11       5.38       6.48       2.22     0.8983   0
   19   20    8       3.38       2.02       2.11     0.7730   0
   13   39    4      25.97      27.12       2.96     0.9538   0
  -13  -26   -2     550.71     551.15       4.58     0.6646   0
   -7   -9  -11      82.06      79.79       1.99     0.6829   0
    8   23   10      30.84      24.39       2.98     0.7947   0
   12   37    6      65.51      63.93       3.57     0.9414   0
   21   35    1      37.19      37.83       3.02     0.9208   0
    5   33   12      16.94      17.22       4.33     1.0204   0
    8   35    2     148.69     152.20       3.23     0.8165   0
   -9  -29   -1      58.07      54.42       1.97     0.6861   0
   -2  -34   -1     108.15     106.51       2.52     0.7690   0
    5   17    4    2575.43    2596.72      13.81     0.4606   0
    4   34    4      50.56      53.68       2.43     0.8044   0
   13   29    9      36.90      37.18       3.51     0.8832   0
    0    8    4      77.85      74.95       1.67     0.2922   0
  -22  -33   -2       5.57       2.61       3.24     0.9004   0
  -13  -20  -12      42.55      42.66       2.66     0.8746   0
  -19  -27   -3      15.51      13.84       2.09     0.7632   0
   12   16   16      20.43      21.34       3.83     1.0246   0
   12   30    1      13.72      11.08       2.08     0.7298   0
  -20  -20   -8     139.27     147.46       4.32     0.7857   0
  -14  -29   -7     112.20     113.46       3.42     0.8294   0
    2   14    3    2378.33    2384.52      11.53     0.3622   0
    5   24    4    1810.40    1830.26      10.32     0.5980   0
  -21  -32   -1       9.58       6.82       2.74     0.8637   0
    1    1    6   10933.66   10873.75      49.00     0.3466   0
  -10  -11   -2    2398.72    2402.39      10.54     0.3540   0
    1   11   11      73.32      74.49       2.04     0.6799   0
   10   26    0      14.96      16.65       1.66     0.6272   0
    4   27   12      36.84      35.96       3.60     0.9242   0
   16   39    7       5.20       4.37       3.40     1.0310   0
   20   25   11      17.84      19.45       3.44     0.9592   0
   -4  -25   -1      65.85      64.11       1.56     0.5730   0
   -2  -37  -10      12.29      11.07       3.48     1.0134   0
    9   31    8      30.31      34.29       2.91     0.8603   0
   15   17    9      85.19      91.10       2.29     0.7271   0
  -17  -33   -1      14.09      12.67       2.58     0.8378   0
   -9  -13  -10     163.27     163.00       2.42     0.6765   0
  -17  -19  -15      25.91      27.33       3.28     1.0364   0
   -5  -15   -6     217.56     216.42       2.77     0.4959   0
  -11  -14  -16      23.07      20.94       3.62     1.0039   0
   19   35    8       0.91       1.64       3.27     1.0079   0
   14   22    1      11.73       9.09       1.39     0.5900   0
  -12  -17   -3     686.01     683.47       4.95     0.4993   0
   -6  -28   -3      22.68      21.95       1.68     0.6675   0
   -3  -26   -5      65.41      64.49       1.87     0.6558   0
   -9  -22  -16      16.04      14.56       3.79     1.0647  -4
    6   40    9      19.71      20.55       4.15     1.0476   0
   12   34    0     471.53     473.91       5.76     0.8118   0
    2   45    0       2.97       4.84       3.24     1.0142   0
   21   39    6       1.15       1.51       4.00     1.0554   0
   -8  -18   -3      30.19      28.99       1.83     0.4759   0
   11   39    8      15.84      13.96       3.42     1.0219   0
  -16  -18  -14      17.24      17.72       2.95     0.9709   0
   26   27    6     107.16     102.61       3.79     0.9118   0
   -4  -10  -17       8.73       5.53       3.66     1.0075   0
   -6  -11  -17      22.46      22.45       3.76     1.0178   0
    2   22   13      46.28      46.77       3.33     0.8981   0
    0   37    1      70.11      71.42       2.58     0.8351   0
  -27  -29   -5      84.86      86.54       3.32     0.9374   0
    3   45    0      63.94      67.56       3.62     1.0155   0
    6   17    3    1361.10    1338.27       8.73     0.4411   0
   -1  -31   -3      63.82      64.49       1.95     0.7194   0
  -20  -24   -3      61.24      65.62       2.23     0.7243   0
  -21  -31   -2      37.40      37.29       2.80     0.8509   0
  -11  -43   -5      19.18      20.15       4.07     1.0399   0
    5   28   11       3.79       5.02       3.30     0.9003   0
   17   32    2      59.21      60.78       2.74     0.8240   0
  -10  -12   -1    1677.48    1672.98       7.87     0.3564   0
    1   13    3     135.86     138.11       2.49     0.3405   0
   -3  -13  -17       9.81       8.85       3.47     1.0230   0
   23   27    8      14.30      14.11       2.76     0.9217   0
   10   30    5     183.48     185.62       3.24     0.7679   0
   16   35   10       7.60       9.39       3.93     1.0401   0
   25   36    1       9.88       9.01       3.09     0.9886   0
   -7  -31  -11      19.30      16.36       2.96     0.9552   0
   -4  -16   -9     285.09     288.47       3.09     0.6371   0
  -10  -13   -5     458.13     454.71       4.34     0.4681   0
   16   25   14       2.53       2.83       4.95     1.0465   0
    2   17    1     643.92     644.15       4.78     0.3897   0
  -11  -24   -8      52.75      52.85       2.15     0.7518   0
   23   32    4       8.12      12.81       3.31     0.9167   0
   -7  -27   -1      97.33     100.85       1.86     0.6307   0
    1   20    9      52.52      51.91       2.17     0.6865   0
   13   37    5      17.16      16.25       2.92     0.9287   0
  -17  -21  -12     160.96     161.37       3.65     0.9201   0
   -7  -15   -2    2278.80    2290.88      10.84     0.3901   0
    1   20   15      16.71      14.34       3.35     0.9736   0
    2   10    8     111.03     113.71       1.97     0.5143   0
  -14  -37   -3      70.51      72.93       3.31     0.9073   0
   21   27   11      15.52      16.61       3.54     0.9968   0
   20   29    5      13.01      11.94       2.95     0.8437   0
   -1  -40   -9       4.55       3.41       3.41     1.0391   0
   -5  -22   -9     563.60     562.27       4.94     0.7253   0
    1   34    4      33.18      34.45       2.21     0.7997   0
   20   34    6       1.21       0.11       3.10     0.9529   0
   26   31    9       0.50       0.42       4.02     1.0478   0
    7   26   14      37.21      37.47       4.24     1.0080   0
  -19  -25   -6      20.19      15.53       2.39     0.7868   0
    0   33   12       8.61       7.73       3.94     1.0142   0
    6   11   11      89.67      86.28       1.84     0.6928   0
    3   41    5       5.38       3.30       2.63     0.9693   0
  -10  -36   -4      58.72      59.45       2.86     0.8722   0
    6   29    6      37.13      35.60       2.38     0.7508   0
   18   41    1       3.08       0.33       3.36     1.0099   0
  -14  -27  -12      19.37      20.61       3.17     0.9724   0
    2   12    4    2676.97    2666.87      12.50     0.3577   0
    5    6    3    2272.29    2290.09      10.57     0.2464   0
   17   26   10     153.95     161.45       4.42     0.9056   0
   11   29    2     457.90     454.87       4.26     0.7078   0
  -15  -32   -4      73.43      75.01       2.83     0.8284   0
    1   20    7     241.36     237.87       2.75     0.6045   0
   16   25    2      43.21      39.35       1.77     0.6782   0
    6   37    9       3.48       2.32       3.29     0.9901   0
    3   10    4     156.57     152.39       2.17     0.3289   0
    9   29    1      58.56      56.40       1.94     0.6861   0
  -10  -20  -12      22.47      21.58       2.54     0.8544   0
  -17  -29   -6      47.64      45.87       2.81     0.8319   0
    2   21   12      15.18      15.55       2.64     0.8379   0
    8   30    9      53.17      54.59       3.51     0.8699   0
  -27  -33   -4       2.19       0.17       3.14     0.9872   0
  -18  -38   -6       0.33       2.72       4.56     1.0077   0
   -1  -29   -7     268.30     259.69       3.77     0.7675   0
   -8  -18  -14      51.26      53.05       3.19     0.9194   0
   -6  -16   -5     199.61     200.08       2.87     0.4804   0
   -3  -24   -6     685.97     684.97       5.24     0.6448   0
   13   41    6      18.15      20.76       3.60     1.0281   0
    9   34    8       7.94       9.80       3.06     0.9159   0
   -7  -11  -13      55.97      52.37       2.67     0.8034   0
   -4  -21  -14      50.20      49.73       3.46     0.9382   0
   21   37    3      70.97      68.48       3.41     0.9734   0
   -8  -41   -4      34.48      30.78       3.34     0.9683   0
    8   33    0      24.34      21.89       2.22     0.7646   0
   -5  -44   -5       3.44       1.43       3.18     1.0378   0
   -1  -36   -8      21.85      20.05       2.78     0.9324   0
    6   34    9      23.54      22.97       3.52     0.9340   0
    7   11   17       8.15       7.34       3.20     1.0210   0
    4   32    2      48.87      52.74       2.16     0.7352   0
  -18  -27   -1      22.33      20.60       2.00     0.7329   0
  -22  -35   -4       4.23       2.88       2.84     0.9588   0
   25   28    5      53.50      52.07       3.23     0.8928   0
   -7  -12   -7     206.35     206.73       2.63     0.5099   0
   15   42    0       0.73       1.31       3.32     1.0042   0
  -14  -31   -5      15.98      16.73       2.36     0.8181   0
  -11  -41   -4      42.87      45.60       3.58     0.9831   0
    5   26    6       8.21      10.16       1.87     0.6889   0
   11   25    7     209.49     210.41       3.31     0.7351   0
  -21  -21   -2     466.07     459.49       5.40     0.6785   0
   -3  -27  -10      58.42      59.30       2.81     0.8397   0
   10   28    2     588.23     586.48       4.99     0.6793   0
    4   25   14      30.52      33.76       3.64     0.9867   0
   16   37    5       0.29       3.13       2.74     0.9521   0
   10   22   15       3.60       1.29       3.64     1.0201   0
  -22  -28  -10       5.86       6.05       3.68     0.9868   0
    3    6    3    2478.75    2521.61      11.81     0.2293   0
    9   25   10      65.04      66.01       3.45     0.8300   0
  -10  -32   -6      14.67      16.16       2.38     0.8300   0
  -11  -22  -13      16.18      18.78       2.74     0.9306   0
   -5  -13  -12     274.83     271.75       3.81     0.7582   0
  -11  -16  -14      12.19      11.87       2.94     0.9164   0
   -1   -7  -15       7.88       7.16       2.10     0.8774   0
   14   16    3      51.90      49.68       1.61     0.5089   0
  -18  -30  -10      80.63      84.86       4.29     0.9754   0
   -2  -25  -12      27.85      26.83       3.08     0.8919   0
  -12  -23   -5      47.26      46.38       1.73     0.6511   0
    7   13   10      97.53      96.29       1.84     0.6644   0
   -3  -28   -7      88.65      92.70       2.57     0.7511   0
   -7  -13   -9      63.71      60.63       1.67     0.6153   0
   12   32    6      43.50      43.93       2.99     0.8434   0
   -6  -18  -13       1.89       1.37       2.70     0.8612   0
   21   25    4     176.06     171.69       2.90     0.7703   0
   -5  -24   -1    1265.39    1277.09       6.92     0.5550   0
  -25  -26   -5      21.75      20.69       2.54     0.8616   0
   26   29    0      20.93      25.73       2.67     0.8770   0
   20   26   12      15.79      15.55       3.68     1.0110   0
    4   36    7      14.32      11.71       2.77     0.9096   0
    7   34    8      31.00      28.33       2.86     0.9070   0
    0   35    7      58.52      60.39       2.99     0.8850   0
   19   41    3      32.01      29.04       3.37     1.0320   0
    3   43    2      39.70      42.15       3.11     0.9774   0
    6   19    1    1701.95    1720.25       9.67     0.4523   0
  -20  -22   -5      60.42      56.85       2.29     0.7286   0
    5   40    3     168.53     170.53       3.62     0.9239   0
   17   34    0      16.09      17.35       2.63     0.8559   0
  -15  -30   -9      62.35      63.24       3.68     0.9156   0
    1   15    5    2164.52    2149.62      11.96     0.4442   0
   -8  -21  -10     234.35     228.72       3.23     0.7661   0
    4    7    6    1546.40    1551.15       7.72     0.3900   0
   -6  -33   -2     114.56     116.41       2.51     0.7639   0
   10   16    7     806.31     809.91       5.27     0.5853   0
    4   39    8       4.05       3.86       2.84     0.9955   0
   16   33    8      41.96      42.97       3.16     0.9453   0
   25   38    3      38.29      38.42       3.72     1.0386   0
    1    6   16      14.95      15.48       2.29     0.9305   0
   -4  -14  -15      50.73      48.75       3.17     0.9230   0
  -10  -15   -7    1054.05    1049.10       7.15     0.5718   0
   10   17    8     300.53     298.15       3.03     0.6395   0
    2   19    3      29.27      28.30       1.85     0.4635   0
   29   29    6      29.62      26.10       4.87     0.9858   0
   -5   -9   -7     321.77     315.20       3.20     0.4646   0
    4   30   12      24.68      23.93       3.83     0.9700   0
   -1   -3   -4      49.89      48.31       1.91     0.2409   0
   -2  -40   -1      91.74      89.90       2.97     0.9036   0
    1   22   11      24.97      26.06       2.75     0.8039   0
   23   29   10      20.88      21.98       3.88     1.0127   0
   -9  -17   -3    1192.43    1173.78       7.77     0.4662   0
   -7   -9   -4     599.05     604.83       4.49     0.3448   0
   10   29    5      50.11      50.91       2.34     0.7482   0
   -4  -23   -7     279.01     287.38       3.02     0.6622   0
   12   36    3       9.83       9.25       2.59     0.8717   0
   -2  -12  -14      23.19      24.85       2.66     0.8506   0
  -22  -29   -2      57.94      55.21       2.62     0.8276   0
   21   29    9      14.75      14.28       3.09     0.9581   0
   -8  -12  -12     415.10     416.16       5.11     0.7629   0
   -1  -34  -11      39.72      37.36       3.47     0.9935   0
   -5  -20  -15       2.20       4.23       3.34     0.9798   0
   20   32    0      57.59      60.23       2.91     0.8497   0
  -15  -36   -9      78.63      83.33       4.35     1.0194   0
    7   24   12      15.96      12.81       3.28     0.8907   0
  -22  -33   -9       2.15       1.90       5.06     1.0322   0
   -5  -18   -2    1308.59    1308.82       7.51     0.4361   0
    1   13   16      77.00      76.82       4.28     0.9661   0
    3   39    7      23.26      23.39       3.09     0.9684   0
  -10  -46   -1      10.54       8.20       3.80     1.0615  -4
    6   31    4     135.33     136.90       2.61     0.7473   0
   18   43    3       3.67       3.65       3.50     1.0637  -4
  -20  -26   -4      93.17      93.22       2.72     0.7736   0
   11   27    0       5.78       4.97       1.83     0.6565   0
  -21  -23   -9      12.05      10.44       3.54     0.8717   0
  -15  -26   -6       6.30       8.11       2.24     0.7589   0
    1   11    2    1691.31    1702.46       9.08     0.2740   0
    4   27    5      37.15      37.62       1.81     0.6786   0
   -9  -14   -4    2168.80    2172.69      12.31     0.4398   0
  -23  -33   -4       8.91       5.53       3.01     0.9345   0
    3    8    6    1288.25    1284.33       6.77     0.3951   0
    0    8   10     116.46     119.45       2.07     0.6028   0
    9   31    7      14.55      13.98       2.51     0.8309   0
    3   30   13      28.91      28.45       4.02     1.0100   0
  -17  -19   -8      25.67      24.43       1.62     0.7357   0
    2   23   14       8.52       7.82       3.31     0.9585   0
    4   31    2       7.24      11.29       1.88     0.7131   0
   -6   -8   -8     370.75     372.60       3.30     0.5123   0
   -1  -31   -5      33.85      32.07       2.12     0.7553   0
   17   21   13     107.02     105.48       4.38     0.9640   0
   23   27    2      41.74      38.49       2.27     0.8069   0
  -12  -15  -15      55.88      56.96       3.75     0.9652   0
    0   28    8      20.93      20.38       2.28     0.7805   0
   -9  -21  -10      24.82      24.00       1.93     0.7717   0
   10   13   16       0.46       1.44       2.99     0.9917   0
   -3   -4  -13      11.17       8.44       1.67     0.7562   0
  -13  -22  -14      16.73      17.44       2.93     0.9898   0
   -6  -31  -10      29.54      30.94       3.03     0.9145   0
   -4  -27   -4     160.27     157.44       2.12     0.6562   0
  -22  -30   -1     185.04     182.20       3.63     0.8396   0
   -8  -18  -12      16.05      14.35       2.35     0.8205   0
   -5  -42   -7       4.53       0.65       3.25     1.0340   0
   11   39    3      20.14      21.49       3.17     0.9286   0
   11   34   10       5.82       5.16       3.45     0.9891   0
    1   40    1       2.39       1.46       2.54     0.9028   0
   20   36    5      28.25      30.06       3.08     0.9709   0
    4   38    0      11.91      10.40       2.45     0.8604   0
   23   34    6      39.05      37.92       3.15     0.9866   0
   -5  -17   -1     494.43     494.76       3.71     0.4031   0
  -22  -37   -6      11.89      12.40       4.47     1.0289   0
  -19  -31   -7       4.42       3.60       3.17     0.9124   0
  -16  -39   -5       7.20       7.37       3.18     0.9918   0
  -10  -42   -5      19.95      18.06       3.48     1.0138   0
   13   22   11      19.93      22.38       3.17     0.8553   0
   15   40    2       8.51       9.26       3.01     0.9688   0
   -8  -43   -1      57.80      55.83       3.43     0.9865   0
   -2   -2  -16     172.39     167.69       4.80     0.9226   0
    1   13   10      91.38      94.52       2.12     0.6458   0
   29   35    0       8.64      11.58       3.93     1.0234   0
    4   31    8     169.79     173.19       3.54     0.8409   0
   16   35    3      47.38      49.61       2.96     0.8835   0
    0   14    2       0.00       0.71       1.36     0.3356   0
    3    4    1   22955.07   23266.02      67.39     0.1264   0
  -10  -13  -12      37.04      39.45       2.50     0.7829   0
    9   27    4     104.38     105.20       2.30     0.6809   0
    4   24    0     328.36     327.02       2.71     0.5478   0
  -17  -23   -3     250.60     248.36       2.91     0.6667   0
   -5  -11  -10     164.55     164.75       2.23     0.6363   0
    2   10   11      38.86      37.90       1.57     0.6731   0
   -1  -27  -10      29.96      25.64       2.52     0.8373   0
  -12  -21   -7     177.12     173.35       2.48     0.6773   0
   -6   -6   -2   19413.20   19344.63      77.53     0.2230   0
  -32  -34   -2      10.81       8.53       4.94     1.0576   0
    3   10   17      11.57      11.81       3.46     1.0058   0
    0   23    6     133.40     139.62       2.38     0.6224   0
    7   39   10       5.72       5.26       3.78     1.0615  -4
   12   38    4      20.61      20.38       2.78     0.9263   0
  -12  -33   -2     126.85     129.09       3.08     0.7990   0
   21   27    2      21.81      19.37       2.10     0.7787   0
   11   14   14      26.69      27.05       2.54     0.8996   0
   -5  -22   -4     321.69     331.13       3.06     0.5577   0
   20   34    9       8.75       9.92       4.02     1.0281   0
   -3  -40   -9      15.64      14.50       3.25     1.0410   0
  -15  -34   -2     274.02     274.93       4.38     0.8446   0
   20   24   10      18.03      13.56       3.35     0.9087   0
    7   32   10      10.35      11.74       3.28     0.9354   0
    0   33    5      28.04      25.16       2.27     0.7968   0
   19   39    1       7.82       7.42       3.04     0.9785   0
  -19  -35   -6      21.51      22.99       3.44     0.9608   0
   25   26   10      12.73      11.29       3.66     0.9952   0
  -20  -28   -7      55.88      58.15       3.51     0.8732   0
    9   26    4      15.97      16.39       1.84     0.6609   0
    5    6   12     138.82     138.71       2.23     0.7123   0
   11   29    9      64.94      64.72       3.64     0.8693   0
    6   30    5     128.05     125.59       2.51     0.7465   0
  -15  -32  -11       9.80       7.74       4.10     1.0167   0
    1    9    7    1043.64    1052.18       6.96     0.4513   0
    4    5    4   10143.25   10136.78      31.77     0.2715   0
   -9  -16   -9      88.64      88.45       1.88     0.6625   0
   10   18    1     400.53     401.60       3.52     0.4672   0
    0    4   18      14.85      13.57       2.58     1.0393   0
  -16  -29   -3      84.91      87.18       2.78     0.7655   0
   -6  -22  -16      20.32      21.88       3.69     1.0539   0
    2   21    5     308.38     306.17       3.34     0.5553   0
    8   30    0     412.06     422.48       3.93     0.6991   0
   14   14    2    6774.44    6794.45      41.49     0.4604   0
   20   29    4     114.57     111.49       3.33     0.8259   0
   10   11   15      15.01      16.30       2.26     0.9255   0
   -7  -11   -6     992.96     984.84       6.33     0.4531   0
  -13  -14  -12      21.65      22.74       2.38     0.8134   0
   -4  -21   -5     676.95     678.65       5.12     0.5607   0
   12   42    1       1.86       1.26       2.89     0.9852   0
    8   33    9      37.70      37.98       3.48     0.9234   0
   21   31    7      12.91      12.71       2.71     0.9343   0
   -8  -10  -14      19.32      19.03       3.15     0.8554   0
    8   25   12      33.30      32.39       3.62     0.9087   0
   20   38    2       5.53       4.50       2.91     0.9737   0
    4   32    9      25.51      29.75       3.26     0.8918   0
    7   30   10      40.63      44.93       3.54     0.9011   0
  -11  -26   -8     393.81     388.65       4.33     0.7848   0
  -25  -28   -4       7.03       5.45       2.56     0.8760   0
    2    4   16      43.80      42.25       2.52     0.9259   0
    3   37    1     104.23     102.99       2.76     0.8378   0
    6   25    2     973.36     980.14       5.98     0.5902   0
  -23  -40   -3      33.09      32.17       3.66     1.0532   0
  -20  -32   -2      56.22      62.28       3.18     0.8574   0
   24   31    2      44.95      45.35       2.95     0.8902   0
   -2  -28   -4     282.31     277.26       2.71     0.6726   0
   14   45    1       2.66       2.87       3.24     1.0627  -4
  -15  -28   -8      99.38      99.24       3.08     0.8505   0
   16   25   11      50.79      51.72       3.85     0.9204   0
    4   25    7     240.26     236.64       3.11     0.6979   0
   10   22    6    1146.24    1145.21       8.05     0.6444   0
   -8  -34   -8       6.58       4.25       2.44     0.9112   0
   23   30    5      31.41      34.57       3.23     0.8985   0
    3    6    8     329.12     321.92       3.10     0.4843   0
   28   34    1      26.37      28.17       3.47     0.9934   0
   -8  -20   -2    1312.90    1309.62       7.25     0.4985   0
    6    6   10    2577.80    2585.75      21.10     0.6061   0
   27   29    4      58.42      53.07       3.41     0.9214   0
  -23  -31   -6      11.70      13.45       2.80     0.9352   0
    2   25    0     495.87     497.20       3.33     0.5647   0
  -11  -16   -5     176.92     174.41       2.54     0.5233   0
    8   26   13      20.66      18.59       3.53     0.9666   0
   -6  -25   -2     975.38     987.56       5.98     0.5902   0
   12   30   12      21.70      17.00       4.34     1.0029   0
   -2  -25   -3      91.70      89.86       1.72     0.5905   0
   17   23   11       0.88       2.67       2.92     0.9028   0
  -18  -24   -2      17.99      16.84       1.70     0.6852   0
  -22  -32   -9      22.74      23.54       5.04     1.0162   0
   -3  -28  -10      19.12      17.32       2.88     0.8561   0
   13   45    2      27.22      25.33       3.51     1.0609  -4
   -3   -6  -11     182.28     186.49       2.09     0.6505   0
   28   29    8      22.29      21.15       3.01     1.0177   0
   -4  -25   -2     156.52     154.70       2.02     0.5816   0
    3   19   16      26.64      29.99       3.61     1.0172   0
   -8  -16  -10      31.27      30.67       1.92     0.7022   0
    8   26   14       4.00       2.86       3.82     1.0118   0
   11   37    5       9.82       8.89       2.69     0.9155   0
  -18  -19  -13       4.27       6.31       2.67     0.9521   0
    1   42    3      44.07      44.40       3.13     0.9616   0
   20   26    7      43.48      40.94       2.85     0.8412   0
    3   38    8       6.42       6.21       2.85     0.9739   0
    5   17    2      53.79      53.05       1.79     0.4152   0
    7   34    1       5.33       6.17       2.22     0.7837   0
   -3  -35   -4     210.26     210.97       3.65     0.8238   0
  -19  -33   -5     109.39     111.57       3.72     0.9044   0
  -16  -37   -7      14.94      14.81       3.70     0.9930   0
    3   33    6       4.37       5.81       2.27     0.8221   0
  -10  -44   -3       9.44       6.82       3.86     1.0305   0
   -7  -30   -9     234.46     239.14       4.17     0.8655   0
   -2  -25   -8     227.68     226.32       3.12     0.7285   0
   24   27    9      47.74      46.22       3.36     0.9642   0
    5   30    2     107.06     107.81       2.21     0.6944   0
    3    6   17      60.07      60.54       2.74     0.9895   0
   -6  -31   -7      73.93      71.31       2.74     0.8171   0
    4    7   15      70.75      71.59       2.57     0.8818   0
   10   16   14      80.89      81.06       3.30     0.9105   0
    4   29   10      36.72      39.92       3.57     0.8749   0
   16   33    1      49.93      51.99       2.61     0.8278   0
    0   12    4    2832.52    2829.22      13.59     0.3549   0
  -10  -15  -10      52.90      54.08       1.96     0.7040   0
    9   21    6      85.96      89.56       2.11     0.6195   0
  -23  -30   -2      32.13      29.78       2.68     0.8589   0
    0   40    4       2.03       0.12       2.67     0.9296   0
  -17  -21   -5     114.12     108.21       2.36     0.6729   0
  -12  -13   -2    1600.78    1598.75       8.32     0.4146   0
   -1   -3  -11     262.31     261.42       2.56     0.6368   0
  -12  -36  -11       9.85       9.74       3.97     1.0632  -4
   -1  -21   -8     162.31     162.10       2.63     0.6602   0
   -3  -28  -11       3.37       4.31       2.67     0.8958   0
   23   29    1      64.76      64.84       2.59     0.8354   0
    7   32    0       2.34       3.29       2.00     0.7376   0
   -3  -32   -3     167.86     169.89       2.74     0.7440   0
    0   21    4     532.37     518.77       4.20     0.5259   0
   22   26    9       1.16       0.79       3.11     0.9253   0
  -10  -24   -4      36.39      36.67       1.70     0.6290   0
  -14  -41   -5      29.46      32.03       4.03     1.0170   0
   21   29    0      87.75      85.63       2.68     0.8062   0
   15   24   12      35.12      37.54       4.14     0.9395   0
   25   34    7       2.07       0.79       3.13     1.0320   0
   -5  -20   -6      63.90      61.95       1.82     0.5784   0
   11   33    2      39.12      38.10       2.50     0.7916   0
  -15  -36   -4       6.43       7.72       2.82     0.9078   0
   20   30    8      46.47      46.67       2.83     0.9332   0
   -6  -29  -14       8.12       5.80       4.07     1.0456   0
  -16  -35   -4     168.03     170.22       3.82     0.8965   0
   19   37    7       3.56       1.23       3.28     1.0194   0
  -19  -37   -8      11.66      14.48       4.73     1.0435   0
    6   31   13      15.87      17.08       3.93     1.0318   0
  -18  -19  -14      52.48      52.52       3.20     0.9979   0
   -2  -26   -4     175.25     172.19       2.04     0.6306   0
  -20  -26   -9      73.29      75.41       4.28     0.9020   0
   15   34    3      18.14      18.18       2.59     0.8544   0
  -11  -33   -3      23.67      23.62       2.32     0.8020   0
    5   18    5     132.82     132.54       2.29     0.5096   0
  -15  -26  -13       5.30       6.64       3.40     1.0080   0
    7    9   17      49.94      52.32       3.00     1.0110   0
   19   21   14      52.83      53.18       4.94     1.0272   0
   -9  -14  -11      71.17      73.98       2.45     0.7354   0
   10   20    3     393.29     392.19       3.65     0.5322   0
  -22  -26  -10      34.25      31.62       3.86     0.9587   0
   13   14    0     623.65     617.71       4.30     0.4302   0
  -16  -27   -5     135.60     138.91       3.18     0.7630   0
    0    8    1       5.69       2.87       2.04     0.1891   0
   -7  -32  -10      10.27      10.88       2.98     0.9354   0
    3   30    2      76.27      79.34       1.98     0.6885   0
  -10  -11   -3    1396.68    1394.95       7.12     0.3766   0
   11   23   13      77.12      81.57       4.49     0.9427   0
  -23  -29   -2      25.06      22.82       2.51     0.8413   0
  -12  -14   -2    2147.02    2122.54      10.37     0.4308   0
    8   28    6     100.68      97.71       2.77     0.7410   0
   10   21    7      51.07      50.48       1.82     0.6606   0
    5    9   15      39.48      38.78       2.32     0.8935   0
   17   21    4       7.91       5.88       1.52     0.6504   0
    7   35    2      49.38      52.12       2.44     0.8119   0
  -12  -15   -6    1307.68    1330.57       8.41     0.5534   0
    2   22    9     264.42     261.53       3.74     0.7179   0
   -9  -21   -7      31.99      30.25       1.50     0.6533   0
   10   13    9     135.61     136.80       1.99     0.6359   0
   -3   -4   -8     231.68     234.18       3.05     0.4738   0
   16   22   12       9.36      10.90       3.06     0.9229   0
   -4  -27  -11      17.90      18.20       2.83     0.8821   0
   12   40    7       8.49       8.43       3.21     1.0229   0
   -2  -21  -16       0.60       1.66       3.42     1.0357   0
   -8   -8  -16      50.52      56.00       5.67     0.9550   0
   -5  -32   -3       2.44       1.96       1.94     0.7494   0
    7   28    8      24.20      23.97       2.60     0.7963   0
   10   40    2      27.06      26.78       2.86     0.9355   0
   -3  -33   -7      37.01      35.36       2.61     0.8478   0
  -25  -26   -1     178.18     180.35       2.92     0.8142   0
   19   33    4      34.20      32.83       2.82     0.8877   0
    3   35    3      63.41      64.35       2.36     0.8096   0
   -7  -36   -2     152.76     151.66       3.16     0.8337   0
  -23  -34   -5      15.89      15.87       3.21     0.9680   0
   -7  -37   -8       3.22       2.92       2.70     0.9647   0
  -20  -30   -8      46.17      46.94       3.57     0.9332   0
   24   29    0     206.31     204.00       3.77     0.8476   0
  -11  -37   -6       5.69       3.15       3.07     0.9352   0
  -10  -43   -2      18.46      19.29       3.61     1.0007   0
    4   31    1      20.01      20.49       1.74     0.7061   0
    7    7    0    2156.77    2210.76      16.48     0.2229   0
    6   36   10      14.44       8.56       3.57     1.0031   0
    3    4   10     294.67     298.31       2.69     0.5862   0
   28   32    7      30.84      30.33       3.61     1.0386   0
    3   26    9      10.54      10.32       2.35     0.7844   0
    2   10   12      29.83      32.27       1.65     0.7275   0
   18   20    1      96.87      95.86       1.72     0.6086   0
  -17  -23  -12      10.17      10.93       2.48     0.9440   0
    2   27    2     394.27     404.86       3.25     0.6204   0
    8   24    3     328.07     328.74       3.19     0.5952   0
   11   14    4     621.54     619.18       4.69     0.4622   0
    5   13   16      27.52      26.12       3.46     0.9724   0
  -18  -18   -4     128.12     137.36       3.21     0.6176   0
   -9  -19  -15      55.02      54.81       3.49     0.9842   0
  -28  -38   -1      12.19      13.85      15.76     1.0644  -4
   -3   -8   -9      28.62      26.33       1.63     0.5523   0
  -13  -18  -10     143.33     142.35       2.64     0.7621   0
  -10  -22   -7       5.92       4.86       1.51     0.6769   0
   -4  -31   -8     169.32     169.16       3.64     0.8409   0
   12   44    4      38.23      36.36       3.52     1.0524   0
   15   26    7     249.78     247.26       3.84     0.7867   0
   -4   -5   -9     338.58     338.83       3.42     0.5374   0
   11   35    7      86.01      87.11       3.39     0.9190   0
    0   10    5     712.41     701.37       5.29     0.3653   0
   20   24    1      60.66      57.03       1.91     0.7058   0
   23   38    2      16.37      16.98       3.33     1.0067   0
    7   32    3      43.35      46.84       2.24     0.7575   0
   -3  -37   -1     104.01     103.89       2.79     0.8378   0
   25   26    3      47.23      46.15       2.45     0.8303   0
   19   29    9      35.72      39.52       3.56     0.9367   0
   22   33   10      13.21      12.66       5.23     1.0623  -4
   -7  -32  -11      60.86      61.97       3.56     0.9718   0
  -20  -34   -3      66.75      68.63       3.40     0.9048   0
    1   41    8       9.69      10.66       3.30     1.0318   0
    5   16   12      27.84      26.83       2.70     0.7867   0
    2   32   12      22.45      21.92       4.23     0.9988   0
  -10  -44   -2       1.98       5.06       3.65     1.0225   0
    4    5   13       6.37       4.06       1.65     0.7616   0
   10   18    8      57.74      60.01       1.89     0.6533   0
    4   19    4      18.03      17.48       1.59     0.4940   0
   -7  -30   -6      47.59      44.28       2.43     0.7748   0
    7   11    5     468.29     460.38       3.64     0.4110   0
    0   10    6     904.82     897.50       5.89     0.4121   0
  -10  -20  -15      26.08      30.61       3.22     0.9990   0
    9   23    0      80.32      81.53       1.78     0.5561   0
   12   15    3    7233.09    7253.00      29.92     0.4657   0
    6   12   16      16.23      16.45       3.32     0.9687   0
   18   21    7      22.45      19.36       2.15     0.7416   0
   -1  -23   -6     525.48     522.99       4.41     0.6228   0
   13   24   10     324.53     327.07       5.88     0.8418   0
   10   11    0     320.12     323.69       3.11     0.3347   0
    0   19    2    3584.89    3573.55      17.44     0.4430   0
  -13  -14   -3     119.01     111.58       2.33     0.4635   0
  -10  -18   -2    2970.98    2971.50      14.73     0.4777   0
    9   14    8     357.00     357.10       3.32     0.5935   0
   -8  -41   -5       9.48       6.05       2.80     0.9836   0
   15   30   10       3.93       6.55       3.30     0.9494   0
   -5  -18   -8      96.06      96.93       1.80     0.6235   0
  -11  -29  -10       4.41       5.66       2.54     0.9048   0
  -23  -24  -13      10.56       9.05       8.87     1.0580   0
  -25  -31   -6      15.17      17.46       3.19     0.9608   0
   20   28    6     143.18     141.60       3.69     0.8482   0
  -25  -28  -11       2.42       2.32       5.64     1.0558   0
   19   35    5      25.38      26.37       2.97     0.9417   0
  -19  -39   -1       7.91       8.30       2.84     0.9785   0
    6   25   11      27.52      27.22       2.98     0.8576   0
  -20  -32  -11      13.33       9.38       5.84     1.0594   0
  -26  -29   -3       9.88       7.04       2.66     0.8938   0
  -27  -28   -5       6.00       5.74       2.71     0.9218   0
   -8  -35   -3      56.42      56.38       2.53     0.8266   0
  -21  -27   -3      44.20      42.06       2.51     0.7893   0
   13   30   13       7.48       7.85       4.03     1.0494   0
  -12  -34   -5     111.07     113.27       3.25     0.8613   0
  -16  -25   -7      39.18      38.43       2.77     0.7803   0
    3   28    0     285.67     303.57       2.77     0.6341   0
    9   19    5      33.45      32.58       1.69     0.5539   0
   12   19    6      43.88      42.26       1.71     0.6125   0
   -4  -35   -5      61.40      62.47       2.75     0.8437   0
    8   26    4     151.82     148.16       2.53     0.6543   0
   -2  -42   -7       3.78       2.02       4.05     1.0288   0
    8   34    8       6.59       5.68       2.82     0.9112   0
    5   11    9      37.81      38.28       1.55     0.5849   0
   17   23    2     295.00     291.05       2.97     0.6542   0
    8   22   12      10.91      10.44       2.94     0.8685   0
    1   28    1     404.09     408.74       3.14     0.6335   0
  -12  -13   -8     333.99     327.12       2.95     0.6087   0
   -9  -27   -5     156.21     150.91       2.63     0.7024   0
   10   15   11     121.40     121.70       2.50     0.7518   0
   -3   -6   -1    5422.93    5406.56      19.43     0.1616   0
   16   20   10     173.85     177.34       3.76     0.8145   0
   22   30   11       5.07       3.60       4.63     1.0498   0
   -7   -7  -10     143.18     144.41       2.79     0.6169   0
   -4  -25   -9       8.23       6.27       2.06     0.7701   0
  -10  -30  -13      12.38       5.83       3.48     1.0326   0
   -4   -7  -10      17.89      12.68       1.42     0.6032   0
   -4  -21  -11      41.52      44.41       2.42     0.7950   0
  -25  -26   -2      59.29      58.24       2.60     0.8203   0
  -15  -42   -3       4.10       6.27       6.31     1.0189   0
   10   42    4       1.45       1.52       2.94     0.9990   0
    0   41    4      71.90      70.12       3.42     0.9514   0
   19   31    6      59.46      61.75       3.02     0.8885   0
   22   39    5       4.85       3.34       4.75     1.0484   0
  -23  -36   -7      13.00      10.60       4.63     1.0428   0
   -7  -12  -17      22.80      25.10       3.72     1.0267   0
  -13  -14   -2    1329.05    1332.66       7.50     0.4453   0
   24   27    6     208.88     210.94       4.23     0.8836   0
  -11  -39   -4       6.78       7.46       2.84     0.9410   0
    5   40    6      13.72      13.57       3.02     0.9711   0
  -27  -28   -3      61.45      56.66       2.91     0.8927   0
   -5  -37   -9      25.60      24.75       2.75     0.9873   0
    6   27    0      65.85      68.66       1.74     0.6228   0
    4   29    3      94.31      95.00       2.16     0.6814   0
   19   32    6      45.53      44.28       3.30     0.9063   0
  -10  -15  -17      25.61      26.10       3.57     1.0588   0
    9   21    9      30.19      33.32       2.39     0.7298   0
   -2  -12   -1    2284.56    2280.79      10.88     0.2799   0
   -2  -22  -10       6.72       5.26       2.17     0.7605   0
  -23  -27   -3      10.18       7.23       2.43     0.8171   0
    7   31   10      23.28      24.86       3.43     0.9181   0
    2   29    4     109.30     111.93       2.16     0.6938   0
    8   22    1     589.19     591.67       4.24     0.5302   0
   11   12    6     215.54     210.15       2.72     0.5035   0
  -23  -27   -9      14.38      11.71       3.67     0.9517   0
   17   19    7     569.95     564.14       4.93     0.7012   0
  -15  -15   -2     119.15     123.39       2.69     0.4913   0
   -6   -8  -13      13.99      11.48       2.04     0.7810   0
   -9  -31   -8      30.44      32.00       2.63     0.8603   0
   -3  -10   -7    2535.93    2536.25      13.24     0.4663   0
   22   26    0     388.54     380.21       3.85     0.7669   0
    9   12    3    1014.50    1027.11       6.39     0.3793   0
   -4  -29   -6      21.15      18.54       2.18     0.7441   0
    0   13    9     539.23     539.59       4.27     0.5947   0
   15   24    5      48.42      49.64       2.51     0.6992   0
    0   44    4      17.93      19.48       3.32     1.0171   0
   11   33    9      24.06      25.35       3.68     0.9389   0
    8   15   11     128.50     127.43       2.54     0.7395   0
   20   30    3      34.89      31.40       2.68     0.8300   0
   -2   -3  -16       8.75      11.24       2.32     0.9240   0
   23   36    0      39.54      43.58       3.28     0.9619   0
   -6  -29   -5      24.38      22.12       1.87     0.7262   0
   10   46    1      10.59      10.01       3.30     1.0615  -4
  -25  -33   -7       2.66       3.30       4.14     1.0154   0
  -16  -33   -3      10.51      13.68       2.48     0.8436   0
   19   27   11       2.66       4.48       3.54     0.9762   0
   10   19   16      34.70      35.31       3.95     1.0396   0
   22   35    8       4.79       5.42       3.33     1.0384   0
   -7  -26  -13       2.95       2.56       3.05     0.9627   0
   15   34    8      33.20      30.10       3.31     0.9550   0
    5   18   14      60.92      61.73       3.59     0.9086   0
    2   34   10      43.08      41.42       3.71     0.9587   0
   -7  -35   -2      49.29      50.23       2.48     0.8119   0
   14   37    0      78.97      79.21       3.16     0.8908   0
  -21  -35   -9       5.47       8.66       5.40     1.0548   0
  -12  -36   -4      28.97      29.05       2.64     0.8849   0
    4   17    6     123.05     127.82       2.12     0.5232   0
   13   14    9      36.55      35.91       1.81     0.6731   0
    7    9    3    7925.16    7914.49      28.82     0.3093   0
   -7  -28   -1      16.56      16.05       1.66     0.6524   0
    9   17    2    1873.98    1878.58      10.42     0.4481   0
  -23  -29  -11       7.79       7.42       6.38     1.0464   0
   12   13    1    1569.42    1561.03       8.31     0.4025   0
   24   33    8       4.87       3.90       3.04     1.0276   0
   -3  -22   -8     318.75     323.18       3.41     0.6795   0
  -14  -16   -5      17.42      15.46       1.77     0.5585   0
    5    9    6    1420.37    1421.12       7.70     0.4158   0
  -24  -32   -3      78.53      79.50       3.55     0.9170   0
   -1  -17   -4      61.51      59.45       1.93     0.4472   0
    2   13   10     239.14     242.76       3.01     0.6470   0
    1    4   11     264.48     263.63       2.51     0.6395   0
   10   13    6      97.18      91.88       2.01     0.5055   0
    4   10   14     177.67     176.00       2.99     0.8411   0
   16   22    7     229.45     224.89       3.45     0.7330   0
   -6  -31  -11       6.32       7.46       2.80     0.9518   0
  -10  -20   -8      50.70      47.79       1.70     0.6821   0
   15   28    8      98.20     100.44       3.29     0.8505   0
   13   18   11      18.89      19.85       2.34     0.8064   0
   -5  -32  -10      30.11      30.31       3.22     0.9288   0
  -11  -36   -2      60.25      63.93       2.98     0.8554   0
  -14  -19  -13      42.13      38.98       2.81     0.9174   0
    6   17    0      11.87      12.06       1.42     0.4059   0
   -1  -10  -14      42.81      45.77       2.71     0.8365   0
    0   21    7     273.24     277.06       2.88     0.6211   0
    7   42    0       8.24       6.72       2.94     0.9587   0
  -25  -26   -9      16.92      17.06       3.81     0.9631   0
   -3  -43   -3      22.41      27.89       3.09     0.9858   0
  -19  -41   -4      20.45      67.23      11.73     1.0432   0
  -24  -36   -7      15.89      15.98       4.73     1.0541   0
   -6  -44   -4      10.22      11.63       3.50     1.0260   0
   -2  -16   -8     258.08     260.52       2.67     0.5862   0
   15   38    7       0.20       0.36       3.41     1.0041   0
    3    6   11     183.12     187.19       2.18     0.6505   0
   21   40    4       8.29       9.94       5.82     1.0429   0
    5   22    1      80.06      80.22       1.72     0.5112   0
    1   27    9     165.93     167.80       3.36     0.7988   0
  -21  -25   -5      69.90      65.95       2.64     0.7894   0
   -2  -45   -3       8.05       7.53       3.36     1.0288   0
    8   15   14      18.99      23.24       2.65     0.8917   0
  -12  -40   -7       8.50       6.10       3.91     1.0229   0
   16   41    0       8.57       7.67       3.04     0.9910   0
    7   13    8     521.89     522.29       4.24     0.5677   0
    3   26    6     322.54     322.90       3.57     0.6829   0
   -1  -13  -15      18.37      18.88       2.96     0.9114   0
   12   17    4     319.64     316.65       2.96     0.5220   0
    2   27   11      14.06      18.56       3.00     0.8786   0
   18   30    9      14.64      13.86       3.41     0.9426   0
  -14  -20   -4      58.02      54.78       1.67     0.5959   0
    2    5   14      14.46      15.37       2.04     0.8144   0
  -10  -38   -1      59.36      60.27       3.07     0.8866   0
    9   26    5     225.95     226.91       2.95     0.6830   0
   17   17    0      15.70      28.22       1.73     0.5413   0
   11   20   12       3.62       6.06       3.23     0.8606   0
    1   30    3       1.96       3.17       1.67     0.6976   0
  -15  -23  -12       5.80       6.42       2.41     0.9267   0
   -9  -25  -11       2.64       0.98       2.57     0.8708   0
   -3   -8   -4     876.13     871.65       5.12     0.2999   0
   16   18    8      27.24      24.77       1.81     0.7112   0
   22   24    9      17.98      17.59       2.79     0.8975   0
  -13  -27  -11      11.18       9.80       2.85     0.9250   0
   18   20   15      11.03      10.47       4.33     1.0543   0
  -28  -37   -1      11.91      12.45       3.60     1.0464   0
  -10  -32   -3     170.55     168.32       3.08     0.7744   0
  -14  -31  -11      11.64      11.82       3.50     0.9935   0
   -4   -5  -12       8.54       4.63       1.46     0.7052   0
  -11  -25   -8      15.72      14.77       1.96     0.7681   0
   17   40    6      29.64      28.64       3.81     1.0377   0
   11   41    3       6.35       7.66       3.02     0.9713   0
   14   29    4     398.77     406.25       4.87     0.7607   0
    4   21   16       0.26       0.35       3.36     1.0387   0
   -9  -33   -9       9.90       9.20       2.46     0.9280   0
  -25  -30   -6      14.51      15.84       3.34     0.9446   0
   19   29    0       3.62       8.23       2.25     0.7806   0
   13   32   12      10.12       9.95       4.01     1.0399   0
   22   33    3      54.24      49.95       3.08     0.9095   0
    9   26    7       9.19       8.44       2.22     0.7389   0
   -4  -40   -3      18.95      20.19       2.80     0.9215   0
   24   25    4      42.19      38.75       2.30     0.8135   0
    6   30   10      21.52      22.45       3.43     0.8975   0
    2   32    7      13.36      14.33       2.48     0.8266   0
    5   42    4       2.38       3.19       2.81     0.9798   0
  -27  -30   -5      36.07      35.70       2.98     0.9532   0
   -5  -35  -11       1.81       2.24       3.25     1.0169   0
  -21  -37   -4      47.10      46.27       3.39     0.9852   0
    5   16   16       0.05       0.32       3.29     0.9948   0
    4   19   13      15.84      14.86       3.02     0.8662   0
    7   11   12     273.50     277.25       3.28     0.7501   0
    0   10   17      20.74      20.56       3.43     1.0035   0
   23   31    6      11.71      13.10       2.85     0.9352   0
  -13  -41   -7      10.34       7.58       4.61     1.0488   0
    3   22    5    1554.15    1574.61       9.25     0.5768   0
   12   15    8      49.71      47.71       1.70     0.6316   0
    6   12    4    4616.48    4592.87      19.62     0.3797   0
   18   24   13       5.68       5.01       4.27     1.0077   0
  -23  -32   -7      46.44      48.46       3.76     0.9744   0
   -6  -35   -5      78.10      76.61       2.86     0.8497   0
   27   33    3       8.72      11.25       6.73     0.9754   0
   14   14   16       8.08      10.76       4.93     1.0227   0
   -1  -23  -13      82.37      83.88       3.54     0.9099   0
   21   28    5      49.88      48.45       3.18     0.8389   0
   -9  -23  -13      45.14      51.21       3.06     0.9319   0
   -9  -29   -2     153.39     156.31       2.63     0.6933   0
   -5  -11  -17      24.65      22.56       3.54     1.0151   0
   -3  -12   -5     226.43     218.47       2.52     0.4004   0
   -9  -25   -6      27.15      28.45       1.77     0.6907   0
    9   14    1     454.62     451.76       3.47     0.3791   0
    0   14   15       6.35       6.24       2.82     0.9186   0
   15   30    3      42.88      44.90       2.51     0.7747   0
   19   37    4       3.69       5.53       2.73     0.9644   0
  -11  -29   -3      91.64      93.80       2.37     0.7194   0
    8   13    9       8.55       9.24       1.36     0.6214   0
   -5   -8   -4     103.89     101.10       1.79     0.3132   0
   -8  -36   -6      39.32      38.16       2.90     0.8992   0
   -1  -16   -5     622.42     624.67       5.19     0.4615   0
   14   25   11      75.06      81.32       4.29     0.9037   0
  -18  -43   -2      32.26      31.97       3.70     1.0559   0
  -11  -26   -5     127.14     127.43       2.34     0.6977   0
   10   32    3     169.70     164.93       3.05     0.7744   0
   -3  -41   -6      19.25      20.51       3.14     0.9879   0
   -6   -9  -12      71.38      70.51       2.30     0.7320   0
   19   25    5      78.32      75.87       2.82     0.7633   0
   -8  -20  -14      37.11      37.68       3.13     0.9401   0
  -28  -29   -9      72.31      70.41       5.20     1.0449   0
  -26  -29  -10       3.63       1.76       4.49     1.0488   0
   -2  -28   -7     198.14     199.33       3.19     0.7494   0
  -20  -38   -7      19.73      25.83       4.69     1.0474   0
    3   28    5     357.08     360.21       3.64     0.6963   0
    5   20    8     211.94     208.74       2.82     0.6536   0
    2   36    8      55.43      57.57       3.10     0.9332   0
  -21  -27  -12      11.00       5.65       7.32     1.0343   0
   14   39    2       2.50       3.22       2.84     0.9401   0
   -4  -38   -2      27.56      23.19       2.56     0.8680   0
    4   23    0    1128.25    1130.07       6.36     0.5257   0
    7   15    1     906.65     911.22       5.59     0.3771   0
  -22  -22   -4      72.40      72.95       3.60     0.7374   0
   -2  -39   -1      75.18      80.76       2.87     0.8812   0
  -13  -37   -6      20.45      21.19       3.40     0.9481   0
  -14  -18   -7      86.69      86.03       1.67     0.6525   0
    2    3    1    6524.88    6491.07      20.61     0.0995   0
    5   11    0    2655.38    2642.91      11.86     0.2721   0
  -12  -35   -6       8.94       7.80       3.03     0.9018   0
   -2  -19   -1    1018.36    1023.89       6.52     0.4340   0
   -1  -11  -14       3.43       3.09       2.39     0.8429   0
    1    6    9     806.45     799.47       5.82     0.5355   0
   10   15    4     817.95     814.84       5.68     0.4666   0
    4    8    8      57.89      61.78       1.64     0.5023   0
   16   20    1      68.58      69.22       1.51     0.5796   0
   -9  -28   -2     394.88     391.53       3.77     0.6721   0
  -25  -38   -1       9.77       7.43       3.60     1.0258   0
  -10  -30   -6     152.94     151.54       3.15     0.7913   0
    9   10   12     228.84     229.23       2.97     0.7538   0
   11   27   12       0.52       1.05       3.69     0.9526   0
   -3  -38   -2      41.14      40.18       2.56     0.8660   0
   15   18    6      30.96      30.65       1.86     0.6304   0
  -17  -34   -3      61.58      61.53       3.06     0.8731   0
   -8  -37   -1     100.07      98.53       3.04     0.8543   0
   -1  -12  -12      89.11      87.91       2.57     0.7416   0
    7   40    2      65.83      63.48       2.95     0.9216   0
  -16  -43   -2       0.37       1.09       3.50     1.0394   0
   25   25    6      37.65      35.83       4.17     0.8677   0
    3   18   17       0.71       0.49       3.61     1.0607  -4
   -2  -25   -5      72.56      68.44       1.86     0.6337   0
   15   36    5       2.16       2.56       2.77     0.9240   0
  -11  -39   -9      17.77      17.53       3.60     1.0491   0
   17   23   13       4.71       5.29       3.98     0.9869   0
    8   44    3       6.73       5.51       3.14     1.0216   0
   -5  -37   -2      16.66      13.80       2.45     0.8485   0
    0   33   11      15.33      16.01       3.29     0.9760   0
    4   43    7       9.43      10.30       7.44     1.0525   0
   -4  -32   -4       5.34       5.20       1.91     0.7617   0
    9   21   16      57.71      62.43       4.33     1.0544   0
    3   24    4     371.02     367.44       3.30     0.5912   0
    2   39    9       8.47       4.56       3.56     1.0204   0
   12   23    2     197.96     190.84       2.25     0.5953   0
    2   29   13       1.67       2.41       3.31     0.9938   0
   18   32   11      34.67      35.13       4.78     1.0411   0
  -14  -22   -2      33.56      30.10       1.46     0.5983   0
    2    7   12      56.36      57.07       1.71     0.7095   0
   10   20    4    1262.56    1253.84       8.44     0.5536   0
    5   15    5     400.83     412.01       4.04     0.4577   0
  -24  -26   -4       7.46       6.67       2.42     0.8293   0
   -1  -19   -2    1386.59    1377.20       8.39     0.4436   0
   -6  -27   -3      38.87      39.84       1.65     0.6462   0
  -15  -17  -10      61.97      65.81       2.18     0.7691   0
   -9  -31   -9      20.00      20.72       2.74     0.8924   0
   -9  -27   -2      54.68      47.97       1.86     0.6511   0
   -3  -10  -14      10.77      10.52       2.48     0.8389   0
   16   16    6       6.56       4.01       2.65     0.6154   0
  -14  -19  -11     127.73     127.43       2.80     0.8263   0
  -10  -21   -7      51.27      48.81       1.60     0.6606   0
  -10  -34  -10       3.11       2.33       2.83     0.9837   0
   -3  -37   -2     136.28     136.67       3.12     0.8437   0
   -4  -11   -6    3599.57    3610.53      16.72     0.4343   0
   -8  -38   -1      79.76      81.37       3.03     0.8763   0
    8   15    0     444.45     438.03       3.52     0.3828   0
   -5  -26   -5      42.97      42.97       1.75     0.6619   0
   -1  -14   -4     491.26     494.17       3.94     0.3909   0
   14   31    6       0.79       0.17       2.63     0.8401   0
  -12  -26   -2     744.69     749.03       5.53     0.6550   0
   -8  -42   -6       3.73       4.20       5.83     1.0227   0
   19   27    2     279.12     277.15       3.46     0.7522   0
    9   43    0       4.29       3.03       2.90     0.9892   0
   -4  -38   -5      18.00      16.19       2.77     0.9072   0
  -24  -31   -7      26.62      30.18       3.50     0.9703   0
    2   34    1     107.89     107.08       2.42     0.7690   0
    5   44    2       5.98       5.38       3.40     1.0037   0
   14   37    9       9.36       9.98       4.15     1.0303   0
  -21  -35   -1      36.99      38.40       2.95     0.9208   0
    1   39    9      22.05      24.63       3.37     1.0196   0
    7    9   10     108.94     109.22       1.77     0.6299   0
   13   24    1      47.26      43.62       1.71     0.6173   0
  -13  -39   -5     100.45     102.10       4.03     0.9693   0
    3   20    7     297.47     295.31       3.14     0.6079   0
   12   13   10     330.15     329.84       3.27     0.6997   0
    6   14    2     212.17     206.60       2.60     0.3617   0
   18   26   11       1.33       1.06       3.28     0.9526   0
  -14  -16  -14      10.14       8.88       3.05     0.9369   0
    3   11   17       0.47       1.03       3.44     1.0110   0
  -12  -45   -2       1.19       2.00       3.72     1.0549   0
    8   18    5     178.90     177.69       2.59     0.5286   0
   -1  -17  -11      35.68      38.80       2.36     0.7399   0
   17   31    3     109.45     107.32       3.04     0.8146   0
   -8  -16  -16      43.16      44.84       3.63     1.0047   0
    1    4    0    4262.31    4256.42      14.08     0.0928   0
    4   10    1   14839.59   14821.65      47.90     0.2492   0
   -3  -14   -3     103.21     108.59       2.01     0.3657   0
   10   12   10     123.79     125.03       2.06     0.6742   0
    0    7    8     423.43     417.79       3.38     0.4864   0
    3   15    9     122.05     124.00       2.10     0.6218   0
   16   19   15       1.46       3.60       3.68     1.0283   0
  -13  -40   -8       4.52       6.52       3.96     1.0529   0
  -26  -33   -3      18.58      13.66       3.37     0.9616   0
  -11  -31   -5     186.60     189.22       3.21     0.7945   0
  -17  -26   -9      14.67      10.88       2.95     0.8702   0
   -5   -6   -2     708.48     715.47       5.09     0.2101   0
    0   22   16       8.49       8.84       3.59     1.0452   0
   -1  -10   -7     121.04     121.42       2.09     0.4619   0
  -16  -36   -3     184.24     188.32       4.29     0.9037   0
   -6  -17   -9     162.11     161.73       2.35     0.6579   0
   10   34    5     150.44     150.40       3.45     0.8482   0
   -6  -11  -10     297.87     299.49       2.93     0.6407   0
   19   23    7       9.93      13.34       2.42     0.7832   0
    2   10   16      78.89      76.03       3.27     0.9486   0
    6   45    1      23.19      24.46       3.71     1.0238   0
   -4  -42   -4      11.53      12.25       3.14     0.9774   0
    5   22   10      42.94      43.59       2.86     0.7674   0
    2   38    6      28.49      29.44       2.97     0.9237   0
   -5  -39   -9      10.76      10.13       3.25     1.0256   0
   14   33    4      45.55      48.22       2.92     0.8393   0
    6   28   11      13.48      13.98       3.32     0.9034   0
    4   21    2    2324.37    2332.68      11.95     0.4949   0
    6   36    7      30.34      27.56       2.99     0.9151   0
  -22  -24   -6       7.14       4.91       2.43     0.8103   0
  -13  -35   -8      48.54      46.60       3.46     0.9584   0
    6   10    7      85.68      78.85       1.75     0.4807   0
   18   30    0       3.36       7.65       2.87     0.7878   0
    2    5    7     352.82     360.35       2.98     0.4205   0
    5   13    2     614.86     615.97       4.79     0.3341   0
   11   20    5      47.35      47.53       2.14     0.5890   0
    5    7   15      48.98      49.44       2.56     0.8843   0
  -13  -22   -6     172.47     174.57       2.42     0.6710   0
    4   14   10     167.09     165.65       2.53     0.6621   0
   16   18    3    1487.31    1479.55       7.63     0.5691   0
   10   27   13      18.50      20.79       3.95     0.9897   0
    0   29   12       1.43       1.52       2.92     0.9502   0
  -16  -22   -9     148.52     149.45       3.03     0.8020   0
  -10  -32  -12      11.55      10.56       3.87     1.0229   0
    4   11   15      63.43      63.81       2.92     0.9022   0
   -4   -5   -3    5293.90    5293.54      19.01     0.2249   0
   21   21    8      51.12      51.60       3.85     0.8118   0
   15   16    4     187.56     189.66       2.50     0.5448   0
  -17  -40   -5      14.02      15.70       3.99     1.0200   0
   -5  -28  -14       6.33       7.87       3.44     1.0289   0
  -11  -19   -4     571.83     574.36       4.51     0.5453   0
    0   41    1      39.44      42.17       2.74     0.9250   0
   -9  -18  -16      11.41      12.58       3.38     1.0259   0
   -1   -6  -10     674.60     668.98       5.17     0.5913   0
  -12  -28   -9      89.07      85.87       3.04     0.8594   0
   -6  -21   -6      44.97      50.73       1.86     0.6008   0
   10   38    2      25.66      25.75       2.93     0.8922   0
   13   32    5      87.81      83.88       2.81     0.8292   0
  -16  -41   -4       4.33       5.53       5.56     1.0173   0
   20   22   11       1.84       2.48       3.10     0.9212   0
  -26  -27   -5     137.04     135.89       3.47     0.8917   0
    8   42    1       3.75       2.50       2.95     0.9644   0
   -5  -35   -4      51.61      48.73       2.57     0.8287   0
   -8  -19   -2    1507.15    1525.75       8.68     0.4782   0
    6   37    3      27.88      26.26       2.35     0.8615   0
    4   41    5      18.78      16.21       2.85     0.9711   0
   12   40    4      24.08      25.92       2.94     0.9681   0
    8   24   11     138.17     138.87       4.36     0.8514   0
  -19  -20   -2     569.90     569.44       4.12     0.6317   0
   12   45    2       1.18       0.31       3.34     1.0549   0
    6   12   15       6.45       7.19       2.53     0.9142   0
   12   21    0      10.65      15.62       2.95     0.5446   0
  -14  -24   -8      89.23      88.13       2.39     0.7766   0
    2    9    2    8201.51    8161.19      27.11     0.2373   0
  -24  -24   -2      70.00      75.08       3.57     0.7728   0
   11   16    8      10.30      10.79       1.54     0.6348   0
    1   26    7     966.60     968.36       7.57     0.7109   0
   -4  -20  -14      26.86      28.72       3.02     0.9271   0
   10   10    2    1052.61    1036.48       8.26     0.3386   0
   -3  -12  -16      38.23      35.04       3.41     0.9616   0
   16   30    4     108.29     108.84       3.07     0.7994   0
    7   10    5      28.06      27.89       1.64     0.3978   0
   14   25   13      14.00      15.96       3.97     0.9877   0
  -10  -28   -7     447.56     448.82       4.68     0.7812   0
   -4   -9   -8      19.89      17.46       1.56     0.5108   0
    0   11    8     369.82     379.16       3.28     0.5226   0
    8   13    2    2507.67    2510.47      11.87     0.3624   0
   14   25    0     123.17     124.83       2.10     0.6452   0
   -6  -36  -11      11.49      14.33       3.32     1.0372   0
  -12  -32   -4      27.01      29.41       2.35     0.8032   0
  -18  -29  -10      18.04      18.98       3.50     0.9600   0
   -6   -9   -3    3561.68    3572.36      14.60     0.2985   0
   -3  -19   -6     232.02     237.50       2.73     0.5538   0
   13   36    8       8.96       9.29       3.17     0.9770   0
  -11  -21  -16       8.75      12.04       3.78     1.0640  -4
    9   37    2       9.76       9.07       2.64     0.8651   0
  -27  -28   -2      41.86      39.36       2.88     0.8834   0
   -2  -42   -3      21.37      22.73       2.81     0.9624   0
    2   36    3      26.86      25.05       2.21     0.8300   0
   21   32    7      23.16      23.53       2.81     0.9513   0
   -8  -25   -2     118.18     115.83       1.96     0.6021   0
   12   36    8       4.96       1.01       3.26     0.9705   0
   -2  -23   -6     267.87     269.51       2.97     0.6240   0
   -1  -37   -4      47.17      43.81       2.60     0.8646   0
    4   23    9     130.86     133.54       2.86     0.7378   0
    1   33   11       5.24       6.85       3.44     0.9762   0
  -10  -17   -2     911.10     916.25       6.09     0.4588   0
   13   26    3      41.00      40.78       2.05     0.6769   0
    3   18    1     593.90     594.50       4.49     0.4149   0
    6    8    0    1721.63    1711.47       8.82     0.2252   0
   18   28    9      40.36      40.07       3.13     0.9109   0
  -14  -18  -16       4.23       1.70       3.33     1.0539   0
  -14  -28   -3       6.47       5.82       2.09     0.7257   0
   30   33    0      13.50      14.65       3.76     1.0042   0
    5   38    5      29.88      31.02       2.72     0.9097   0
   17   25    1     342.13     339.84       3.35     0.6832   0
  -15  -21   -8      54.82      50.64       1.93     0.7412   0
    1    6    2    1318.48    1298.04       7.43     0.1789   0
  -10  -26   -2      67.97      67.68       1.96     0.6377   0
    4    8    7      55.65      56.37       1.70     0.4502   0
   -3  -33  -10      10.63      17.11       3.06     0.9421   0
   10   25    4     244.87     245.67       3.19     0.6485   0
    4    6   16       2.42       2.67       2.33     0.9346   0
    0    5   10       2.16       3.97       1.43     0.5862   0
    9   10    5    8597.91    8693.54      29.95     0.4177   0
    3   13   15      28.62      26.67       3.07     0.9137   0
    0   12   14     449.55     456.42       5.97     0.8495   0
    9   28   12      40.85      40.76       4.13     0.9566   0
   15   18   15       4.56       6.11       3.37     1.0114   0
   -8  -34  -12      15.36      16.14       3.99     1.0464   0
  -11  -17   -7     263.40     260.72       3.08     0.6083   0
    8    9   13      17.29      16.61       1.98     0.7954   0
  -14  -22  -13      35.37      37.48       2.78     0.9508   0
   30   30    8       1.32       0.02       4.55     1.0604  -4
   14   21    7     372.67     368.67       4.13     0.6965   0
    2    8    6    1070.50    1069.24       6.26     0.3919   0
  -25  -34   -6      16.54      17.30       4.53     1.0110   0
   -6  -13  -16      13.23       8.88       3.33     0.9752   0
  -21  -21  -14       3.48       9.03       4.46     1.0468   0
   19   21    1     589.30     586.97       4.11     0.6402   0
   22   41    2      11.74      10.31       3.65     1.0540   0
   -7  -24   -3     163.29     164.49       2.17     0.5888   0
    9   21   12     180.59     181.46       4.74     0.8609   0
    2   40    4      73.41      74.85       3.07     0.9307   0
   -7  -36   -3      25.80      25.25       2.38     0.8436   0
   14   35    6      70.79      69.51       3.30     0.9163   0
  -10  -18   -1     398.93     397.37       3.74     0.4672   0
    3    4   17      15.70      13.51       2.39     0.9844   0
  -12  -31   -1      34.14      33.93       2.29     0.7507   0
  -13  -33   -2      50.46      50.69       2.60     0.8069   0
    3   46    4       6.08       4.95       3.50     1.0632  -4
    6   20    5      72.62      69.91       1.84     0.5512   0
   18   32    2      28.68      28.62       2.76     0.8347   0
    2    7    5     978.35     975.48       5.81     0.3311   0
    5   15   12     414.98     419.05       5.48     0.7767   0
   20   23   13      12.96      12.00       3.56     1.0150   0
   11   18    3     232.03     224.56       2.41     0.5054   0
    5   25   13      40.94      41.54       3.24     0.9427   0
  -10  -30  -12      20.37      17.43       3.25     0.9917   0
  -15  -17   -3     319.74     318.84       2.98     0.5389   0
  -21  -24  -11       3.80       3.71       3.62     0.9571   0
    4   12    4     163.17     162.76       2.38     0.3661   0
   10   29   11       8.12       4.24       3.70     0.9367   0
    0   27   10      13.33      11.82       2.37     0.8370   0
   -6  -18  -12      32.16      34.51       2.46     0.8118   0
  -16  -20  -11     153.08     149.86       3.05     0.8561   0
  -10  -26  -10       9.66       4.17       2.45     0.8511   0
   -4  -11  -13     128.03     123.61       2.90     0.7929   0
   15   22    2     257.14     257.81       2.59     0.6105   0
  -17  -38   -7       1.99       2.52       4.29     1.0202   0
  -11  -21   -2      15.58      14.90       1.35     0.5460   0
   -1  -14  -13     158.50     163.30       3.78     0.8119   0
   -5  -16   -5     283.18     283.94       3.27     0.4745   0
   -1   -8   -8    2271.93    2303.35      12.03     0.4947   0
   -1  -31   -2      34.81      37.19       1.73     0.7078   0
  -25  -33   -6       5.73       6.96       3.27     0.9940   0
    7   44    6      14.90      14.51       3.57     1.0609  -4
  -19  -40   -2      15.65      15.65       3.49     1.0037   0
   -3  -17   -5     963.55     961.76       6.68     0.4835   0
   13   34    7      15.83      15.26       3.00     0.9132   0
    8   13   16      51.68      51.90       3.19     0.9825   0
   -2  -21   -1      50.50      52.16       1.94     0.4785   0
   11   32    7       4.24       5.92       2.59     0.8618   0
   -5  -33   -6       0.24       0.70       2.32     0.8270   0
   -7  -36   -5       0.60       0.78       2.50     0.8744   0
   -1  -43   -5       9.41       6.85       3.23     1.0103   0
    4   17   16       5.19       6.29       3.40     1.0009   0
    1   39    0      11.62      12.08       2.53     0.8784   0
  -20  -24  -10      17.96      15.39       3.24     0.9087   0
   -5  -15  -14      10.67       8.73       2.94     0.8805   0
    3   20    8       9.95      10.22       1.76     0.6474   0
    9   23    5     152.65     152.62       2.34     0.6261   0
    6   14    9     526.48     533.79       4.02     0.6210   0
  -10  -39   -6      12.45      11.84       3.34     0.9700   0
  -23  -26   -4      84.30      84.60       2.82     0.8148   0
    2   11    0      28.88      28.73       1.56     0.2517   0
  -26  -32   -5       5.90       5.20       3.10     0.9719   0
   11   30    6      65.84      67.25       2.88     0.7980   0
   26   32    0      24.35      29.21       3.03     0.9284   0
    1   21    8     162.85     163.11       2.73     0.6602   0
   -3  -14  -10     322.47     325.20       3.38     0.6594   0
   16   28    2     311.63     313.89       3.77     0.7352   0
  -22  -30  -11       4.97       4.96       6.52     1.0498   0
    0    7    1    4055.51    4072.34      16.27     0.1678   0
    3   15    0      36.32      35.98       1.44     0.3444   0
   -4  -15   -2     500.79     497.69       3.88     0.3680   0
    8   11    4    3443.60    3419.23      15.07     0.3831   0
    2   16    8     258.10     259.79       2.65     0.5862   0
  -11  -26  -14      39.08      38.39       3.73     1.0260   0
   14   27    2     577.96     586.56       5.42     0.6944   0
  -25  -36   -1       9.89      10.04       2.99     0.9886   0
    1   11   18      11.77      13.62       3.62     1.0649  -4
  -19  -39   -2      10.53       8.32       3.14     0.9836   0
  -18  -31  -12       7.52       5.52       5.47     1.0621  -4
    1   21   16       7.11       6.94       3.50     1.0350   0
  -24  -36   -2       3.43       0.31       3.03     0.9810   0
   -9  -20  -14      22.44      24.63       2.99     0.9447   0
  -13  -45   -2      27.42      27.61       3.92     1.0609  -4
   -7  -16   -9     187.25     185.51       2.56     0.6501   0
    6    9   13      62.54      65.37       2.13     0.7865   0
   -2  -22   -2     535.04     544.03       4.29     0.5105   0
   21   34    5      28.87      27.61       2.75     0.9447   0
   -1  -39   -2      11.67      12.52       2.46     0.8859   0
    4   21   11      41.71      42.41       2.87     0.7950   0
    1   35    5       8.61       6.95       2.25     0.8392   0
    4   35    6      99.59     103.47       3.14     0.8650   0
   13   28    5      73.75      73.76       2.54     0.7523   0
   -2  -13  -12      46.05      47.40       2.46     0.7511   0
  -13  -35   -9      15.96      12.99       2.89     0.9873   0
    3   16    3    2986.32    3000.60      13.98     0.4051   0
    1   19   12      28.14      23.88       2.70     0.8124   0
   -7  -45   -2       1.96       3.46       3.78     1.0319   0
  -23  -25   -8       8.80       9.87       2.77     0.8927   0
   -6  -27  -10      55.12      50.39       2.92     0.8478   0
   30   35    2      39.83      40.13       4.37     1.0443   0
    5    7    6    1227.78    1239.02       6.64     0.3958   0
  -11  -32  -11      18.31      15.39       3.13     0.9904   0
   -2  -25  -13      13.85      12.89       2.91     0.9371   0
    4   14    5     481.42     479.00       4.42     0.4361   0
   -6  -32   -4     372.63     376.84       4.13     0.7683   0
   10   27    6     197.84     194.84       3.28     0.7345   0
    4    4   14      54.62      51.45       3.10     0.8153   0
    7   19    2    2974.59    2966.57      15.13     0.4702   0
  -16  -22   -2     338.29     337.74       3.07     0.6232   0
  -22  -38   -1      27.18      25.77       3.44     0.9903   0
  -12  -25  -14       6.15       5.19       3.33     1.0190   0
    3   11   13      22.80      21.58       2.09     0.7907   0
   31   31    2      20.18      24.71       5.33     0.9938   0
   15   16   13      65.24      66.79       2.87     0.8962   0
    1   43    4       2.08       1.59       2.80     0.9954   0
  -14  -20  -10      30.02      29.67       2.00     0.7957   0
  -11  -19   -9     267.26     264.49       2.94     0.7158   0
    5   20    3     614.17     615.38       4.80     0.4952   0
   -2   -6   -3     621.20     613.15       4.81     0.2237   0
   14   23    5     103.92     104.20       2.68     0.6710   0
  -14  -38   -9      12.97      13.18       4.08     1.0486   0
  -11  -27   -6      90.72      88.68       2.39     0.7417   0
   -8  -26   -7     193.54     196.15       2.98     0.7330   0
   -3  -25  -11     155.77     155.78       3.64     0.8496   0
   -7  -18   -5     445.95     449.25       3.68     0.5214   0
    9   35    1      12.91      11.52       2.49     0.8157   0
   -2  -27   -6       8.35       9.21       2.03     0.7005   0
   12   35    2      49.14      53.34       2.79     0.8410   0
    2   42    2      24.06      27.61       2.75     0.9537   0
   17   17   10     192.46     193.76       4.50     0.7899   0
    8   32    9      21.08      21.06       3.41     0.9053   0
   11   38   10       2.80       1.94       3.85     1.0604  -4
    9   26   13       2.36       1.80       3.46     0.9711   0
    0   38    1      11.79      12.87       2.35     0.8576   0
    3   44    6       2.41       8.26       8.42     1.0513   0
  -23  -32   -4       7.98       9.30       3.10     0.9167   0
    6   22    3     377.19     376.00       3.55     0.5417   0
   18   34    4      22.95      23.34       2.90     0.8963   0
    2    9   11     420.86     424.26       3.60     0.6659   0
   11   16    1     945.49     940.09       5.70     0.4410   0
    5   27   11      11.72       6.25       3.18     0.8847   0
  -15  -19   -5       5.97       4.63       1.54     0.6163   0
    1   12    3    1436.21    1442.33       8.11     0.3214   0
   -9  -11   -3      41.89      40.69       1.56     0.3636   0
   10   31    9      68.91      65.70       3.71     0.8977   0
    0   25    8      20.40      18.07       1.93     0.7271   0
  -12  -26  -14      50.35      50.42       3.79     1.0316   0
  -16  -18  -13      52.86      52.69       3.05     0.9237   0
   11   24   13       2.64       3.00       3.86     0.9553   0
  -10  -14  -11     304.04     308.68       3.67     0.7419   0
  -14  -17   -6      55.75      51.95       1.68     0.6042   0
   15   20    0     524.05     519.74       3.42     0.5629   0
   -5   -8  -18       1.87       1.04       3.52     1.0570   0
  -11  -23   -8      15.19      13.11       1.66     0.7357   0
   -5  -14   -7      81.19      74.33       1.95     0.5236   0
  -11  -26   -2      98.24      96.07       2.15     0.6460   0
    2   20   16      49.88      53.05       3.68     1.0256   0
   13   24   12       2.65       2.31       3.93     0.9242   0
  -16  -33   -1      49.90      48.35       2.75     0.8278   0
   13   36    1      78.96      78.89       3.23     0.8637   0
   -2  -28   -6     182.02     184.39       3.06     0.7202   0
   -7  -14   -2    1257.06    1241.17       6.87     0.3707   0
   28   28   10      13.42      11.88       7.26     1.0611  -4
  -16  -40   -2       3.12       1.58       3.00     0.9768   0
   12   39    9       5.78       2.35       3.82     1.0546   0
  -14  -38   -5      22.40      24.25       3.10     0.9561   0
   -2  -11   -2    3486.95    3517.51      15.65     0.2768   0
   -1  -37  -11       9.54       5.94       3.90     1.0464   0
   -5  -21  -11      31.01      30.41       2.34     0.7979   0
    1   33    2      92.11      91.29       2.21     0.7522   0
    4   45    1      32.79      31.56       3.47     1.0189   0
   26   28    9      15.36      16.30       3.54     1.0041   0
    7   21    0     191.97     192.17       2.13     0.4984   0
    5   35   10       3.02       4.77       3.30     0.9822   0
    1   12   12      88.87      88.00       2.58     0.7416   0
  -19  -24   -6      86.10      83.70       2.84     0.7708   0
    0   34   10      11.98       8.00       3.06     0.9576   0
    6    8   11      14.58      14.68       1.45     0.6716   0
    3   40    9      15.56      16.58       3.82     1.0410   0
  -10  -33   -4       3.67       3.77       2.16     0.8098   0
   -6  -15  -14      16.13      15.64       2.97     0.8837   0
   18   38    1      25.36      25.48       3.12     0.9485   0
   23   39    1       1.91       0.52       3.28     1.0211   0
    2   13    6     219.81     214.85       2.92     0.4548   0
   10   23    5     294.85     289.74       3.48     0.6337   0
   11   28    4      26.38      27.16       2.09     0.7154   0
    7   33    4     283.04     282.00       3.79     0.7937   0
   -2  -32  -12      22.39      24.64       4.23     0.9988   0
  -15  -31   -4     100.08      95.53       2.88     0.8088   0
  -12  -16  -16      20.35      18.83       3.38     1.0246   0
   -3  -16  -12      25.61      24.76       2.51     0.7816   0
   16   26    0      38.88      35.18       1.83     0.6874   0
  -16  -24   -9      88.81      87.98       2.96     0.8306   0
    0    5    3    3441.81    3496.57      14.17     0.2060   0
    3   13    6     703.35     699.74       5.65     0.4576   0
    9   28    5     199.07     200.46       3.07     0.7220   0
   -4  -13   -4    2208.53    2193.89      10.23     0.3831   0
   -8  -37   -3      31.55      25.83       2.66     0.8697   0
    8    9    6    1908.53    1907.83       9.31     0.4389   0
    2    3    8     709.68     709.93       5.33     0.4673   0
  -11  -25   -2      37.05      38.90       1.70     0.6257   0
   14   21   12      47.50      51.56       3.13     0.8941   0
    4   31   13      10.51      12.12       3.97     1.0269   0
  -16  -34   -1      18.87      17.31       2.61     0.8480   0
  -18  -25  -14       6.73      10.62       4.64     1.0629  -4
   -6  -13   -7     130.63     128.63       2.19     0.5158   0
    1    2   16       7.94       7.58       2.23     0.9218   0
   -3  -23   -2      68.32      67.24       1.71     0.5348   0
   13   40    4      10.81      12.05       2.89     0.9746   0
    8   16   13      21.03      21.09       2.92     0.8494   0
    9   33    6      71.57      76.89       3.06     0.8440   0
   -7  -39   -4      30.73      29.27       3.04     0.9214   0
   -7  -10  -15      55.72      54.70       3.53     0.9056   0
  -24  -30   -8      16.53      15.52       3.33     0.9798   0
   21   36    3       5.61       2.97       2.94     0.9542   0
    5   34   12       2.81       1.36       4.00     1.0369   0
   -5  -43   -3      47.54      47.32       3.25     0.9899   0
   11   22   14       7.00       8.03       3.74     0.9774   0
   -1  -33   -8      44.11      43.73       2.79     0.8743   0
   -7  -11  -16      10.18       9.18       3.59     0.9661   0
    4   33    4      18.72      17.57       2.16     0.7831   0
   13   30    7      43.34      44.73       2.97     0.8391   0
  -22  -36   -4       6.21       5.57       2.95     0.9774   0
  -29  -36   -3      14.76      15.35       3.51     1.0551   0
  -14  -32   -7      18.43      17.10       2.75     0.8836   0
    5   25    4     159.28     163.08       2.28     0.6185   0
   -8  -15  -17       8.54       7.66       3.44     1.0502   0
  -21  -24   -2     168.69     167.77       2.75     0.7272   0
  -20  -33   -1      43.38      41.69       3.01     0.8708   0
   26   38    3       2.36       1.76       3.55     1.0510   0
    8   20   15      10.09      12.43       3.89     0.9898   0
   10   29    0     191.13     195.35       2.69     0.6907   0
    4   26   12      89.79      92.25       3.62     0.9096   0
   16   38    5       8.74       7.92       2.87     0.9719   0
  -16  -20   -4       4.36       4.22       1.58     0.6209   0
  -22  -25  -10      15.78      16.07       3.65     0.9451   0
  -14  -15   -1     787.89     782.10       5.38     0.4656   0
    3    9    3    1653.32    1695.24       8.84     0.2746   0
    9   24    8     353.80     358.53       4.22     0.7382   0
   -3   -6   -2    3166.86    3181.31      13.80     0.1899   0
  -11  -21  -11      11.90       8.79       2.14     0.8278   0
  -17  -20   -3      91.06      90.53       1.91     0.6157   0
   -5  -16  -12      28.06      28.21       2.53     0.7867   0
  -11  -15  -10     375.42     376.15       3.79     0.7116   0
   -1   -8  -13     247.09     251.64       3.10     0.7695   0
   14   17    3     147.57     145.89       1.94     0.5250   0
  -18  -35  -10       0.86       2.79       5.26     1.0565   0
   -6  -23  -15       6.22      11.06       3.41     1.0154   0
  -12  -24   -3     285.36     281.16       2.85     0.6283   0
   -3  -17  -14      34.48      38.92       2.91     0.8942   0
   -3  -27   -5      75.46      81.58       2.10     0.6759   0
   -7  -20   -7     492.06     493.11       3.57     0.6243   0
   -2  -24  -14      10.25       9.83       3.22     0.9709   0
  -24  -31   -4       5.80       2.56       2.81     0.9122   0
   12   33    0       0.03      10.23       5.34     0.7906   0
    2   44    0      15.35      15.97       2.94     0.9917   0
   21   24    6      20.19      20.87       2.75     0.7967   0
  -13  -39   -9      18.79      20.12       4.57     1.0606  -4
   11   36    8       9.04       5.42       3.30     0.9645   0
    4    4   18      55.66      56.65       4.19     1.0432   0
  -18  -27  -11       2.09       0.51       2.94     0.9666   0
   26   26    2      68.53      64.68       3.54     0.8359   0
    7   29   10      44.45      44.91       3.48     0.8844   0
    0   36    7       3.78       1.28       2.63     0.9051   0
   -1  -11   -2    1692.06    1699.11       9.60     0.2740   0
    3   42    0       9.85      10.50       2.81     0.9481   0
    6   16    1    4646.67    4643.61      19.27     0.3890   0
   18   36    6       7.98      10.32       3.17     0.9698   0
  -20  -23   -7      39.66      40.07       2.69     0.7957   0
   18   23   11       8.88      10.06       2.97     0.9126   0
  -11  -44   -5       9.21       6.56       3.73     1.0609  -4
    5   29    9      68.82      64.11       3.14     0.8409   0
  -20  -34   -2       1.82       1.09       2.86     0.8956   0
  -15  -29   -7      11.47      10.31       2.52     0.8382   0
    1   14    1    4329.42    4360.92      17.37     0.3212   0
   -3  -14  -17       3.20       5.81       3.49     1.0297   0
   16   28    9      20.99      21.30       3.30     0.8918   0
   10   17    7     214.16     215.62       2.43     0.5995   0
  -14  -16   -2     311.03     313.16       2.75     0.4923   0
   25   37    3      12.06      11.54       3.27     1.0202   0
   -3   -5   -1   14468.49   14540.35      40.68     0.1433   0
  -10  -16   -5     202.28     201.70       2.56     0.5130   0
    2   16    3    1601.42    1601.51       8.82     0.4020   0
    0   43    6       6.00       1.26       3.49     1.0279   0
   -2  -20  -13      12.12       8.07       2.68     0.8741   0
   -2  -18  -11      61.48      60.29       2.34     0.7528   0
   -1   -4   -4    2408.47    2411.41      10.25     0.2481   0
  -18  -31   -3      67.66      70.03       3.05     0.8254   0
    1   21   11     143.64     142.97       3.55     0.7902   0
  -31  -33   -2       7.95       8.79       3.95     1.0259   0
   13   38    3      37.27      39.04       2.88     0.9206   0
   20   28   10      31.25      27.89       3.30     0.9650   0
   -2   -5  -18       3.14       4.15       2.98     1.0425   0
   11   27   11      20.54      22.18       4.06     0.9118   0
   -9  -24  -12      12.70      11.31       2.46     0.8998   0
   -7  -16   -4    1291.35    1291.72       7.94     0.4556   0
  -27  -30   -3      16.65      12.03       2.78     0.9250   0
   -2  -14  -16      57.29      61.59       3.70     0.9739   0
  -14  -40   -3      15.28      16.98       2.99     0.9697   0
   18   29    6      32.71      29.86       2.67     0.8425   0
   -1  -39   -9      22.11      22.67       3.25     1.0196   0
   -5  -19   -9     578.98     585.99       4.85     0.6810   0
    1   35   12       6.58       5.89       4.38     1.0479   0
   20   33    6      37.42      38.92       3.32     0.9349   0
   26   30    7      30.17      30.66       3.15     0.9804   0
   -6  -36   -2      25.80      27.99       2.46     0.8298   0
  -22  -34   -7       0.55       0.30       3.72     0.9968   0
    3   16   12      25.39      23.79       2.55     0.7816   0
    0   32    4     250.66     245.96       3.08     0.7564   0
    3   38    7      27.53      26.51       3.07     0.9480   0
  -10  -35   -2      16.74      13.92       2.47     0.8276   0
   -4  -33   -7       1.82       1.24       2.40     0.8499   0
   18   40    3      11.33      11.72       3.21     1.0026   0
  -14  -30  -10      61.15      56.80       3.46     0.9416   0
    2   15    4    1635.16    1620.05       8.57     0.4112   0
   -9  -18  -12       5.42       7.27       2.36     0.8257   0
   10   17   15       1.34       2.66       3.44     0.9704   0
   11   26    2      99.48      96.65       2.22     0.6460   0
  -15  -25   -2      87.45      88.18       1.99     0.6665   0
   15   37    6      11.88      12.77       3.14     0.9629   0
   26   33    8       2.10       2.10       3.02     1.0520   0
   -9  -13   -4     118.29     112.13       2.22     0.4239   0
    0    3    5    3846.47    3833.32      14.50     0.2954   0
    3   11    4     219.08     212.73       2.47     0.3448   0
    9   30    7      26.19      27.19       2.49     0.8121   0
  -17  -30   -8      19.12      18.99       3.12     0.9025   0
  -25  -32   -8      19.49      20.29       4.01     1.0236   0
   -2   -6  -16      48.38      44.56       2.63     0.9313   0
   14   23   14      25.81      24.47       4.29     1.0080   0
   -1  -32   -7      95.40      94.73       2.92     0.8257   0
  -12  -18  -10     162.75     168.83       2.92     0.7538   0
   -6  -28   -1      52.47      50.14       1.78     0.6473   0
   -6  -15   -5     193.72     195.87       2.74     0.4637   0
  -12  -16   -9      75.39      72.46       1.81     0.6862   0
   -3  -25   -4      66.03      65.05       1.69     0.6119   0
   13   42    6      21.24      21.72       3.54     1.0484   0
   17   19   15      25.92      27.37       4.65     1.0364   0
  -13  -21   -2      53.69      50.58       1.55     0.5679   0
   14   25   12      52.82      52.52       4.46     0.9448   0
   -7  -12  -13     192.87     190.87       3.88     0.8106   0
   -4  -28  -12       2.97       3.42       2.92     0.9392   0
  -14  -34  -11       9.43       6.50       4.08     1.0420   0
   21   38    1      13.92      17.16       3.04     0.9793   0
    5   36   10      10.81       8.07       3.68     1.0003   0
    8   32    0     137.16     142.77       2.76     0.7427   0
   -5  -41   -5      30.07      27.90       3.02     0.9735   0
   11   38    3      82.77      82.96       3.04     0.9073   0
   -1  -35   -6       6.97       4.42       2.40     0.8606   0
   -2  -10  -14      47.12      45.65       2.65     0.8374   0
    1   47    1      18.84      19.12       3.49     1.0601  -4
  -16  -39   -6       8.01       8.63       4.48     1.0100   0
    4   39    2      50.05      50.39       2.74     0.8902   0
   -9  -42   -3      17.93      21.31       2.89     0.9824   0
  -22  -38   -2       0.28       1.17       3.15     0.9953   0
   25   29    7       4.56       4.36       3.13     0.9515   0
   -6  -26  -12      58.01      59.25       3.27     0.9151   0
    6   31    9       1.07       0.84       2.98     0.8795   0
   15   43    0      21.63      20.55       3.41     1.0254   0
   -1  -28  -12       1.82       3.08       2.84     0.9351   0
  -20  -36   -6      25.04      24.82       3.58     0.9894   0
    5   27    2     173.49     175.07       2.26     0.6289   0
  -21  -22   -4     237.51     239.99       3.48     0.7224   0
  -14  -14  -14      21.85      22.19       4.82     0.9205   0
   10   31    2      15.80      15.66       2.07     0.7424   0
    4   24   10     117.18     118.97       3.47     0.7944   0
   16   36    3     184.23     191.76       4.00     0.9037   0
  -16  -18   -6     131.12     131.04       2.23     0.6428   0
  -22  -27  -12      15.98      14.98       7.42     1.0447   0
   -6  -20   -7     105.45     105.16       1.80     0.6190   0
    3    7    1    4175.23    4214.55      17.75     0.1809   0
  -10  -14   -4     873.98     866.67       6.42     0.4506   0
   15   20    9     101.29     101.61       2.71     0.7648   0
  -11  -23  -13      77.32      78.83       3.19     0.9427   0
   -5  -14  -10      81.81      80.57       2.14     0.6655   0
   -1   -2  -15      21.92      20.41       2.18     0.8643   0
   14   19    1     288.39     288.37       2.56     0.5345   0
   -6   -9  -17       5.16       4.29       3.68     1.0078   0
  -12  -22   -5     179.80     184.37       2.27     0.6333   0
   -8  -31   -8      10.99      12.96       2.46     0.8552   0
    3   32    5     192.95     192.26       3.13     0.7787   0
   -3  -29   -7      62.77      63.95       2.55     0.7701   0
  -11  -31   -9      14.07      12.75       2.74     0.9037   0
   14   41    5      29.46      35.21       3.35     1.0170   0
    5   11   15      19.42      19.39       2.59     0.9047   0
   12   39    6       5.28       3.54       3.02     0.9815   0
  -13  -44   -3       3.05       1.52       3.77     1.0474   0
   21   26    4     151.80     154.68       3.00     0.7869   0
   -2  -23   -7     130.62     129.63       2.23     0.6575   0
   -5  -21   -4     104.64     107.66       1.96     0.5378   0
   -1  -16  -17      23.23      23.83       4.05     1.0424   0
   26   28    0     168.33     165.85       3.15     0.8604   0
   20   25   12       6.32       6.44       3.52     0.9981   0
   14   41    6       0.72       0.25       3.48     1.0348   0
    0   34    5      24.84      23.09       2.28     0.8178   0
   19   38    5      18.84      19.65       3.26     0.9989   0
    3   40    2      13.33      13.62       2.43     0.9105   0
   25   25    8      10.15      14.41       4.36     0.9195   0
    6   18   15       0.47       7.07       3.45     0.9628   0
   18   38    8      35.58      37.41       4.11     1.0527   0
   -9  -22  -12      28.87      27.64       2.56     0.8735   0
  -20  -21   -5      11.37       8.20       1.90     0.7135   0
  -14  -22   -9      90.57      89.96       2.30     0.7828   0
    5    5   10     587.41     604.09       5.97     0.5969   0
  -19  -25  -12       7.56       7.63       3.21     0.9881   0
    5   31    7     120.82     118.46       3.41     0.8137   0
   17   35    0      19.59      15.41       2.64     0.8761   0
  -15  -31   -9       6.25       5.22       3.08     0.9324   0
    1    8    7     288.37     285.51       2.96     0.4417   0
    4    6    2    1952.03    1995.99      11.16     0.1990   0
   16   26   11      20.80      24.04       3.63     0.9343   0
   10   19    5     507.27     507.51       4.67     0.5625   0
   -3  -18  -16       6.64       8.50       3.51     1.0079   0
    7   42    5      27.29      27.74       3.49     1.0009   0
    7   10   16      33.70      37.10       2.85     0.9605   0
   -4  -13  -11     174.76     170.79       2.77     0.7030   0
  -14  -22  -10      45.23      44.82       2.30     0.8220   0
   13   20   13      41.82      44.48       3.25     0.9207   0
    2   18    5      30.21      26.73       1.83     0.4990   0
   11   20   13      11.75      10.13       3.44     0.9074   0
    8   31    2     163.27     163.35       2.67     0.7300   0
   -5  -10   -3    4977.08    4979.81      18.63     0.3052   0
   -1  -30   -2     133.25     141.05       2.09     0.6856   0
   14   15    4     715.80     705.04       5.22     0.5161   0
  -18  -25   -5      22.95      20.04       2.28     0.7509   0
   -2  -12  -12     373.40     374.77       4.42     0.7427   0
   -9  -18   -7     192.84     195.90       2.46     0.6062   0
    2   25    9      18.91      15.96       2.21     0.7661   0
   -7  -10   -6    1925.70    1924.07      10.05     0.4412   0
  -13  -13  -12      93.28      94.94       3.94     0.8049   0
   -4  -22   -7     289.85     295.77       2.88     0.6447   0
   12   43    5       9.29       7.47       3.07     1.0455   0
   21   36    8       4.44       4.70       3.42     1.0452   0
   -7  -36   -8      82.40      81.63       3.39     0.9453   0
    8   34    9       1.22       0.88       3.13     0.9416   0
    3   24   11      17.11      17.36       2.81     0.8349   0
   -8  -11  -14      20.32      18.68       3.16     0.8616   0
  -21  -26   -2      41.45      41.99       2.23     0.7613   0
   -5  -17  -15      38.62      43.24       3.30     0.9506   0
   20   39    0       2.05       2.20       2.99     0.9869   0
    4   33   13       5.72       3.00       4.17     1.0580   0
    7   25    4      64.75      65.22       1.82     0.6282   0
  -15  -16   -2      94.55      91.61       1.67     0.5070   0
  -19  -28  -10      30.61      31.57       3.48     0.9547   0
   -1  -15  -13      99.38     102.93       3.23     0.8209   0
    3   36    5     131.94     130.87       3.04     0.8628   0
   12   29    8      83.57      83.48       3.26     0.8433   0
    0    6   16      44.85      47.41       2.49     0.9302   0
  -20  -25   -2     211.87     211.69       2.88     0.7300   0
  -26  -31   -8      19.24      20.13       3.83     1.0206   0
   11   24    0      18.24      17.45       1.46     0.5945   0
  -17  -21  -14      13.90      16.06       3.01     1.0093   0
    8   13    7     890.31     892.80       5.97     0.5294   0
  -15  -27   -8      29.72      29.54       2.59     0.8339   0
    4   26    7      11.41       7.39       2.10     0.7162   0
   -6  -18  -15       0.47       5.21       2.96     0.9628   0
    0    1    7     664.98     670.61       4.21     0.4033   0
   13   15    9     164.48     166.04       2.46     0.6839   0
    3    9   10     233.13     233.83       2.52     0.6136   0
    9   24    1     515.35     515.27       3.83     0.5800   0
   16   40    5      54.34      53.12       3.58     1.0118   0
    6    7   12     340.43     341.06       3.47     0.7208   0
  -23  -30   -9      19.04      21.72       3.96     0.9963   0
  -17  -20  -10      81.76      80.16       2.25     0.8248   0
    2   22    2     533.78     547.73       4.04     0.5105   0
  -11  -15   -7      66.63      64.43       1.91     0.5810   0
    8   27    9      24.13      26.55       3.03     0.8186   0
   14   17    8      26.93      25.78       1.69     0.6765   0
   -1  -26   -5     184.33     188.62       2.51     0.6527   0
    3   34    9      51.49      51.70       3.45     0.9266   0
   23   24    2     132.96     130.86       2.34     0.7573   0
  -12  -14  -15      12.95       9.67       3.45     0.9576   0
  -24  -35   -7       4.99       3.90       4.55     1.0369   0
   13   44    0       0.24       1.57       3.49     1.0331   0
   10   12   16       8.70      10.29       3.07     0.9853   0
   -3   -5  -13      67.69      66.18       1.99     0.7593   0
  -13  -19   -4     141.81     141.87       1.99     0.5671   0
   -4  -20  -15       7.50      10.46       3.35     0.9775   0
   -4  -26   -6     216.60     210.36       2.90     0.6855   0
    5   38    8      12.86      10.76       2.94     0.9780   0
  -21  -25   -1     139.05     136.64       2.44     0.7374   0
   11   36    1      80.80      80.50       3.08     0.8495   0
   15   22    7      93.22      95.21       2.61     0.7222   0
    1   41    3      22.45      23.32       2.78     0.9394   0
   20   27    7      35.84      38.74       2.97     0.8570   0
    4   37    0      40.37      40.80       2.43     0.8380   0
  -18  -20   -6     159.31     151.75       2.92     0.6973   0
    7   29    1     134.24     129.92       2.25     0.6742   0
   -1  -16  -11     124.87     122.79       2.81     0.7285   0
   -3  -34   -4      65.88      66.72       2.34     0.8022   0
  -19  -32   -3      15.52      18.02       2.91     0.8555   0
   25   31    1       2.32       1.07       2.81     0.8986   0
    6   26    9      13.04      12.44       2.55     0.7931   0
   15   41    6      18.17      19.86       3.78     1.0418   0
   -4  -35  -12       1.21       3.36       3.71     1.0515   0
   15   33    6      13.39      13.42       2.85     0.8862   0
   24   28    9      31.48      30.11       3.23     0.9785   0
    5   29    0       2.26       7.60       1.62     0.6626   0
   21   30    7      45.28      45.06       2.91     0.9176   0
    1   14   10     186.30     187.77       2.71     0.6563   0
  -13  -21  -10      11.81      10.92       1.88     0.8001   0
   29   36    0      17.99      16.69       3.60     1.0409   0
    4   30    8      47.05      44.49       2.68     0.8223   0
   16   34    1      18.92      14.98       2.48     0.8480   0
  -16  -32   -8      38.46      39.87       3.20     0.9278   0
    0   13    2     721.18     723.20       4.96     0.3145   0
    3    5    7      10.49      10.41       1.21     0.4235   0
  -10  -16  -14      81.35      77.17       3.40     0.9105   0
    9   20    4     741.74     731.85       5.81     0.5448   0
  -10  -38  -10      14.28      13.76       4.14     1.0553   0
   24   38    2       3.42       1.68       3.11     1.0185   0
  -19  -23  -13      37.53      40.37       3.20     1.0052   0
  -17  -24   -7     457.06     460.16       5.41     0.7750   0
   -5  -12  -16       8.16       5.50       3.50     0.9658   0
   -8  -34   -4      28.09      26.01       2.28     0.8194   0
   -1   -4   -9      56.96      52.50       1.66     0.5260   0
   10   22   14      20.02      20.76       3.85     0.9719   0
    1   21    2    2222.44    2220.41      11.95     0.4872   0
   18   20    7     197.90     196.95       3.08     0.7275   0
   13   25    8     174.97     177.85       3.58     0.7838   0
    8   14   15      12.25      12.29       2.79     0.9361   0
   27   27    0       2.11       8.84      17.03     0.8598   0
   -2  -22   -5     241.11     243.19       2.74     0.5746   0
  -10  -21   -4     506.93     509.08       3.50     0.5720   0
   -8  -13   -3     371.49     363.34       3.23     0.3846   0
   -5  -19   -1    2192.93    2195.93      11.07     0.4461   0
  -11  -26  -12      34.43      32.47       2.99     0.9384   0
  -15  -35   -4     110.96     114.77       3.36     0.8877   0
   20   31   10      11.36      12.17       4.23     1.0104   0
   -2  -13   -9     105.34     105.54       1.91     0.5964   0
   -6  -30  -10      21.34      23.99       2.91     0.8975   0
    0   32   11       2.63       0.47       3.48     0.9589   0
   19   36    7      25.93      24.78       3.56     1.0011   0
    4   26    6     215.25     212.19       2.99     0.6855   0
   25   27    6     100.89      96.01       3.69     0.8975   0
    6   28   13      14.42      15.95       3.68     0.9874   0
  -20  -27  -11       2.31       6.63       3.50     0.9863   0
   11   26   11      55.31      57.76       4.19     0.8969   0
    5   17    5     325.91     324.77       3.42     0.4919   0
  -15  -25  -11      13.06      13.24       2.51     0.9118   0
  -21  -32   -3      46.85      50.21       3.35     0.8789   0
   -9  -13   -9      44.08      39.37       1.62     0.6283   0
   10   21    3       2.55       2.58       1.66     0.5514   0
    0    3   18       0.12       1.99       2.55     1.0376   0
   18   30   12       8.90       6.10       4.31     1.0474   0
  -16  -28   -3      51.45      49.75       2.37     0.7464   0
  -14  -20   -5     593.55     595.99       4.51     0.6204   0
   21   23    8      43.72      43.07       2.65     0.8388   0
    2   20    7     293.50     289.56       3.05     0.6058   0
   -8  -35   -8      26.28      25.50       2.91     0.9302   0
    2   30   12      45.37      44.35       4.15     0.9669   0
    5    8   15      16.13      14.92       2.25     0.8886   0
   17   20    6     292.32     287.48       3.77     0.6844   0
  -18  -27   -7      12.27       2.98       2.86     0.8343   0
    1   17   15       5.39       3.80       3.18     0.9442   0
  -12  -16   -1    1204.53    1205.10       7.16     0.4540   0
    8   21   14       1.27       1.51       3.43     0.9511   0
   -3   -3   -8    3128.76    3153.79      24.37     0.4700   0
   16   23   14      38.90      37.06       5.07     1.0230   0
   22   29    1      16.51      15.42       2.24     0.8216   0
   -7  -12   -8     142.72     137.12       2.44     0.5564   0
   -4  -28   -5      55.51      54.96       1.98     0.6988   0
   12   41    7       9.11      11.10       3.67     1.0428   0
   -1  -13   -5    1036.15    1046.75       6.45     0.4110   0
   -8   -9  -16       6.66       7.64       3.42     0.9595   0
   -5  -31  -13      66.04      66.97       4.43     1.0291   0
   20   37    2      15.28      13.29       2.94     0.9540   0
    7   31    6     193.93     192.00       3.56     0.7945   0
   10   41    0       5.23       5.10       3.07     0.9502   0
    0   44    0       4.71      10.11       4.37     0.9907   0
    3   34    3     130.55     135.38       2.70     0.7877   0
  -23  -33   -3      44.36      42.04       3.55     0.9220   0
  -18  -41   -4      28.21      28.56       3.68     1.0341   0
  -20  -31   -8       6.20       6.87       3.28     0.9496   0
   24   30    6      15.28      14.99       3.06     0.9314   0
  -11  -36   -6      44.91      45.23       3.25     0.9152   0
    7   38    5      27.60      27.22       2.77     0.9163   0
   14   44    3       4.01       0.08       3.06     1.0539   0
  -21  -31  -11       4.34       4.76       6.96     1.0541   0
   -2   -9  -18       3.48       4.18       3.17     1.0560   0
    4   24    1      79.18      79.28       1.61     0.5509   0
  -12  -26   -9       7.26       7.52       2.21     0.8269   0
  -22  -27   -3       0.68       1.09       2.28     0.8030   0
   13   17   11     460.79     464.13       5.19     0.7954   0
    3    7    8      21.07      20.01       1.48     0.4911   0
    9   26    3     384.66     381.25       3.49     0.6431   0
    3   29    9     110.46     113.92       3.71     0.8360   0
   -8  -36   -4      82.10      79.72       2.84     0.8617   0
  -17  -18  -12      57.33      54.36       2.73     0.8873   0
    2   24    0     637.83     652.44       3.95     0.5423   0
    8   25   11      49.36      47.44       3.63     0.8659   0
   14   19   10      40.69      41.84       2.50     0.7831   0
   -1  -28   -3     128.75     130.13       1.96     0.6540   0
  -12  -22  -14      13.60      13.63       2.85     0.9833   0
   23   30    4       4.38       0.35       2.84     0.8817   0
  -16  -16  -14     171.55     155.82       6.06     0.9530   0
   -9  -28   -6      95.39      91.51       2.55     0.7468   0
   -3   -7  -11     341.76     337.27       2.95     0.6556   0
  -13  -17   -6     501.48     504.26       4.10     0.5927   0
   -2  -18   -5      30.46      29.21       1.75     0.4990   0
  -14  -27  -13       3.31       7.40       3.25     1.0140   0
   -7  -31   -7      71.04      76.01       2.72     0.8211   0
  -14  -23   -9      81.16      76.38       2.32     0.7972   0
  -17  -41   -1       6.91       4.77       3.55     1.0010   0
   11   34    7       0.38       2.32       2.75     0.8998   0
    6    6    6     382.42     446.19       5.52     0.3945   0
   -7  -23   -1     263.98     262.56       2.45     0.5444   0
   11   39    6       3.58       7.82       3.15     0.9755   0
    6   33   13      15.08      17.15       4.50     1.0628  -4
    7   35    3      32.42      31.50       2.32     0.8220   0
   -3  -36   -1      49.55      45.39       2.46     0.8154   0
  -10  -29   -8      43.67      44.83       2.46     0.8300   0
    0   40    5      24.49      27.89       2.68     0.9455   0
   -1  -29  -13      73.75      73.58       3.87     0.9930   0
   -7  -31   -9     121.39     125.17       3.53     0.8832   0
   -4  -33  -10      35.92      39.35       3.23     0.9440   0
  -20  -35   -5       3.61       3.91       3.13     0.9521   0
   24   26   11       4.55       0.28       4.09     1.0174   0
   -8  -40   -1      70.68      66.47       2.94     0.9203   0
    1    8   12       9.77      10.77       1.60     0.7138   0
  -27  -29  -10       1.18       1.28       4.23     1.0615  -4
    4    6   13      68.88      67.72       1.97     0.7652   0
   10   19   14       6.10       7.74       3.77     0.9393   0
    4   28    6      54.35      50.63       2.17     0.7244   0
  -16  -30  -10      33.51      33.13       3.29     0.9576   0
    0   11    4     205.60     202.01       2.53     0.3381   0
  -10  -10  -16      80.97      85.20       5.76     0.9739   0
    9   22    6       6.95       6.02       1.78     0.6368   0
   24   36    4       2.38       2.90       3.13     1.0010   0
  -17  -22   -5      31.84      30.41       2.00     0.6889   0
   -5  -10  -14      70.29      72.37       2.92     0.8438   0
   -1  -30  -11      42.12      40.64       3.64     0.9258   0
    1   23    4      38.10      33.74       1.75     0.5671   0
  -19  -23  -12      36.20      35.76       2.74     0.9632   0
   -6   -7   -6    1056.16    1060.74       6.34     0.4028   0
    5   11   14     167.33     170.17       3.11     0.8501   0
   -5  -28   -1     212.65     208.16       2.46     0.6430   0
  -21  -29  -10       0.53       1.72       3.56     0.9904   0
   17   23    7     348.80     350.55       4.42     0.7595   0
  -10  -23   -1     295.47     298.67       2.49     0.5676   0
    9   13   14      10.55       9.87       2.38     0.8805   0
    0   31   12       1.87       2.26       3.55     0.9817   0
   21   30    0     155.21     155.52       3.20     0.8245   0
   -8  -11   -5    1596.17    1587.24       9.07     0.4201   0
   -5  -17   -8     545.32     551.93       4.20     0.6091   0
  -11  -28  -10      39.97      37.00       2.85     0.8887   0
  -24  -30   -5     109.69     108.73       3.54     0.9116   0
   20   29    8      52.88      53.19       2.86     0.9170   0
    6   16    2     813.25     805.92       5.37     0.4016   0
  -25  -27   -5     108.15     104.34       3.21     0.8770   0
   19   34    1       0.38       2.17       2.68     0.8789   0
  -19  -38   -1       6.84       5.10       2.81     0.9583   0
   23   38    4      22.85      21.82       3.31     1.0263   0
    6   30   11      15.85      16.39       3.52     0.9354   0
   10   20   10      43.34      47.16       2.49     0.7645   0
  -20  -25   -9     147.51     147.95       4.82     0.8875   0
  -22  -29   -9      25.85      30.28       4.07     0.9694   0
   13   20   15      53.54      52.57       4.15     1.0164   0
   11   24    9      24.48      25.85       2.79     0.7883   0
    5   19    3     996.67    1001.92       7.46     0.4748   0
  -24  -38   -1      22.59      23.41       3.78     1.0136   0
   26   35    7      25.97      22.51       3.40     1.0611  -4
   10   23    1     296.02     297.58       2.64     0.5676   0
    0    1   16      15.40      16.13       2.36     0.9207   0
   13   15    0    1180.80    1182.41       6.87     0.4469   0
  -16  -26   -5     231.63     233.84       3.47     0.7451   0
    3   31    6       8.50       7.70       2.25     0.7816   0
    6    7    5      59.09      58.39       1.54     0.3547   0
   12   12    8     323.77     321.42       4.04     0.5982   0
   24   32    1      33.74      32.55       3.06     0.9025   0
    2   35    8      31.25      31.53       2.86     0.9137   0
   27   38    2       4.58       5.46       3.22     1.0559   0
    5   10   13      60.04      61.46       2.10     0.7890   0
   17   22    4      89.93      88.21       2.10     0.6670   0
  -18  -21   -9      20.42      23.36       2.28     0.8099   0
    1   19    1     404.39     402.65       3.60     0.4322   0
  -12  -14   -8     118.21     114.19       1.93     0.6198   0
   11   17   10       3.08       4.83       1.88     0.7340   0
   -9  -22   -3     134.15     134.00       1.91     0.5623   0
   10   12   11      47.01      47.58       1.83     0.7239   0
   -3   -5   -6     550.21     543.87       3.88     0.3693   0
   16   21   12       8.38      10.74       2.97     0.9110   0
   -4  -26  -11       9.53      10.95       2.67     0.8667   0
  -10  -19  -11      33.70      33.45       2.25     0.7963   0
  -13  -28  -13      11.28      12.82       3.46     1.0210   0
  -18  -21   -1     123.39     120.21       1.95     0.6254   0
   -5  -29   -3     253.27     254.37       2.87     0.6847   0
   13   21    4      31.84      32.30       1.59     0.6018   0
  -15  -41   -5       4.71       5.62       3.78     1.0242   0
   -6  -26   -8     248.31     253.71       3.43     0.7568   0
   10   43    2      18.52      18.02       2.94     1.0007   0
    0   42    2     112.59     121.87       3.37     0.9527   0
   19   30    4      28.24      28.88       2.86     0.8320   0
    3   32    1     133.45     135.29       2.40     0.7260   0
   22   36    5      31.51      33.48       3.10     0.9926   0
    6   26    0     679.53     690.37       4.58     0.6008   0
  -23  -35   -5      16.48      17.53       3.24     0.9859   0
   -4  -35   -3     215.09     216.74       3.37     0.8118   0
  -20  -29   -6      12.16      11.24       2.90     0.8650   0
   24   28    0      51.52      48.29       2.59     0.8304   0
    1    5   15      50.81      50.82       2.38     0.8705   0
  -11  -38   -4       8.76       8.09       2.72     0.9200   0
    5   23    8     137.64     137.54       2.71     0.7019   0
   17   43    1      24.99      27.59       3.47     1.0427   0
  -13  -25  -11      93.57      90.75       3.12     0.8961   0
   10   12    0    3029.28    3043.78      13.37     0.3517   0
    4   30    3     186.60     186.30       2.71     0.7030   0
  -22  -29   -5      88.94      89.17       2.97     0.8686   0
   13   19   13      21.01      23.00       2.93     0.9099   0
  -10  -16  -10       9.99       5.31       1.76     0.7151   0
    9   20   13     210.28     217.31       5.27     0.8962   0
    3   27   11     201.45     200.32       4.54     0.8801   0
  -17  -24  -14      13.08      14.28       3.11     1.0426   0
    2   26    6     270.21     268.26       3.28     0.6811   0
    8   23    5      72.93      74.34       1.93     0.6192   0
  -18  -19   -7     102.62     102.34       2.48     0.7137   0
   11   15    4     266.22     256.70       3.00     0.4779   0
    5   14   16      83.64      86.92       4.14     0.9794   0
  -12  -12  -16      33.36      34.87       5.25     0.9966   0
   23   28    6      38.84      36.63       2.95     0.8859   0
   -8  -29   -9      40.17      41.18       2.75     0.8526   0
   -9  -26   -8     133.80     135.89       2.76     0.7717   0
  -21  -30   -7      45.33      45.32       3.40     0.9176   0
  -13  -15   -8      75.64      74.14       1.67     0.6415   0
  -27  -30   -8       8.55      10.80       4.63     1.0187   0
   -4  -30   -1      18.83      14.91       1.72     0.6839   0
   15   27    5      27.39      28.95       2.67     0.7526   0
   -1  -35   -1      31.31      31.19       2.26     0.7905   0
  -11  -26   -3      65.26      65.32       2.06     0.6587   0
   20   31    3      57.64      58.41       2.97     0.8484   0
   14   28   13      41.09      40.78       4.51     1.0277   0
   -6  -30   -3      43.22      48.71       2.00     0.7102   0
   12   14    5    2284.80    2270.64      12.27     0.5051   0
   19   36    8      40.14      41.47       3.73     1.0256   0
   19   26   11      34.47      33.34       3.33     0.9624   0
    5   42    7       4.54       5.66       3.39     1.0340   0
   -7  -25  -11      16.39      14.79       2.73     0.8615   0
  -20  -33   -7      19.26      19.53       3.59     0.9576   0
    5   17   12      74.87      77.11       3.33     0.7973   0
    2   35   12      16.01      19.02       4.69     1.0486   0
  -21  -32  -10      12.45      12.77       4.79     1.0362   0
   24   26    5      11.90      10.58       2.37     0.8470   0
   10   21    8     343.13     342.92       4.21     0.6972   0
    4   18    4     263.93     270.96       3.29     0.4747   0
  -16  -28  -12       9.85       7.99       3.46     1.0019   0
    0    9    6    1000.97    1007.68       6.24     0.4002   0
   -6  -19   -6     381.25     386.74       3.42     0.5660   0
  -10  -12  -10     122.92     118.79       2.19     0.6742   0
    9   16    0    2187.76    2210.30      10.93     0.4133   0
   12   14    1    2295.05    2279.06      11.34     0.4191   0
   -1  -34   -1     131.84     130.68       2.60     0.7680   0
    4   14   14      24.40      26.11       3.07     0.8695   0
    2   30    3      39.21      37.40       1.79     0.6986   0
    5    8    4     103.54     103.53       1.74     0.3132   0
   -3  -21  -14      16.46      19.22       3.25     0.9363   0
    1   17    6     198.83     197.99       2.83     0.5159   0
   10   31    5      17.82      21.01       2.33     0.7878   0
   -1  -24   -3      35.62      32.58       1.53     0.5677   0
   10   10    0    5253.09    5223.25      27.87     0.3184   0
    4   11   12      22.55      24.81       1.80     0.7389   0
   16   23    7       6.09       4.88       2.19     0.7484   0
   14   40    6      36.58      40.21       3.75     1.0147   0
   23   26   12      30.23      27.85       4.50     1.0428   0
  -10  -17   -8     301.90     300.75       2.86     0.6395   0
    9   15    8     528.27     520.32       4.29     0.6057   0
   12   15   13       0.50       2.78       2.37     0.8639   0
   -8   -9   -7     549.63     557.49       4.84     0.4854   0
   -5  -31   -6      18.17      17.24       2.18     0.7868   0
    8   12   16      44.93      46.54       3.22     0.9760   0
   -1  -15  -14      19.53      19.10       2.81     0.8736   0
   12   15    5     646.81     645.90       4.97     0.5194   0
    7   37    2      13.59      12.27       2.48     0.8557   0
   19   32    3      15.42      15.15       2.79     0.8555   0
  -19  -40   -4       1.61       5.82       3.76     1.0233   0
    6   24    9      55.28      56.93       2.63     0.7605   0
  -26  -32   -3       3.92       4.67       3.27     0.9443   0
    5   21    1    2192.53    2193.05      10.81     0.4895   0
  -24  -36   -4       2.43       2.53       3.34     1.0010   0
  -21  -28   -7       5.07       5.94       3.18     0.8850   0
   -2  -14   -7     412.62     410.55       3.78     0.5134   0
   -9  -16  -16      62.46      68.09       3.90     1.0089   0
  -12  -33   -5      12.91      10.42       2.48     0.8413   0
   13   17    2     151.19     152.87       2.08     0.4954   0
   -2   -4   -5     936.53     930.09       5.17     0.3047   0
    3   29    0      22.69      30.11       1.71     0.6565   0
   12   18   10     163.12     162.50       3.03     0.7538   0
    2   24   11     108.30     107.34       3.54     0.8333   0
   27   36    0      14.26      14.84       3.60     1.0132   0
   27   33    6       8.48       8.97       3.40     1.0202   0
    5   12   11      28.19      28.16       1.59     0.6972   0
  -24  -29   -6      80.97      82.07       3.52     0.9152   0
    5   40    5      37.02      34.75       2.95     0.9521   0
    1   29    3     558.87     563.97       4.19     0.6758   0
  -15  -22  -12      85.91      81.78       3.15     0.9143   0
   -9  -28  -13      12.64      10.60       3.56     0.9989   0
   10   14    5     220.23     219.24       3.04     0.4825   0
   -3   -7   -4    5179.86    5245.06      18.67     0.2870   0
   16   19   10     141.74     136.90       3.30     0.8023   0
   22   25    5      15.55      16.41       2.35     0.8031   0
   -7   -8  -12     203.39     198.71       2.71     0.7306   0
   -4  -32   -9      25.69      28.68       2.92     0.8918   0
   12   45    3       2.87       0.65       3.09     1.0628  -4
   -2  -23   -4     345.97     346.08       3.04     0.5685   0
  -19  -19  -14      58.97      66.01       4.87     1.0073   0
  -30  -30   -6      25.13      23.79       6.68     1.0157   0
    9   15   12      17.42      19.24       2.34     0.7948   0
   10   45    4       3.56       0.63       3.06     1.0632  -4
  -25  -29   -1      24.61      25.42       2.52     0.8640   0
   19   28    6      60.80      58.15       3.04     0.8364   0
   22   38    3      17.61      15.60       3.40     1.0036   0
   -7  -31   -1     156.56     157.69       2.58     0.7179   0
  -23  -28   -1      34.04      31.94       2.28     0.8179   0
   -7  -17  -17       4.18       4.72       3.81     1.0619  -4
   24   26    2      88.79      87.70       2.44     0.8050   0
    2   33    7      50.03      50.66       2.79     0.8463   0
  -11  -40   -1       2.16       3.22       2.89     0.9359   0
   -8  -30  -10       1.71       1.14       2.56     0.9053   0
  -27  -29   -3      42.66      42.06       2.88     0.9087   0
  -21  -40   -4       8.32      11.09       5.85     1.0429   0
    4   28   13      34.98      37.78       3.68     0.9823   0
   -6  -17   -1     316.44     311.29       2.84     0.4100   0
    7   10   14       6.71       8.81       2.07     0.8509   0
  -22  -31   -7      10.08      11.09       3.38     0.9459   0
   13   21   15      18.01      17.95       3.87     1.0265   0
    3    3   12     198.41     199.98       3.55     0.6969   0
   28   37    3       2.81       6.24       5.10     1.0589   0
    3   25    5     147.71     154.49       2.35     0.6357   0
    6   13    6    3011.75    3031.31      15.96     0.4723   0
   18   25    1      66.53      64.74       1.99     0.6960   0
    2   28    4     282.17     276.11       2.88     0.6726   0
   11   40    6      32.94      35.09       3.32     0.9958   0
    8   21    7     453.05     455.55       4.14     0.6467   0
   11   13    2     329.34     330.46       3.13     0.4003   0
   -1  -24  -15      57.13      52.85       3.90     1.0184   0
    3   35   10      34.85      34.81       3.72     0.9780   0
  -15  -16   -4     187.90     187.27       2.69     0.5448   0
   -6   -7  -13     274.59     271.66       3.72     0.7761   0
   -9  -32   -1      63.32      62.33       2.44     0.7507   0
   -3  -11   -7    1577.73    1582.70       9.05     0.4775   0
    9   21   10      24.96      25.68       2.53     0.7717   0
    9   13    1     705.02     702.15       4.71     0.3606   0
   -4   -4   -4    5862.41    5806.90      27.83     0.2630   0
   20   25    5      10.03       8.35       2.23     0.7761   0
   15   25    3      32.45      29.24       1.79     0.6788   0
  -24  -25  -10      22.13      22.93       3.72     0.9694   0
    8   14    9      83.73      82.91       1.73     0.6323   0
   20   29    1      70.83      71.04       2.42     0.7953   0
   14   30   11       4.49       5.83       4.16     0.9778   0
   23   37    0       4.73       7.35       3.14     0.9810   0
   -6  -32   -5      56.20      52.47       2.54     0.7875   0
   10   33    3      43.46      41.88       2.40     0.7954   0
   -3  -40   -6      13.45      13.64       3.11     0.9669   0
   19   24    9      14.44      14.23       2.81     0.8620   0
  -23  -27   -2      41.73      40.72       2.43     0.8069   0
    2   33   12       6.02       7.67       4.06     1.0152   0
  -26  -30   -6       7.89       9.72       3.22     0.9582   0
  -25  -25   -8      10.22       8.49       3.94     0.9195   0
    5   19   10     146.19     143.12       3.32     0.7257   0
    2   37   10      12.18      11.05       3.75     1.0134   0
   14   36    0      45.52      41.75       2.83     0.8697   0
   -6  -18   -2     811.33     813.87       5.45     0.4424   0
   10   23   10       9.96      15.15       2.83     0.8061   0
    4   16    2    1563.99    1547.10       8.67     0.3888   0
  -16  -26  -14       1.86       4.19       4.30     1.0588   0
    5    9   14      16.30      18.16       2.05     0.8380   0
   13   19    6     171.58     169.10       2.41     0.6228   0
    9   18    2    2580.44    2566.82      13.75     0.4675   0
    9   22   13      35.94      37.90       3.93     0.9196   0
  -14  -22  -12       6.96       9.30       2.54     0.9062   0
  -14  -15   -5     562.41     570.55       5.03     0.5442   0
   15   22   11     149.43     151.23       4.04     0.8717   0
    5   10    6    2771.99    2781.07      13.40     0.4272   0
    1   19    8      16.42      17.30       1.56     0.6287   0
   -4   -5  -15      63.91      64.77       2.50     0.8748   0
    1    5    9     734.47     735.72       5.42     0.5303   0
   10   12    2     260.21     261.02       2.62     0.3701   0
    4    9   14       8.98      11.82       2.07     0.8353   0
   16   21    5      25.67      23.87       1.75     0.6604   0
    0   16    0      74.71      79.92       2.69     0.3603   0
   -1  -21  -12      42.01      41.90       3.01     0.8370   0
  -10  -19   -6     580.33     577.59       4.31     0.5940   0
  -11  -26   -6     156.88     157.33       2.68     0.7233   0
   -4   -8   -7      55.94      57.46       1.78     0.4502   0
  -24  -26  -10      23.58      25.58       3.81     0.9827   0
   -5  -29  -12       8.52       5.71       3.33     0.9568   0
   11   42    6      13.16      13.34       3.66     1.0367   0
   -1   -9  -12      97.23      92.89       2.06     0.7198   0
   -1  -16  -10      81.77      78.71       2.21     0.6791   0
    7   43    0       2.41       2.13       3.13     0.9810   0
  -25  -31   -9       4.68       3.13       4.68     1.0354   0
   -7  -21  -10      16.46      18.75       1.98     0.7611   0
    3   32   10      26.72      31.41       3.44     0.9245   0
  -23  -26   -6      52.58      50.52       2.87     0.8544   0
   -7  -29   -9     140.60     137.55       3.37     0.8481   0
   11   16   16       8.44       9.02       3.48     1.0189   0
   15   39    5       4.76       9.41       2.81     0.9838   0
    1   35   10       7.70       5.82       3.21     0.9759   0
   20   21   11       6.29       3.37       3.02     0.9093   0
  -24  -34   -6      30.93      30.60       4.11     0.9986   0
   -5  -40   -1       6.50       6.74       2.60     0.9095   0
  -21  -26   -5      10.90       9.52       2.33     0.8056   0
  -12  -39   -3     169.59     174.01       4.15     0.9348   0
   -8  -18   -2    3195.12    3192.93      15.44     0.4582   0
   16   40    0       2.32       2.14       2.91     0.9700   0
    7   18    8      39.63      38.17       1.82     0.6332   0
    3   27    2     350.79     346.59       3.05     0.6224   0
   -6  -27   -1     159.86     160.55       2.11     0.6254   0
    3   17   15      48.41      47.55       3.66     0.9464   0
   12   16   12      38.62      41.46       2.37     0.8242   0
    2   26   13      21.21      17.81       3.05     0.9508   0
   -3  -10   -4     157.76     157.63       2.28     0.3289   0
  -14  -19   -1     286.21     282.65       2.57     0.5345   0
    2    4   10     173.06     173.06       2.29     0.5840   0
   11   15   15       4.45       6.49       2.90     0.9591   0
    5   14    9     404.53     397.13       3.63     0.6165   0
   17   18    0      86.12      85.78       1.53     0.5575   0
    8   27    7     266.82     269.25       3.84     0.7511   0
    1   31    5      33.66      30.79       2.05     0.7553   0
    3   22   10      62.70      63.94       2.90     0.7621   0
   -9  -26  -15      30.06      34.58       3.95     1.0622  -4
   -3   -9   -1    1690.64    1687.06       9.60     0.2212   0
   16   17    8     110.29     108.72       2.12     0.6986   0
   22   27    7      67.32      61.90       3.20     0.8815   0
  -11  -42   -5       6.23       5.16       3.57     1.0190   0
  -26  -38   -1      17.50      17.48       3.64     1.0383   0
    5   19    6     607.79     613.66       5.03     0.5611   0
   -5  -25   -7     112.48     114.21       2.40     0.7012   0
   14   28    4      26.93      29.86       2.48     0.7415   0
   -1   -5  -17       6.64       5.94       2.29     0.9846   0
  -12  -27   -1     189.37     191.53       2.82     0.6678   0
    6   35   12       0.93       0.16       4.17     1.0563   0
   -6  -35   -9      12.85      12.10       2.55     0.9525   0
   19   26    0     120.31     119.48       2.32     0.7251   0
   13   33   12       2.91       1.09       4.03     1.0556   0
   22   32    1      16.95      13.61       2.83     0.8763   0
   -7  -25   -4      64.29      60.71       1.78     0.6282   0
  -13  -32  -10       3.22       2.23       3.02     0.9673   0
   -4  -39   -7       1.65       1.33       2.81     0.9703   0
   24   24   12       5.03       5.48       5.82     1.0298   0
    2   35    5      16.24      13.15       2.31     0.8401   0
    7   39    6      10.50       9.23       2.87     0.9566   0
  -27  -31   -5       1.52       0.98       2.91     0.9693   0
  -26  -37   -4      13.54      11.25       3.49     1.0439   0
  -21  -38   -1      14.07      16.12       3.14     0.9793   0
    8   21   10     235.06     226.63       3.89     0.7661   0
  -12  -25  -12       2.97       2.06       2.49     0.9308   0
    7    8   12     202.73     198.21       2.68     0.7306   0
  -28  -28   -4      40.09      39.56       4.10     0.9208   0
   13   23    1     238.16     242.57       2.51     0.5977   0
  -13  -42   -3       5.13       4.90       3.61     1.0049   0
    3   23    7      23.33      22.68       1.72     0.6595   0
   12   14    8     117.34     114.12       2.05     0.6198   0
    6   15    4     948.10     951.39       6.22     0.4304   0
   18   27    3      69.36      69.74       2.56     0.7508   0
    8   19    1     146.20     144.67       2.45     0.4677   0
   11   11    0      45.83      60.18       2.45     0.3503   0
   -1  -18  -13       8.37       7.97       2.63     0.8509   0
   11   14   13       3.10       3.22       2.43     0.8485   0
   -8  -20  -15      10.06      12.50       3.12     0.9898   0
    1   27    2     177.91     181.57       2.17     0.6191   0
    4   11    5    1631.26    1639.77       8.77     0.3901   0
   -9  -30   -4     101.49     103.62       2.45     0.7418   0
    5   13   11      70.41      70.50       1.96     0.7062   0
   -3  -13   -5     745.75     746.50       4.97     0.4159   0
    3   29    4     271.74     275.72       2.95     0.6956   0
    0   24   10      52.90      49.52       2.57     0.7893   0
    9   15    7     284.29     286.69       2.90     0.5633   0
  -24  -28   -6     107.59     103.64       3.29     0.8992   0
   15   31    1      14.99      10.81       2.28     0.7776   0
  -17  -35   -8      29.39      31.92       3.84     0.9896   0
  -11  -30   -7      52.03      48.45       2.82     0.8245   0
  -17  -25  -11      44.08      45.07       3.17     0.9294   0
   -5   -5   -6    1224.31    1226.15       8.47     0.3801   0
   -1  -15   -5    2161.91    2145.84      11.63     0.4442   0
   14   24    9      23.97      21.61       2.58     0.8121   0
  -14  -21  -11      94.98      98.28       2.74     0.8505   0
   -6  -18   -7      10.52      10.01       1.65     0.5871   0
   10   35    1      55.14      57.11       2.79     0.8216   0
  -19  -26   -8       7.22       4.21       2.84     0.8588   0
   -6  -12  -14      31.54      32.14       2.93     0.8601   0
   19   22    7     317.96     314.08       4.26     0.7685   0
    6   34    1       2.52       1.06       2.14     0.7795   0
   -4  -43   -4      20.36      21.67       3.60     0.9992   0
  -20  -37   -3      36.42      35.37       3.29     0.9626   0
    5   21    8     116.27     115.44       2.38     0.6694   0
    2   39    8      45.47      44.31       3.21     0.9924   0
   14   38    6       2.21       2.91       3.08     0.9750   0
  -12  -26   -8      19.63      20.23       2.06     0.7922   0
    4   22    0     947.75     956.30       5.45     0.5035   0
   20   37    7       7.78       9.35       3.30     1.0291   0
   23   23    4      80.78      79.11       3.27     0.7677   0
   -2  -29  -14       6.51       7.85       3.53     1.0378   0
    5   12    0    7816.70    7874.69      27.46     0.2927   0
   11   23    5     325.17     325.94       3.84     0.6421   0
    1   29   10      16.34      18.00       2.89     0.8705   0
  -15  -22   -3     142.13     142.17       2.18     0.6239   0
    1    7   15       7.71       9.10       2.14     0.8774   0
   10   14   12      86.95      89.13       2.47     0.7916   0
    4   15    8     302.25     301.85       2.93     0.5779   0
   16   19    3     283.90     281.97       2.49     0.5853   0
   10   24   13     141.80     142.68       5.23     0.9497   0
    0   30    2      30.23      32.61       1.79     0.6852   0
  -24  -29   -1      61.16      59.90       2.74     0.8495   0
  -10  -29  -12      36.14      36.22       3.35     0.9765   0
    9   11    4     618.06     610.15       4.64     0.3942   0
   11   23   14       3.41       2.56       3.81     0.9890   0
  -17  -39   -3      40.81      42.68       3.17     0.9734   0
  -13  -37   -7       5.31       2.43       2.99     0.9705   0
  -11  -18   -4      31.70      30.76       1.73     0.5278   0
   -7  -26   -1     343.20     351.67       2.99     0.6090   0
   20   23    2      61.12      58.75       1.92     0.6959   0
   14   28   10      72.01      75.73       3.84     0.9098   0
   -6  -22   -1     359.95     362.90       3.05     0.5167   0
    1    9   17       7.61       8.15       2.86     0.9989   0
  -16  -42   -4       7.20       9.80       3.65     1.0378   0
    9   40    5       1.99       0.69       2.69     0.9669   0
  -26  -28   -7       1.40       0.01       3.07     0.9499   0
   -9  -28   -9       6.49       3.14       2.34     0.8406   0
   -5  -38   -4      21.49      17.28       2.67     0.8931   0
   14   34    3      33.36      34.10       2.61     0.8457   0
   -2  -15  -16      56.02      56.65       3.72     0.9814   0
    1   36    4      18.58      15.46       2.27     0.8429   0
   26   37    4      13.63      11.35       3.06     1.0439   0
  -28  -32   -4       3.87       5.57       3.12     0.9847   0
    7   16   10     318.02     323.83       3.59     0.6968   0
  -22  -41   -3       4.75       1.99       3.41     1.0618  -4
   13   31   11      15.05      12.15       4.17     0.9866   0
  -19  -19   -6     418.40     415.81       6.93     0.6965   0
    6   13   15       6.42       4.26       2.85     0.9211   0
   12   22   14      13.73      16.89       3.72     0.9833   0
   -9  -15  -12      17.46      16.99       2.39     0.7948   0
   18   35    9       4.73       5.67       3.84     1.0263   0
   27   32    4       4.49       1.93       3.44     0.9704   0
    2    6    4    1434.16    1443.33       8.25     0.2706   0
   11   13    9     129.82     130.52       2.03     0.6443   0
  -24  -25   -1       5.26       3.07       1.91     0.7824   0
  -15  -16  -11      50.80      48.41       2.19     0.8027   0
    1   25    7       7.18       9.71       1.92     0.6925   0
  -15  -18  -16      10.67      10.99       3.21     1.0609  -4
   -5  -28   -7     169.16     166.92       2.98     0.7565   0
   16   31    6       4.28       1.65       2.79     0.8580   0
  -24  -30   -1      21.28      21.29       2.69     0.8670   0
    4    8   18       7.98       9.51       3.40     1.0548   0
   -4  -10   -8      62.12      58.41       1.72     0.5202   0
  -13  -40   -5       6.25       5.72       3.19     0.9897   0
    8   14    0    1453.12    1444.24       7.35     0.3631   0
   -5   -7   -5     550.47     546.53       3.96     0.3468   0
   -7  -25   -1      56.91      58.53       1.52     0.5874   0
   14   30    2     110.52     111.23       2.85     0.7543   0
  -12  -25   -4     232.13     233.38       3.11     0.6654   0
    7   45    3      19.50      23.47       3.38     1.0398   0
   19   24    2     270.16     272.01       3.12     0.6988   0
   13   35   10      43.75      45.87       4.14     1.0186   0
   -7  -27   -6     143.64     142.50       2.52     0.7166   0
    9   36    0      60.29      62.48       2.86     0.8355   0
   -4  -37   -5       4.70       3.98       2.53     0.8859   0
   -4  -19  -14       1.48       2.34       2.83     0.9164   0
    2   37    3      59.85      61.63       2.56     0.8520   0
   -8  -26  -14       4.04       3.95       3.35     1.0118   0
   11   43    4       1.39       0.40       2.93     1.0255   0
    4   16    9     283.98     283.77       3.03     0.6371   0
    1   32   11      21.47      21.54       3.53     0.9592   0
    7   14   10      13.17      12.34       1.62     0.6746   0
   13   25    3      81.54      80.70       2.17     0.6575   0
    9   18   11     191.73     191.52       3.30     0.7783   0
    3   21    1     691.95     692.96       4.80     0.4811   0
    6    9    2     899.20     897.30       6.78     0.2694   0
  -23  -24   -3      10.95      11.07       2.25     0.7681   0
  -14  -15  -16      23.94      24.22       3.47     1.0298   0
   13   26   14       9.32       5.91       4.40     1.0378   0
    8   17    3    2709.22    2705.94      15.42     0.4569   0
  -30  -32   -4      27.73      29.09       3.74     1.0141   0
   -1  -20  -11      19.06      16.14       2.25     0.7770   0
    1    5    0     465.26     462.62       3.83     0.1148   0
    4    9    7     875.77     866.25       5.71     0.4597   0
   -3  -15   -3     784.34     785.17       5.41     0.3852   0
   -6  -12  -12     213.87     211.97       3.29     0.7535   0
    0    6    8     521.18     524.21       4.06     0.4796   0
  -14  -17  -16      15.04      14.37       3.48     1.0455   0
  -11  -36   -9      15.30      15.78       2.86     0.9932   0
  -26  -36   -3      19.56      21.51       3.52     1.0147   0
  -17  -33  -10      21.48      22.88       4.25     1.0147   0
   -2  -20   -3      34.72      36.14       1.84     0.4844   0
  -17  -31   -9      12.35      15.74       3.58     0.9496   0
   -1   -9   -3     338.64     331.95       3.11     0.2671   0
   14   26    7      32.34      32.36       2.38     0.7773   0
  -18  -40   -1      15.92      14.76       2.90     0.9893   0
   -6  -20   -9     387.85     389.59       3.69     0.6993   0
   10   37    7      10.17       8.65       2.98     0.9523   0
   -6  -14  -16       1.05       1.83       3.37     0.9822   0
   19   20    5     130.62     132.01       2.31     0.6845   0
    6   44    3      33.16      36.00       3.58     1.0147   0
  -26  -26  -10       2.20       2.00       6.22     1.0081   0
   -4  -41   -1      48.18      49.14       2.87     0.9293   0
    3    9   13      62.94      59.84       2.05     0.7777   0
   -8  -32  -10      74.73      73.01       3.40     0.9394   0
    2   41    6       4.76       1.98       2.84     0.9866   0
   14   32    4      20.06      18.01       2.62     0.8194   0
   -6  -40   -9      19.75      18.88       3.48     1.0476   0
    7   18    1    3371.27    3345.50      15.77     0.4387   0
  -22  -23   -8     109.73     105.44       3.43     0.8517   0
   -6  -22   -5     357.97     367.04       3.42     0.5885   0
    0    9   13     195.59     200.07       2.84     0.7748   0
  -13  -36   -1      79.58      76.55       3.04     0.8637   0
    3   17    6     629.52     625.13       5.26     0.5198   0
    8   20    4     923.67     927.03       6.76     0.5368   0
   18   33    0      40.14      37.24       2.64     0.8464   0
  -17  -34   -2      83.71      84.93       3.17     0.8636   0
    2    4    5     943.64     941.82       5.73     0.3047   0
    4   10   17       8.65       9.07       3.29     1.0075   0
    5   14    2     228.93     224.93       2.64     0.3540   0
    2   14   14      11.28      11.67       2.79     0.8660   0
   11   21    3      89.93      90.26       2.03     0.5610   0
    1   31   12      58.71      57.00       4.25     0.9819   0
    1   18    7     271.70     273.19       2.82     0.5718   0
    0   16   15      82.78      85.35       3.91     0.9351   0
    4   13   10     296.68     297.44       3.10     0.6517   0
   16   17    1     465.58     466.15       3.34     0.5288   0
   10   26   11       3.90       3.45       3.74     0.8910   0
    0   28    4     119.02     120.79       2.10     0.6711   0
    7   11   13      56.04      59.20       2.22     0.8034   0
  -16  -21   -9     156.23     153.92       2.71     0.7883   0
  -10  -31  -10      26.78      26.04       2.98     0.9321   0
    9   16   11     111.18     110.46       2.67     0.7558   0
   -4  -12   -3      16.59      15.77       1.58     0.3330   0
   21   22    8     126.62     124.19       3.18     0.8251   0
  -17  -37   -5      37.51      38.14       3.30     0.9609   0
  -19  -21  -13       2.31       2.23       2.80     0.9828   0
  -11  -20   -1     405.79     404.76       3.15     0.5172   0
   -5  -15  -11     358.39     359.05       4.30     0.7260   0
  -15  -25   -5      53.57      55.45       2.14     0.7167   0
   20   21    0      78.85      81.11       1.86     0.6530   0
   12   14    6      92.73      91.17       1.91     0.5399   0
   -6  -24   -8     468.48     467.32       4.51     0.7225   0
   13   33    7     129.59     129.13       4.05     0.8944   0
    9   42    7       0.90       0.64       6.26     1.0476   0
   24   26    6      30.81      29.76       2.93     0.8683   0
   -5  -36   -6      58.61      60.63       3.18     0.8882   0
    1   38    6      84.36      83.57       3.18     0.9229   0
   -2   -6   -2   34571.40   34722.43      96.12     0.1831   0
    4   40    3      19.07      20.19       2.58     0.9215   0
   -9  -33   -1      53.13      56.91       2.49     0.7723   0
    7   22   12      24.30      25.40       3.09     0.8641   0
   15   29    7      11.34      10.42       2.67     0.8382   0
  -19  -21   -8      22.00      26.08       2.42     0.7864   0
    6   15   13      44.43      44.25       2.99     0.8316   0
   12   20    0    1706.34    1694.28       9.03     0.5252   0
  -14  -23   -6       9.14       6.09       1.75     0.6976   0
    8   19    3     595.30     597.43       4.68     0.4952   0
    5   41    6       6.25       4.62       2.92     0.9920   0
   26   33    2      39.81      42.68       3.23     0.9529   0
   -9  -30  -11       8.38       2.77       2.78     0.9475   0
   -3  -13  -14      12.07      12.16       2.82     0.8595   0
   16   29    4     235.47     241.65       4.18     0.7805   0
    0   24    1     758.48     773.80       4.73     0.5434   0
    9   23   15      25.40      23.22       4.00     1.0265   0
    3   14    2    2196.45    2168.78      10.90     0.3423   0
  -10  -27   -3      57.86      57.42       1.92     0.6709   0
   -2  -18   -3     236.23     237.10       2.94     0.4428   0
  -19  -20  -15      20.90      25.49       3.47     1.0632  -4
   15   21    9      11.04       9.03       2.34     0.7783   0
  -17  -25   -4      76.96      76.57       2.35     0.7186   0
    2   17   10     138.35     139.95       2.66     0.6924   0
   14   24    0     117.42     126.65       2.02     0.6256   0
  -12  -31   -6     189.84     190.23       3.63     0.8242   0
  -14  -17  -11      15.30      19.36       2.03     0.8039   0
   -6  -12   -3     438.61     461.85       3.59     0.3479   0
   -1   -9  -11     372.29     367.74       3.43     0.6648   0
   -3  -20   -8       9.94       9.29       1.59     0.6474   0
   13   37    8      11.04      10.66       3.35     0.9958   0
    1   27    4     204.52     205.35       2.47     0.6504   0
    9   38    2      27.73      28.08       2.94     0.8868   0
   -7  -15  -11      24.68      25.27       2.19     0.7344   0
   -2   -5  -14      14.27      12.36       1.93     0.8144   0
   -4  -17  -16       5.24       7.95       3.27     1.0009   0
    2   39    1      75.36      77.47       2.97     0.8812   0
   21   33    5      37.60      40.01       3.05     0.9265   0
    5   47    0       8.83       7.10      12.48     1.0642  -4
   -9  -14  -13      22.84      22.32       2.70     0.8365   0
  -21  -34   -6      19.99      18.39       3.36     0.9637   0
   -7  -22   -2     425.07     424.74       3.20     0.5324   0
    4   22   11      96.09      95.83       3.33     0.8086   0
    2   31    6     142.59     138.14       2.92     0.7800   0
    7   12    8     141.58     138.62       2.16     0.5564   0
   13   27    5     112.21     111.61       2.69     0.7335   0
    3   19    3     539.84     536.59       4.89     0.4662   0
    6   11    0     794.30     787.82       4.86     0.2821   0
   18   31    7      43.20      42.81       3.02     0.9020   0
   -3  -44   -1       4.15       3.12       2.69     0.9947   0
  -14  -27   -7      15.06      12.33       2.21     0.7944   0
    5   40    0      60.49      55.25       2.86     0.9077   0
   28   33    4       8.45      18.30      19.45     1.0013   0
    1    7    6    1012.75    1008.26       6.21     0.3801   0
   -1  -24   -2     303.98     307.46       2.75     0.5530   0
    4   15    1     300.76     293.59       2.87     0.3543   0
   10   24    4      36.23      37.83       1.81     0.6290   0
    4    5   16      22.50      22.17       2.31     0.9316   0
  -16  -23   -2     127.29     124.66       2.05     0.6413   0
    0    4   14      39.61      39.04       2.09     0.8104   0
    9   11   11      77.62      79.73       1.93     0.7091   0
    3   10    9       6.60       8.51       1.43     0.5686   0
    6   19    0     559.03     562.41       4.17     0.4486   0
   15   19   13      66.24      66.70       3.30     0.9254   0
  -21  -39   -4       3.14       6.12       4.49     1.0236   0
  -11  -18  -11      90.47      94.16       2.66     0.7912   0
  -11  -12  -16       9.95       7.83       3.33     0.9907   0
  -19  -35   -9      19.26      16.01       5.39     1.0354   0
   14   20    5     594.90     592.76       4.88     0.6204   0
  -18  -34   -4      22.86      20.77       2.84     0.8963   0
   -6  -22  -11     214.53     213.32       3.63     0.8149   0
  -12  -19   -3     121.65     120.19       2.10     0.5346   0
   -6  -16  -10      36.02      35.43       1.95     0.6921   0
   -3  -24   -9      71.13      71.71       2.40     0.7514   0
   18   25   13       8.18       5.69       4.44     1.0200   0
   -7  -17   -3     547.58     536.65       4.26     0.4485   0
   15   39    4      73.96      78.08       3.40     0.9686   0
    2   43    4     100.85     103.93       3.88     0.9962   0
    3   34   11      11.89      12.45       3.81     0.9955   0
   20   40    1      29.77      31.81       3.43     1.0086   0
   -9  -35   -9       8.08       8.90       2.77     0.9644   0
    7   16    3     356.53     339.19       3.81     0.4294   0
   13   31    2     418.99     408.85       4.47     0.7656   0
    0   39    5      14.96      14.79       2.59     0.9240   0
  -13  -34   -4      61.07      57.49       2.85     0.8513   0
   -3  -43   -2      39.85      40.55       3.05     0.9774   0
   18   35    2       1.90       2.12       2.62     0.8936   0
   12   28   10      38.53      37.62       3.46     0.8952   0
    2    6   11     563.28     571.05       4.23     0.6486   0
   -8  -32   -1     122.38     123.85       2.65     0.7449   0
   11   19    1      44.33      43.05       1.49     0.4977   0
    1   25   14       5.79       4.82       3.24     0.9828   0
  -15  -18   -7      12.81      12.83       1.38     0.6637   0
    1    3    3    2274.58    2261.07       9.26     0.1867   0
  -17  -25  -13      12.43      12.17       3.08     1.0112   0
   10   28    9      12.07      13.91       3.11     0.8463   0
    0   26    6      44.65      42.18       2.04     0.6796   0
   -2  -24  -11     108.19     108.78       3.22     0.8333   0
   -4  -10  -13      71.73      68.27       2.55     0.7862   0
  -24  -25  -11       0.94       4.95       6.18     1.0046   0
  -17  -27   -7       6.22       1.10       2.52     0.8236   0
   -5   -7  -14     184.49     192.01       3.55     0.8283   0
  -11  -22   -8     367.95     362.74       3.53     0.7201   0
   16   29   12      24.76      25.29       4.64     1.0162   0
   -5  -13   -5     689.35     684.60       4.75     0.4255   0
  -15  -16  -16      19.94      21.59       3.40     1.0445   0
   -1   -7   -6    1015.27    1002.20       6.28     0.3801   0
   -2  -15  -11      34.68      36.84       2.27     0.7187   0
   -6  -10   -6     288.89     295.74       2.95     0.4337   0
  -19  -20  -12      24.68      23.44       2.70     0.9286   0
   13   35    1       0.50       0.55       2.54     0.8426   0
   18   22    9      53.59      56.75       2.81     0.8232   0
    9   36    9      17.13      15.21       3.57     0.9829   0
    6   42    2      13.75       9.66       2.73     0.9622   0
   -4  -19   -5      23.04      20.75       1.63     0.5233   0
   12   32    9      19.99      21.52       3.53     0.9275   0
  -12  -39   -1      45.66      46.80       2.93     0.9206   0
    8   39    1      60.51      63.40       3.28     0.8983   0
   -5  -34   -8      45.91      44.67       2.68     0.9003   0
    5   39   10      11.04      10.17       4.00     1.0558   0
   -1  -38   -5     135.41     135.31       3.39     0.9030   0
    4   20    6      14.30      15.02       1.51     0.5745   0
    1   32    0      85.34      87.10       2.19     0.7209   0
    4   46    1       8.36      10.67       3.32     1.0413   0
   -9  -39   -4      32.06      32.97       3.23     0.9301   0
    7   20   14      67.82      62.71       3.68     0.9361   0
  -19  -23   -1      45.20      42.95       1.76     0.6742   0
    0   35    8      12.73      12.65       2.67     0.9126   0
  -14  -22   -7     390.37     387.12       3.72     0.7120   0
    4   13   17      15.04      17.80       3.74     1.0247   0
   12   26    2     742.66     745.36       5.81     0.6550   0
   -8  -33   -6     274.38     275.72       4.47     0.8389   0
    8   17   12      78.13      77.75       3.17     0.8096   0
    2   10    0     130.16     143.11       2.36     0.2296   0
   17   24   10      52.24      50.10       3.27     0.8772   0
   -9  -23  -12      21.78      20.97       2.59     0.8864   0
  -17  -28  -11      42.05      45.38       3.60     0.9718   0
   -3  -15  -12      26.76      35.21       2.75     0.7715   0
   16   27    2     157.27     157.99       2.74     0.7160   0
   -2  -21   -9      17.17      16.30       1.81     0.7026   0
    0    6    3    2261.52    2196.94      10.10     0.2192   0
    3   12    0      54.46      60.29       1.56     0.2785   0
   -2  -15  -13       6.74       9.98       2.56     0.8218   0
   -4  -14   -4      69.47      68.76       1.92     0.4005   0
  -17  -31   -1     152.80     152.86       3.25     0.7982   0
    2   19    8     516.04     515.15       4.43     0.6299   0
   30   31    7      37.81      38.20       3.37     1.0515   0
   -2  -16   -5      74.55      74.99       2.06     0.4632   0
  -12  -29   -8      83.16      83.46       3.09     0.8433   0
  -15  -16   -9     188.69     190.23       2.50     0.7155   0
   -3  -22   -1     242.28     241.99       2.53     0.5032   0
   13   39    6      10.14       9.58       3.17     0.9879   0
   -7  -23  -10      28.11      25.09       2.07     0.7899   0
    9   32    4      17.96      16.30       2.16     0.7831   0
  -18  -43   -1      50.57      51.24       3.99     1.0512   0
   -7   -9   -9     145.94     145.58       1.95     0.5779   0
  -12  -40   -2       6.23       7.32       2.84     0.9473   0
   -4  -23  -10      72.62      72.37       2.57     0.7792   0
   21   35    3      15.75      14.40       2.74     0.9351   0
    5   33    2     105.71     106.53       2.54     0.7603   0
   -1  -34   -8      62.19      62.29       2.95     0.8935   0
   -2  -33   -2       7.69       2.57       1.93     0.7532   0
   18   33    8       1.24       0.61       2.91     0.9634   0
   13   29    7      52.79      56.39       2.86     0.8211   0
  -16  -38   -6       8.52       9.08       3.61     0.9905   0
    8   23   11      15.90      13.56       3.15     0.8373   0
  -19  -27   -5      23.79      24.98       2.42     0.7971   0
   10   30   13      12.37       9.95       3.81     1.0326   0
   -8  -34   -6      46.54      50.09       2.94     0.8589   0
   -2   -5   -6     154.51     158.27       2.12     0.3658   0
    2   14    5    1597.60    1596.36       9.05     0.4291   0
    5   24    6     182.65     184.47       2.62     0.6510   0
   17   36    1      58.61      56.80       3.07     0.8983   0
    1    1    4    9069.93    9146.82      38.62     0.2323   0
  -23  -24   -5      48.71      49.63       2.61     0.8018   0
    4   13    3    1282.88    1293.74       7.54     0.3515   0
    1   11   13      24.68      24.76       2.38     0.7881   0
   10   26    2      68.28      65.79       1.98     0.6377   0
    4   27   14      15.14      15.09       3.83     1.0131   0
  -16  -21   -4     132.10     131.69       2.30     0.6374   0
   17   18    1    1807.25    1813.55       8.91     0.5604   0
    7   46    0      22.35      25.64       3.79     1.0477   0
   15   17   11      10.27       9.30       2.23     0.8130   0
   -1  -46   -4       6.41       2.09       3.45     1.0612  -4
  -11  -20   -9      14.35      14.51       1.68     0.7295   0
  -17  -19  -13      84.10      83.53       3.50     0.9427   0
   -2  -13   -3     852.58     863.48       5.81     0.3428   0
  -11  -14  -10      10.71       9.82       1.73     0.7012   0
   20   21    9     150.18     150.25       3.50     0.8333   0
  -18  -36   -6       8.16       7.83       3.29     0.9698   0
   -6  -24  -13      28.25      30.76       3.04     0.9325   0
    4   11    9     716.06     724.77       5.16     0.5809   0
   -3  -26   -7     144.30     143.75       2.68     0.7137   0
   -7  -19   -5     112.59     106.08       2.17     0.5391   0
   -2  -38   -2       4.35       1.43       2.38     0.8645   0
    2   45    2      24.62      24.75       3.43     1.0207   0
  -14  -19   -9      30.93      29.14       1.71     0.7419   0
   -2  -21   -8     483.19     484.54       4.28     0.6614   0
    0   31   11       4.13       3.67       3.47     0.9421   0
   26   27    4      52.68      50.98       2.86     0.8748   0
    7   22    5    1623.36    1620.39       9.88     0.5941   0
  -14  -22  -14      16.07      14.42       2.89     0.9967   0
    0   37    7       3.69       3.09       2.67     0.9253   0
    3   45    2      18.17      20.04       3.40     1.0220   0
   14   40    4       2.51       2.72       2.89     0.9816   0
    6   17   13      82.88      83.68       3.67     0.8509   0
   18   37    4      22.82      23.17       2.90     0.9546   0
    2    8    9     298.63     306.36       3.31     0.5500   0
   11   17   15      63.43      66.40       4.09     0.9759   0
  -14  -21  -15      21.80      22.03       3.26     1.0332   0
  -15  -20   -5     272.64     276.85       2.98     0.6321   0
    1   13    1     859.11     859.16       5.58     0.2992   0
   19   24   13       0.86       0.14       3.55     1.0170   0
   16   29   13      41.20      41.66       4.81     1.0561   0
   10   30    7       3.28       3.33       2.47     0.8180   0
  -12  -16  -10      62.25      61.51       2.04     0.7305   0
   25   36    3       8.81       6.87       3.25     1.0019   0
  -10  -27  -14       6.18       5.36       3.45     1.0339   0
   -3  -19  -16      26.61      31.05       3.74     1.0172   0
   -4  -16  -15      13.69      16.66       3.05     0.9394   0
  -10  -13   -7      64.25      63.70       1.88     0.5464   0
   15   21    0     108.94     103.98       1.67     0.5811   0
    2   17    3    3073.26    3062.71      15.01     0.4223   0
  -11  -24   -6     104.56     105.95       2.08     0.6874   0
   -5  -11   -7     543.22     541.25       4.30     0.4860   0
    7   36   11      10.92       9.49       4.42     1.0403   0
   14   18    8     273.43     275.70       3.15     0.6895   0
  -10  -31   -1      15.60      12.78       2.05     0.7357   0
  -13  -30  -13       7.43       7.84       3.69     1.0494   0
   13   37    3      79.82      82.22       3.14     0.8997   0
  -13  -28   -5      74.41      74.81       2.50     0.7523   0
   -2  -26  -15       7.94       6.86       3.52     1.0437   0
   -4  -37   -1      84.22      86.42       2.72     0.8399   0
   -4  -17   -7     451.58     453.42       3.98     0.5628   0
    8   37    3      31.45      29.54       2.51     0.8697   0
   -8  -14  -12      38.36      39.85       2.50     0.7799   0
    1   34    2      64.24      63.24       2.14     0.7745   0
   20   34    4      10.11       8.27       2.67     0.9175   0
   -9  -37   -6      10.10       6.58       2.79     0.9243   0
    7   26    0      21.83      19.32       1.53     0.6063   0
    4    7   11     823.55     828.23       5.63     0.6583   0
    3    9   17       3.42       2.44       2.95     1.0010   0
  -19  -25   -4       2.56       0.74       2.05     0.7435   0
    0   33   10      54.56      57.90       3.53     0.9397   0
    6   11    9     154.20     153.73       1.99     0.5896   0
   12   24    4     320.28     319.44       3.41     0.6465   0
   18   41    3       5.37       6.01       3.25     1.0229   0
  -14  -27  -10      13.20      12.36       2.64     0.8944   0
    2   12    2    1560.27    1567.05       9.02     0.2971   0
    5    6    1   12040.37   12044.41      39.23     0.1850   0
   17   26    8      38.60      39.70       2.47     0.8373   0
   22   24   10      32.15      28.39       3.42     0.9318   0
  -15  -32   -2      49.91      50.75       2.58     0.8040   0
   16   25    0      32.03      27.36       1.70     0.6683   0
    0    4    5    1153.60    1145.35       6.81     0.3014   0
    3   10    6    1662.06    1665.17       8.98     0.4176   0
    9   29    7     103.33     102.64       3.00     0.7935   0
  -17  -29   -8      12.46       9.61       2.86     0.8858   0
    2   21   14      28.17      28.85       3.34     0.9350   0
  -11  -12   -7    1005.65    1005.79       7.36     0.5445   0
  -27  -33   -2      27.99      29.52       3.64     0.9669   0
    2   12   16      24.07      22.01       3.76     0.9603   0
  -10  -32   -1      12.88      12.24       2.19     0.7571   0
  -12  -19  -10     158.49     158.59       2.81     0.7661   0
  -13  -29  -11      10.84      10.09       2.99     0.9552   0
   -6  -16   -7      10.78      11.07       1.63     0.5569   0
   -3  -24   -4     372.14     371.16       3.07     0.5912   0
   13   41    4       4.32       4.61       3.06     0.9954   0
   -1   -4   -1   13934.40   13989.93      39.31     0.1092   0
  -13  -24   -2       3.29       1.71       1.48     0.6253   0
   -7  -11  -15      16.67      16.08       3.18     0.9114   0
   -4   -5  -13       6.23       4.01       1.65     0.7616   0
   -4  -21  -12       7.47       6.57       2.35     0.8415   0
    5   10   12      25.47      26.48       1.83     0.7348   0
   21   37    1      16.42      15.42       2.90     0.9597   0
   -8  -20   -4     924.22     926.03       5.96     0.5368   0
   -2  -36   -1      16.98      16.60       2.24     0.8139   0
   16   28    6      14.82      13.51       2.44     0.8040   0
  -13  -34  -11      10.23       9.43       3.84     1.0354   0
  -19  -29   -7      21.68      21.23       3.23     0.8784   0
   25   28    7      23.36      22.82       3.22     0.9362   0
   12   28    1      61.11      60.68       2.25     0.6883   0
    2    6   18      71.44      72.04       3.79     1.0452   0
   15   42    2      15.00      14.74       3.13     1.0108   0
  -14  -31   -3      71.88      70.57       2.58     0.7851   0
  -11  -41   -1      10.73       9.32       2.84     0.9576   0
    5   26    4     185.66     180.94       2.46     0.6390   0
   17   38    3      15.03      16.38       3.10     0.9531   0
   11   25    9     132.66     131.90       3.66     0.8039   0
  -21  -21   -4     633.09     622.72       8.11     0.7072   0
   -7   -8  -17      55.36      53.48       4.28     1.0068   0
   10   28    0     349.12     348.84       3.37     0.6695   0
    4   25   12     103.83      98.04       3.78     0.8953   0
    7   25    5     412.80     411.34       3.81     0.6515   0
    0    0    2   16342.63   16100.06      79.43     0.1150   0
    3    6    5    1885.98    1895.44       9.27     0.3249   0
  -12  -13  -13      47.36      47.99       2.83     0.8473   0
  -13  -40   -1      10.04       9.45       2.83     0.9488   0
   15   23    9      47.36      47.62       2.67     0.8064   0
   -2  -19   -2     465.69     469.09       3.99     0.4453   0
   -5  -13  -14      21.83      19.51       2.81     0.8642   0
    1   34   11      39.65      41.07       3.75     0.9935   0
   -1   -7  -13      18.87      18.00       1.72     0.7646   0
   14   16    1     629.25     631.05       4.42     0.4821   0
  -18  -30   -8      76.01      78.07       3.92     0.9123   0
    5   30    9      28.01      32.91       3.18     0.8585   0
   29   30    5      34.45      36.49       3.66     0.9825   0
   -3  -28   -5     356.45     362.23       3.73     0.6963   0
    8   24   13      25.71      26.85       3.74     0.9401   0
   -7  -13   -7     131.19     135.39       2.30     0.5222   0
    3   10   18       2.96       4.59       3.48     1.0618  -4
   13   26   10      94.93     101.94       4.19     0.8714   0
   12   32    0       9.21       9.75       2.30     0.7695   0
  -23  -24   -8       9.92       7.58       2.70     0.8786   0
    2   47    0       3.54       5.37       3.43     1.0592   0
   21   25   10       7.51       7.18       3.27     0.9335   0
    5   39    1      17.43      18.32       2.51     0.8872   0
   -6  -30   -6      61.40      59.58       2.45     0.7705   0
   -5  -24   -4    1813.18    1829.22      10.45     0.5980   0
   11   37    8       1.30       2.60       3.15     0.9835   0
   26   29    2      75.34      69.17       2.91     0.8845   0
    7   20    7     492.29     491.58       4.19     0.6243   0
    4   36    9      11.03      11.65       3.24     0.9660   0
   -6  -21   -4     358.09     355.28       3.16     0.5429   0
    7   34   10       4.17       5.40       3.29     0.9705   0
   19   41    5       0.94       5.76      10.93     1.0574   0
    3   43    0      11.99      15.68       2.95     0.9706   0
   10   38    8       4.33       4.26       3.18     0.9973   0
   18   39    6       2.07       2.74       3.48     1.0269   0
   -9  -34  -10      22.13      20.97       2.98     0.9788   0
  -20  -22   -7     217.36     218.14       4.02     0.7812   0
   10   25   15       6.13       5.19       4.12     1.0546   0
   11   31   13      26.95      24.23       4.19     1.0525   0
    1    5   18       8.92       8.91       2.48     1.0418   0
   -9  -12   -7     541.83     542.36       4.60     0.5256   0
  -25  -38   -2      29.94      32.26       3.56     1.0306   0
    1   15    7       9.69       7.46       1.67     0.5260   0
    0   13   13       0.60      26.24       4.42     0.8031   0
    4    7    0   24338.44   24613.80      69.06     0.1815   0
  -11  -18   -6     416.54     415.48       3.63     0.5871   0
   10   16    5     200.65     200.74       2.59     0.5130   0
  -27  -31   -6      14.63      14.82       3.43     0.9879   0
  -16  -31   -3      12.00      12.48       2.43     0.8042   0
  -13  -39   -1     100.59     103.22       3.34     0.9274   0
   -4  -14   -9      69.47      70.41       1.80     0.6128   0
  -10  -15   -5     247.64     249.01       3.25     0.4975   0
   -2  -20   -1     317.21     321.56       3.38     0.4562   0
    2   19    1    1018.84    1026.07       6.98     0.4340   0
  -21  -24  -13      29.56      28.81       5.58     1.0367   0
   -1   -3   -2    5239.95    5243.80      16.71     0.1353   0
  -18  -26   -3     117.43     113.63       2.43     0.7326   0
    1   22    9      28.35      26.82       2.15     0.7169   0
   -9  -17   -5     298.64     290.29       3.01     0.5199   0
  -13  -26   -7     138.04     137.53       2.86     0.7685   0
    8   20    8      22.66      22.48       1.92     0.6686   0
   -7   -9   -1      82.40      81.96       1.64     0.2631   0
  -13  -16  -12      12.29       9.19       2.38     0.8318   0
[truncated: 943,425 more chars]
