# Supplementary material for: Validation of experimental charge-density refinement strategies: when do we overfit?
Source: IUCrJ. 2017 May 24;4(Pt 4):420–30. doi: 10.1107/S2052252517005103 (PMC5571805; doi:10.1107/S2052252517005103)
Supplement: Supplementary file 3 [file m-04-00420-2sup3.hkl]

#
#  Unique observations used in XD refinement
#  F^2(calc) includes anomalous dispersion and is corrected for extinction
#  if the latter is included in the model.
#


data_2


_cell_length_a      10.9320
_cell_length_b      14.5700
_cell_length_c      21.0910
_cell_angle_alpha    90.000
_cell_angle_beta     90.000
_cell_angle_gamma    90.000

loop_
 _refln_index_h
 _refln_index_k
 _refln_index_l
 _refln_F_squared_calc
 _refln_F_squared_meas
 _refln_F_squared_sigma
 _refln_sint/lambda
 _refln_XD_refine_code
    2    0    0 20881.6954 21110.3793    69.1043     0.0915   0
    4    0    0 18714.3591 18892.8223    67.2614     0.1829   0
    6    0    0 9595.26075 9500.38061   41.07503     0.2744   0
    8    0    0 1125.77062 1155.05330   13.59046     0.3659   0
   10    0    0 3345.62728 3317.67902   37.15549     0.4574   0
   12    0    0 4732.45679 4713.02237   29.60710     0.5488   0
   14    0    0  12.935826  25.893814   3.647862     0.6403   0
   16    0    0 908.716406 888.557152  14.771220     0.7318   0
   18    0    0 202.814020 187.140437  10.317251     0.8233   0
   20    0    0 131.743607 146.454945  10.863510     0.9147   0
   22    0    0 368.244389 375.857210  13.845571     1.0062   0
   24    0    0 130.078037 132.453420  10.797938     1.0977   0
    2    1    0 7751.53357 7928.54873   22.72114     0.0977   0
    4    1    0 3248.31859 3285.06070   11.76130     0.1861   0
    6    1    0 12421.9511 12355.2658    34.6772     0.2766   0
    8    1    0 2130.00979 2119.81656   12.98565     0.3675   0
   10    1    0 3965.83962 3921.77055   28.70045     0.4587   0
   12    1    0 4840.42812 4831.64068   20.74114     0.5499   0
   14    1    0 164.094699 159.493112   5.096106     0.6412   0
   16    1    0 1064.68917 1034.67164   11.12290     0.7326   0
   18    1    0 677.783276 659.923590  10.081755     0.8240   0
   20    1    0  51.373542  53.187246   5.073206     0.9154   0
   22    1    0   0.028288  -0.705343   4.084732     1.0068  -3
   24    1    0  11.663266  12.714655   4.548167     1.0982   0
    0    2    0 77233.2326 73961.9001   444.2999     0.0686   0
    2    2    0 472.929002 497.436585   3.790992     0.1144   0
    4    2    0 2219.86797 2264.35852   11.16069     0.1954   0
    6    2    0 5486.91960 5439.62534   18.02290     0.2829   0
    8    2    0 4515.63714 4631.53383   21.78526     0.3723   0
   10    2    0 4284.98904 4275.06822   30.15847     0.4625   0
   12    2    0 238.271779 239.103790   5.084580     0.5531   0
   14    2    0   2.003905   0.665801   2.202137     0.6440   0
   16    2    0 180.380687 167.279370   6.141297     0.7350   0
   18    2    0  76.242428  69.684496   4.974351     0.8261   0
   20    2    0 348.856159 348.207594   9.609083     0.9173   0
   22    2    0 456.710063 459.568651  10.308701     1.0086   0
   24    2    0  34.347156  31.936256   4.930305     1.0998   0
    2    3    0 5315.69596 5384.30474   15.99366     0.1377   0
    4    3    0 13801.7938 13880.1511    37.9774     0.2099   0
    6    3    0  76.260753  76.424419   2.973358     0.2931   0
    8    3    0  90.721936  92.461822   4.131603     0.3801   0
   10    3    0 934.704270 949.786153  15.343281     0.4688   0
   12    3    0 673.365447 659.186949   7.175572     0.5584   0
   14    3    0 843.163421 835.320517   8.058091     0.6485   0
   16    3    0   1.921872   1.287099   2.735801     0.7390   0
   18    3    0  92.797604  63.463275   6.444656     0.8297   0
   20    3    0  97.273751  93.385486   6.588167     0.9205   0
   22    3    0  34.613334  32.043966   4.710610     1.0115   0
   24    3    0   1.417256  -2.465649   4.279847     1.1025  -3
    0    4    0 12229.2281 12175.8002    39.1224     0.1373   0
    2    4    0 49046.2933 49040.9105   116.7237     0.1650   0
    4    4    0  34.766610  35.186485   1.521679     0.2287   0
    6    4    0  54.586363  62.366329   2.610458     0.3068   0
    8    4    0 2026.09788 2032.32038   13.10824     0.3908   0
   10    4    0   4.701360   5.837175   3.096259     0.4775   0
   12    4    0 798.393559 799.641131   7.152442     0.5658   0
   14    4    0 2458.28058 2434.57224   13.73588     0.6549   0
   16    4    0 238.172726 235.425164   6.923587     0.7446   0
   18    4    0  44.385925  38.368545   4.428931     0.8346   0
   20    4    0  39.883178  38.756790   4.906946     0.9250   0
   22    4    0  78.166361  83.394647   6.132595     1.0155   0
   24    4    0  47.626878  52.185643   5.220076     1.1062   0
    2    5    0  53.654777  53.490681   2.070152     0.1944   0
    4    5    0 4090.35984 4042.24382   14.92259     0.2508   0
    6    5    0 3733.60177 3739.10645   15.29267     0.3237   0
    8    5    0 7486.95570 7450.67092   26.01473     0.4041   0
   10    5    0 1010.17423 1054.01515   11.72794     0.4885   0
   12    5    0 1458.64552 1450.95404    9.49824     0.5750   0
   14    5    0   0.037132   0.874122   2.242213     0.6629   0
   16    5    0 454.637033 452.955674   8.506869     0.7516   0
   18    5    0 198.907343 203.893870   7.742671     0.8410   0
   20    5    0 325.768425 323.063322   9.345342     0.9307   0
   22    5    0  99.260286 101.301515   7.380228     1.0207   0
   24    5    0  24.220894  23.492593   6.716030     1.1110   0
    0    6    0 36668.7414 36981.1409   124.6580     0.2059   0
    2    6    0 6558.86402 6597.75498   21.43763     0.2253   0
    4    6    0 40079.1785 39821.6749    87.3214     0.2754   0
    6    6    0 6548.16589 6530.15194   22.19954     0.3431   0
    8    6    0 4166.60050 4184.02243   19.00687     0.4199   0
   10    6    0 1553.48401 1539.90822   12.27527     0.5016   0
   12    6    0  35.446941  27.328089   2.485954     0.5862   0
   14    6    0 1737.33308 1746.99217   12.08672     0.6726   0
   16    6    0  47.934703  43.603125   3.508855     0.7602   0
   18    6    0 374.092516 344.784694   9.007862     0.8486   0
   20    6    0  15.910273  11.810609   4.295267     0.9376   0
   22    6    0   1.855330   0.232595   4.105343     1.0271   0
    2    7    0 5596.99982 5536.77800   19.64725     0.2570   0
    4    7    0 3818.58168 3750.48813   15.44137     0.3020   0
    6    7    0 3979.57733 4084.77817   17.20923     0.3647   0
    8    7    0 192.580525 186.029750   5.032900     0.4377   0
   10    7    0 3208.11357 3278.17520   16.03702     0.5166   0
   12    7    0 3643.60357 3744.59500   17.37878     0.5991   0
   14    7    0 241.777222 251.027453   5.843663     0.6839   0
   16    7    0 137.274930 135.223649   5.665343     0.7702   0
   18    7    0 210.694879 207.749595   7.897022     0.8576   0
   20    7    0   9.140518   8.664121   4.197862     0.9458   0
   22    7    0  53.115465  55.754803   5.355954     1.0345   0
    0    8    0 6769.53019 6653.60994   32.74755     0.2745   0
    2    8    0 2075.41028 2054.11427   11.48649     0.2894   0
    4    8    0 6239.28984 6264.66342   21.27565     0.3299   0
    6    8    0 18568.9463 18592.2116    51.9283     0.3882   0
    8    8    0 566.230304 554.514441   9.345342     0.4574   0
   10    8    0   8.421112   8.388320   2.011068     0.5334   0
   12    8    0 137.200994 141.758763   4.017557     0.6137   0
   14    8    0   3.304611   2.735878   2.328626     0.6967   0
   16    8    0  60.265625  55.317017   3.765343     0.7816   0
   18    8    0 932.413064 954.152564  11.485266     0.8678   0
   20    8    0  16.562707  21.864120   4.507099     0.9551   0
   22    8    0  58.772040  59.572589   5.396564     1.0430   0
    2    9    0 1382.32526 1354.78611    9.67649     0.3221   0
    4    9    0 5787.09865 5801.80087   23.32000     0.3590   0
    6    9    0 7406.91507 7381.54115   31.68183     0.4132   0
    8    9    0 408.736653 393.604536   8.379541     0.4788   0
   10    9    0 367.347920 370.337363   4.838244     0.5519   0
   12    9    0 2490.97971 2464.73255   12.94130     0.6298   0
   14    9    0  15.702814  14.661525   2.693435     0.7109   0
   16    9    0   0.095655   1.252824   2.774504     0.7943   0
   18    9    0 495.706722 493.939639   9.028243     0.8793   0
   20    9    0  84.915421  95.161058   6.516335     0.9655   0
   22    9    0   5.773219   3.775801   4.108702     1.0526   0
    0   10    0  56.027424  55.373658   3.938091     0.3432   0
    2   10    0 1302.45487 1281.32810    9.86443     0.3552   0
    4   10    0 305.265477 306.861034   5.873129     0.3889   0
    6   10    0   1.485189   2.367252   2.259771     0.4394   0
    8   10    0 155.920738 155.412196   3.908015     0.5016   0
   10   10    0 1539.80460 1526.59525    9.11862     0.5718   0
   12   10    0  19.705443  20.761677   2.214962     0.6473   0
   14   10    0 1025.18799 1015.70981   10.04633     0.7265   0
   16   10    0 473.207319 464.609871   8.190686     0.8083   0
   18   10    0   0.143594  -0.156489   3.293969     0.8919  -3
   20   10    0   0.035182  -1.802290   3.995725     0.9770  -3
   22   10    0   7.894255   7.897175   4.181221     1.0631   0
    2   11    0 5838.05428 5891.85430   24.23694     0.3884   0
    4   11    0 13093.4165 13089.8459    42.8201     0.4195   0
    6   11    0 1077.88740 1069.30522   12.75107     0.4667   0
    8   11    0   0.405359   0.464885   1.675649     0.5257   0
   10   11    0  84.047764  84.845029   3.478931     0.5930   0
   12   11    0   9.285086   7.596182   2.040305     0.6661   0
   14   11    0  23.804911  20.635418   2.740305     0.7433   0
   16   11    0 920.885473 920.717454  10.612060     0.8234   0
   18   11    0  94.910474  91.822127   5.859083     0.9057   0
   20   11    0 286.881721 291.033555   9.075953     0.9896   0
   22   11    0 104.352085 112.282430   7.193511     1.0747   0
    0   12    0   7.977517 -18.573280   5.178625     0.4118  -3
    2   12    0 200.465909 208.119824   7.503969     0.4218   0
    4   12    0 7467.48298 7470.77778   32.95519     0.4506   0
    6   12    0 1853.27961 1832.21353   11.06183     0.4949   0
    8   12    0 2813.04128 2835.41189   14.31588     0.5509   0
   10   12    0 2407.48626 2428.63331   13.70626     0.6154   0
   12   12    0   7.516454   7.444885   2.374275     0.6862   0
   14   12    0 1625.65386 1611.39677   11.80412     0.7613   0
   16   12    0 395.703994 401.325909   8.222824     0.8397   0
   18   12    0  27.513633  25.840073   4.272900     0.9205   0
   20   12    0 100.031862 101.132813   6.059236     1.0032   0
   22   12    0   4.920809   8.094350   4.850305     1.0872   0
    2   13    0 5445.65860 5412.43450   35.12000     0.4554   0
    4   13    0 3308.05452 3261.43475   18.97969     0.4822   0
    6   13    0 740.619254 753.941900   7.043511     0.5238   0
    8   13    0 157.188963 156.272501   4.496488     0.5770   0
   10   13    0 882.763999 875.282344   8.338396     0.6389   0
   12   13    0 179.128242 185.159521   5.538931     0.7073   0
   14   13    0  57.727469  56.175872   3.730152     0.7804   0
   16   13    0 1224.92849 1252.02276   14.40656     0.8571   0
   18   13    0 186.080044 185.293872   8.017633     0.9364   0
   20   13    0  60.254684  56.025032   5.280076     1.0177   0
   22   13    0  38.281908  41.490453   5.686030     1.1007   0
    0   14    0  15.353725  33.844729   6.235648     0.4804   0
    2   14    0 191.864779 186.935857   5.261831     0.4891   0
    4   14    0 2822.67592 2830.06075   14.61153     0.5141   0
    6   14    0 194.350015 193.712955   4.701679     0.5533   0
    8   14    0 3770.75920 3721.55683   17.78137     0.6039   0
   10   14    0 2333.00250 2284.77073   15.51206     0.6633   0
   12   14    0 110.743242 107.146553   4.983129     0.7294   0
   14   14    0 125.590242 126.346551   5.685725     0.8005   0
   16   14    0 341.965013 338.015992   8.855419     0.8754   0
   18   14    0   6.858034   6.731144   4.003511     0.9532   0
   20   14    0  78.997792  81.471747   6.086870     1.0332   0
    2   15    0 1875.50471 1880.18299   11.25404     0.5228   0
    4   15    0 657.149475 650.887713   7.205877     0.5463   0
    6   15    0  67.206342  63.527932   3.550305     0.5833   0
    8   15    0 274.730618 275.303786   5.816641     0.6316   0
   10   15    0 1261.65255 1239.87009   12.19633     0.6886   0
   12   15    0  17.625969   4.619923   3.424961     0.7525   0
   14   15    0   0.175838   0.332977   3.258626     0.8216   0
   16   15    0 271.180030 260.299207  10.180152     0.8947   0
   18   15    0 119.081189 108.058003   8.501678     0.9710   0
   20   15    0  68.363099  75.568770   6.980686     1.0496   0
    0   16    0 820.633614 833.160211   9.286717     0.5491   0
    2   16    0 354.740359 349.481640   5.556335     0.5566   0
    4   16    0 437.288314 436.298424   6.456411     0.5788   0
    6   16    0  52.432817  50.282971   3.146565     0.6138   0
    8   16    0   0.165486   6.809083   2.512213     0.6598   0
   10   16    0   7.724994   7.073205   3.199923     0.7146   0
   12   16    0  51.757756  47.742132   4.130534     0.7763   0
   14   16    0   7.645458   7.224885   3.592595     0.8435   0
   16   16    0   0.271388   2.649160   3.907251     0.9149   0
   18   16    0  22.950456  16.995800   5.317633     0.9896   0
   20   16    0  19.608032  12.649541   5.119770     1.0669   0
    2   17    0 2306.54369 2284.17532   12.39320     0.5905   0
    4   17    0 435.675961 422.551097   6.621602     0.6114   0
    6   17    0   4.135248   4.587633   2.295725     0.6447   0
    8   17    0 574.136554 562.356425   8.216106     0.6886   0
   10   17    0  58.687394  52.138620   4.400229     0.7413   0
   12   17    0 1204.54442 1175.60292   13.78588     0.8010   0
   14   17    0   4.642857   4.547862   3.768320     0.8662   0
   16   17    0 121.661639 121.430521   7.474808     0.9359   0
   18   17    0  30.685324  33.194271   5.609923     1.0090   0
   20   17    0  49.792000  53.776711   6.085343     1.0849   0
    0   18    0   3.983528 -74.938923  17.968242     0.6177  -3
    2   18    0 212.533849 217.735853   5.299694     0.6244   0
    4   18    0 628.871904 619.620541   7.860075     0.6442   0
    6   18    0 324.817128 315.788514   6.880457     0.6759   0
    8   18    0 1431.35593 1398.14488   12.77099     0.7179   0
   10   18    0 1203.19812 1167.72506   13.45328     0.7686   0
   12   18    0  81.162206  -3.096946   7.322137     0.8263  -3
   14   18    0  12.231915   8.505266   4.014732     0.8897   0
   16   18    0 161.795911 171.409141   8.050915     0.9576   0
   18   18    0  85.406234  62.723657   8.031831     1.0292   0
   20   18    0  63.385927  63.086634   6.255648     1.1038   0
    2   19    0 5059.19727 5116.77805   21.77328     0.6584   0
    4   19    0 1189.75763 1162.82430   11.03107     0.6772   0
    6   19    0   8.287449   5.929847   2.799007     0.7074   0
    8   19    0 452.816199 434.200714   8.528014     0.7477   0
   10   19    0  10.626584   7.126335   3.682748     0.7964   0
   12   19    0   4.093535   5.464656   3.868168     0.8523   0
   14   19    0 469.661666 455.493842  10.304350     0.9139   0
   16   19    0  99.114675 112.100751   7.726182     0.9801   0
   18   19    0  32.187306  20.697937   5.500839     1.0502   0
    0   20    0  62.314045 138.379374   6.258702     0.6863   0
    2   20    0  68.521419  63.907092   3.922748     0.6924   0
    4   20    0 168.450749 158.984715   5.892824     0.7103   0
    6   20    0 152.030100 145.528991   5.865343     0.7392   0
    8   20    0 1367.42481 1331.65634   13.91221     0.7778   0
   10   20    0 961.773230 942.595314  12.849999     0.8248   0
   12   20    0   6.241165   6.837327   4.128931     0.8788   0
   14   20    0 640.094015 650.976263  12.001449     0.9387   0
   16   20    0 409.858170 423.106823  10.502365     1.0033   0
   18   20    0  68.801742  61.650833   6.230076     1.0718   0
    2   21    0  35.613990  33.505263   3.040839     0.7264   0
    4   21    0 373.537636 364.225913   8.486717     0.7435   0
    6   21    0 142.343695 131.997695   6.295190     0.7711   0
    8   21    0  29.584925  24.712593   3.958549     0.8082   0
   10   21    0  71.622598  64.847550   5.447938     0.8535   0
   12   21    0 717.594084 710.997630  12.237480     0.9059   0
   14   21    0 110.967582 164.209905   8.365801     0.9640   0
   16   21    0  33.205068  33.385874   5.147404     1.0271   0
   18   21    0  14.605818   0.270000   5.236106     1.0941   0
    0   22    0 631.558237 656.955651  13.413815     0.7550   0
    2   22    0 379.902445 390.431254   8.028472     0.7605   0
    4   22    0 210.784197 205.084710   6.899312     0.7768   0
    6   22    0 293.393780 296.222867   7.697633     0.8033   0
    8   22    0  33.000266  28.895722   4.433129     0.8390   0
   10   22    0 242.217787 234.141195   8.513052     0.8827   0
   12   22    0   3.433953   2.214504   4.192061     0.9334   0
   14   22    0 439.419665 440.238882  10.643434     0.9899   0
   16   22    0 386.785689 399.312932  10.126793     1.0514   0
    2   23    0 225.751075 222.310662   7.087785     0.7946   0
    4   23    0 140.841496 137.309908   6.374274     0.8102   0
    6   23    0 137.351280 138.881664   7.421373     0.8356   0
    8   23    0 233.027882 225.386998   8.362213     0.8700   0
   10   23    0 174.708741 170.437385   7.967556     0.9122   0
   12   23    0 951.747838 958.274701  13.992289     0.9614   0
   14   23    0  97.357044  99.477851   7.612900     1.0164   0
   16   23    0  81.603197  85.096174   6.323587     1.0763   0
    0   24    0 419.422274 419.836594  12.242747     0.8236   0
    2   24    0 438.916052 437.640409   8.780304     0.8287   0
    4   24    0  31.931492  27.080837   4.196793     0.8437   0
    6   24    0  90.577597  79.790831   6.427099     0.8681   0
    8   24    0   3.701126   5.149160   4.208778     0.9012   0
   10   24    0  56.951964  58.312665   5.586030     0.9421   0
   12   24    0   0.355864 -19.973280   4.450381     0.9897  -3
   14   24    0  39.604691  46.134880   5.441755     1.0432   0
   16   24    0  19.128911  24.421600   4.851832     1.1018   0
    2   25    0 337.366699 342.542710   9.023205     0.8628   0
    4   25    0  11.228241  10.104808   4.085725     0.8772   0
    6   25    0 821.143956 811.450290  12.814960     0.9007   0
    8   25    0 153.707933 148.006854   7.886640     0.9327   0
   10   25    0  40.980613  35.512439   5.087251     0.9722   0
   12   25    0 133.598624 128.016779   7.802747     1.0185   0
   14   25    0  32.870032  31.437477   5.221144     1.0705   0
    0   26    0 256.156792 263.447299  12.127709     0.8922   0
    2   26    0   4.714485   5.537099   4.561145     0.8969   0
    4   26    0  38.424075  36.369233   4.858015     0.9108   0
    6   26    0  64.880050  58.002894   5.371450     0.9335   0
    8   26    0   0.173716   0.280153   4.238625     0.9644   0
   10   26    0   6.025692   3.567175   4.388931     1.0026   0
   12   26    0   0.543707   0.373817   4.378244     1.0475   0
   14   26    0  82.173988  90.639684   7.182137     1.0982   0
    2   27    0  43.016457  38.422515   5.683892     0.9311   0
    4   27    0   5.300349   5.199160   4.135801     0.9445   0
    6   27    0   0.374548  -5.888549   4.248396     0.9663  -3
    8   27    0  85.769493  85.845028   6.156946     0.9962   0
   10   27    0   1.112668  -0.831298   4.073129     1.0333  -3
   12   27    0  38.411065  17.828319   5.213358     1.0769   0
    0   28    0 420.633342 447.969415  22.663662     0.9609   0
    2   28    0  38.143028  42.393201   6.049770     0.9652   0
    4   28    0   5.042837   2.373511   4.201374     0.9781   0
    6   28    0   3.311242   2.618397   4.481984     0.9993   0
    8   28    0   0.682545   0.359313   4.414198     1.0282   0
   10   28    0  10.392226   9.182060   4.515419     1.0642   0
   12   28    0  43.859884  52.328086   5.444274     1.1066   0
    2   29    0   0.550642   2.377328   4.973511     0.9994   0
    4   29    0   8.785212   8.494808   5.004503     1.0119   0
    6   29    0 305.403436 315.343476   9.748472     1.0323   0
    8   29    0 100.121267 103.279378   7.687480     1.0603   0
   10   29    0   0.278506   0.757099   4.251068     1.0953   0
    0   30    0 313.007592 323.932788  19.394883     1.0295   0
    2   30    0  63.242418  56.059383   6.291984     1.0336   0
    4   30    0   9.400655   8.108091   5.042442     1.0456   0
    6   30    0  66.996215  67.716023   5.866717     1.0655   0
    8   30    0 209.564141 215.932037   8.743510     1.0926   0
    2   31    0  14.046653  14.651525   6.695648     1.0678   0
    4   31    0   7.956129   6.094808   4.881832     1.0794   0
    6   31    0 348.550651 363.369425  11.450686     1.0987   0
    0   32    0 276.028123 301.325157  19.628624     1.0981   0
    2   32    0   0.060580   2.694275   5.960076     1.1020   0
    1    1    1 5721.51981 5719.73218   14.46465     0.0619   0
    2    1    1 1048.86792 1057.28996    4.04649     0.1005   0
    3    1    1 13376.7518 13458.5481    22.4292     0.1434   0
    4    1    1  80.952488  81.046556   1.768778     0.1876   0
    5    1    1 1496.41444 1495.03037    6.41183     0.2325   0
    6    1    1 1013.56045 1017.70981    5.27229     0.2776   0
    7    1    1 616.825036 629.213670   4.165801     0.3229   0
    8    1    1 140.140572 144.605327   2.795496     0.3683   0
    9    1    1 219.390756 227.527455   5.027099     0.4137   0
   10    1    1  45.045154  41.797476   3.138778     0.4593   0
   11    1    1   7.173054   6.417022   1.276259     0.5048   0
   12    1    1 358.351554 365.445760   4.100305     0.5504   0
   13    1    1 120.423850 118.966399   3.152671     0.5960   0
   14    1    1  31.501229  29.365722   1.954733     0.6417   0
   15    1    1  63.817568  60.615642   2.748397     0.6873   0
   16    1    1   0.937188   0.146412   1.916259     0.7330   0
   17    1    1  38.770083  38.566561   2.672900     0.7787   0
   18    1    1   0.112735   0.701527   2.253893     0.8243   0
   19    1    1  44.998285  39.678087   3.263206     0.8700   0
   20    1    1  31.566190  25.313661   3.165648     0.9157   0
   21    1    1   1.415178  -0.065649   2.834580     0.9614  -3
   22    1    1   1.121135  -0.867939   3.008549     1.0071  -3
   23    1    1  57.777573  56.859383   3.863587     1.0528   0
   24    1    1  14.857878  13.535266   3.234503     1.0985   0
    0    2    1 16042.5459 16037.7081    38.5815     0.0726   0
    1    2    1 590.567512 601.257184   2.611679     0.0858   0
    2    2    1 14472.5394 14645.9525    24.5515     0.1168   0
    3    2    1 11861.4350 12081.6017    21.6753     0.1552   0
    4    2    1 1019.86441 1007.68691    4.74718     0.1968   0
    5    2    1  87.794056  96.389302   2.025496     0.2399   0
    6    2    1 745.106000 727.077017   4.257022     0.2839   0
    7    2    1 6946.47266 6999.30456   14.82496     0.3283   0
    8    2    1 688.577478 672.845726   5.397633     0.3730   0
    9    2    1 561.666686 537.453375   6.865648     0.4180   0
   10    2    1 816.051970 792.541895   9.414426     0.4631   0
   11    2    1 1114.39768 1124.55713    6.04168     0.5083   0
   12    2    1  74.595083  73.368999   2.510610     0.5536   0
   13    2    1 693.601614 703.063280   5.254274     0.5990   0
   14    2    1 202.688759 195.905321   3.805267     0.6444   0
   15    2    1  32.808103  28.526867   2.151374     0.6899   0
   16    2    1 131.467986 129.428993   4.020763     0.7354   0
   17    2    1 545.574984 529.456429   6.338854     0.7809   0
   18    2    1  10.014229  11.215800   2.547633     0.8265   0
   19    2    1  28.295991  24.063814   2.994656     0.8720   0
   20    2    1   0.006928  -1.154198   2.712137     0.9176  -3
   21    2    1  52.146989  51.966559   3.724961     0.9632   0
   22    2    1   4.701054   5.288854   3.062137     1.0088   0
   23    2    1  14.799393  12.887785   3.250992     1.0545   0
   24    2    1  56.053154  55.454116   3.775801     1.1001   0
    1    3    1 10857.0069 10922.9759    19.5879     0.1151   0
    2    3    1 67130.6957 67573.3512   109.4748     0.1397   0
    3    3    1 5686.60203 5678.37341   11.62702     0.1732   0
    4    3    1 700.113899 705.631982   3.673282     0.2113   0
    5    3    1 6334.86160 6308.78555   15.27275     0.2519   0
    6    3    1   3.878851   3.906488   0.841603     0.2941   0
    7    3    1 568.406542 564.530471   4.204961     0.3371   0
    8    3    1  53.605293  59.295184   2.185420     0.3808   0
    9    3    1 546.568896 524.152613   6.849999     0.4250   0
   10    3    1 1660.38893 1648.45020   13.42901     0.4694   0
   11    3    1 503.701624 514.093072   4.301221     0.5141   0
   12    3    1  12.904211  13.766792   1.412824     0.5589   0
   13    3    1 1278.94635 1292.93879    6.61008     0.6039   0
   14    3    1 1678.98798 1651.75554    8.25252     0.6490   0
   15    3    1 266.811692 258.038902   4.529694     0.6941   0
   16    3    1  61.317803  54.979841   2.709542     0.7394   0
   17    3    1 262.766253 253.037376   5.261602     0.7847   0
   18    3    1 176.706938 168.882424   5.084122     0.8300   0
   19    3    1 409.863119 407.057969   6.812366     0.8754   0
   20    3    1  42.046434  35.307248   3.408244     0.9208   0
   21    3    1   6.213872   8.966717   3.093740     0.9663   0
   22    3    1  16.895439  15.822975   3.291068     1.0118   0
   23    3    1 285.091166 293.175539   6.548244     1.0572   0
   24    3    1  21.077565  21.805723   3.286259     1.1028   0
    0    4    1 3614.04775 3605.54921   12.16924     0.1393   0
    1    4    1 8558.10303 8586.94560   16.32305     0.1466   0
    2    4    1 1127.03116 1121.81667    4.33122     0.1666   0
    3    4    1 211.123443 208.841961   2.207328     0.1955   0
    4    4    1 311.656624 313.099965   2.628091     0.2299   0
    5    4    1 2377.73148 2401.26691    7.97519     0.2678   0
    6    4    1 136.078680 146.716014   2.360687     0.3078   0
    7    4    1 6652.35851 6640.10612   16.29985     0.3492   0
    8    4    1   8.755389  10.116716   1.318168     0.3915   0
    9    4    1  39.148144  43.293278   2.771374     0.4346   0
   10    4    1   1.892151   0.138092   2.068549     0.4781   0
   11    4    1 4489.54750 4495.28957   13.52939     0.5220   0
   12    4    1 537.012045 539.448794   4.262137     0.5662   0
   13    4    1 1399.58011 1402.27465    6.86969     0.6107   0
   14    4    1  13.400712  11.546564   1.638244     0.6553   0
   15    4    1  34.215431  33.480149   2.155954     0.7001   0
   16    4    1   4.357828   4.948854   2.115496     0.7449   0
   17    4    1 778.724906 754.463274   7.586335     0.7899   0
   18    4    1  11.871287  10.042289   2.588549     0.8350   0
   19    4    1 135.072509 132.591588   5.278778     0.8801   0
   20    4    1  24.638278  22.964043   3.186259     0.9253   0
   21    4    1  12.896942  12.602212   3.146565     0.9705   0
   22    4    1   6.654819   3.719694   2.959542     1.0158   0
   23    4    1   7.056217   4.471755   3.034122     1.0611   0
   24    4    1  72.211699  77.770220   4.204809     1.1065   0
    1    5    1 12433.7837 12582.1360    23.2041     0.1792   0
    2    5    1 6741.70279 6813.35038   14.85183     0.1959   0
    3    5    1 1461.94208 1455.21358    5.73779     0.2210   0
    4    5    1 100.325220 109.511438   2.099771     0.2519   0
    5    5    1 2052.27111 2028.32802    7.01786     0.2869   0
    6    5    1 2201.85110 2211.70967    8.09740     0.3245   0
    7    5    1 2513.06589 2544.38903    9.16817     0.3640   0
    8    5    1 919.718690 934.129666   6.528320     0.4048   0
    9    5    1  18.335944  20.289998   2.323588     0.4466   0
   10    5    1 247.929069 247.484705   4.316793     0.4891   0
   11    5    1  40.376604  39.104805   1.658015     0.5321   0
   12    5    1  81.589952  76.149991   2.416794     0.5755   0
   13    5    1  41.198568  44.682743   1.925496     0.6193   0
   14    5    1 844.919582 836.686929   6.004961     0.6633   0
   15    5    1  75.807591  74.152205   3.083893     0.7076   0
   16    5    1  28.401950  24.318776   2.331603     0.7520   0
   17    5    1 444.105393 441.241935   6.268091     0.7966   0
   18    5    1  18.350905  17.103052   2.785343     0.8413   0
   19    5    1 650.495809 643.109088   8.005953     0.8861   0
   20    5    1 105.833184  90.161059   4.767480     0.9310   0
   21    5    1   8.301721   7.074350   3.053511     0.9760   0
   22    5    1  22.666378  22.023891   3.278244     1.0210   0
   23    5    1 185.454350 190.305322   5.796946     1.0661   0
   24    5    1  11.567481  15.225036   5.326641     1.1113   0
    0    6    1 6925.95932 6976.29692   20.49076     0.2073   0
    1    6    1  21.039435  25.322058   1.258626     0.2122   0
    2    6    1 651.710005 651.404507   4.138320     0.2266   0
    3    6    1 791.097424 766.412127   4.344503     0.2486   0
    4    6    1 7151.90844 7123.29691   16.05511     0.2765   0
    5    6    1 7079.54432 6947.19006   14.57114     0.3086   0
    6    6    1 1580.13457 1580.56471    6.85137     0.3439   0
    7    6    1   8.903573   9.302976   1.156946     0.3814   0
    8    6    1 328.778554 326.186986   4.580610     0.4205   0
    9    6    1 631.700737 636.560997   8.055343     0.4609   0
   10    6    1 196.175416 185.912956   3.432213     0.5021   0
   11    6    1 1667.69202 1694.97691    7.04351     0.5441   0
   12    6    1   5.488751   5.648396   1.366259     0.5867   0
   13    6    1 1005.71981  997.82432    6.20595     0.6297   0
   14    6    1 380.019380 369.791561   4.509007     0.6730   0
   15    6    1  33.404169  33.162744   2.202519     0.7167   0
   16    6    1 734.008251 731.890757   6.480228     0.7606   0
   17    6    1   0.610130   0.011527   2.133130     0.8047   0
   18    6    1 200.188095 201.457229   5.540534     0.8490   0
   19    6    1 186.489081 183.657995   5.670686     0.8934   0
   20    6    1   1.641146   0.640763   2.864122     0.9379   0
   21    6    1 111.332109 111.391591   5.385343     0.9826   0
   22    6    1   4.093088   4.576488   3.039618     1.0273   0
   23    6    1   6.801003   5.938320   3.028320     1.0722   0
    1    7    1 2459.02173 2462.25926    8.27557     0.2457   0
    2    7    1 1593.43646 1559.18303    6.36611     0.2581   0
    3    7    1 2187.04437 2194.20586    8.08015     0.2777   0
    4    7    1 7834.16970 7809.23576   17.16901     0.3029   0
    5    7    1  61.261086  56.478543   1.861679     0.3325   0
    6    7    1 148.255534 139.480137   2.652671     0.3655   0
    7    7    1 5573.47131 5626.32761   15.95359     0.4010   0
    8    7    1 2309.47161 2302.87760   10.43702     0.4383   0
    9    7    1 1919.85576 1901.87765   15.13298     0.4772   0
   10    7    1 130.050498 132.034336   2.945420     0.5172   0
   11    7    1 742.107800 754.534266   4.958396     0.5580   0
   12    7    1 143.720804 145.351129   3.117786     0.5996   0
   13    7    1 1116.17242 1106.21362    6.59114     0.6417   0
   14    7    1 378.260063 377.429728   4.617480     0.6843   0
   15    7    1 1549.11652 1532.39677    8.75229     0.7273   0
   16    7    1 425.545787 415.541938   5.347633     0.7706   0
   17    7    1 184.995446 181.893873   4.503282     0.8141   0
   18    7    1  15.752442  14.591678   2.797939     0.8579   0
   19    7    1  67.359817  62.004497   3.763206     0.9019   0
   20    7    1  18.943212  15.710227   3.088320     0.9461   0
   21    7    1  89.045565  81.964876   4.416793     0.9904   0
   22    7    1  42.808862  43.335033   3.593664     1.0348   0
   23    7    1  48.310178  49.001598   3.890839     1.0793   0
    0    8    1   2.745974   5.310839   1.335725     0.2756   0
    1    8    1 2448.29694 2440.08369    8.23954     0.2793   0
    2    8    1 621.094047 616.621305   4.520305     0.2903   0
    3    8    1 18370.8995 18356.4865    34.5377     0.3078   0
    4    8    1  43.719472  42.037095   1.758549     0.3308   0
    5    8    1 1202.00500 1182.69452    6.45282     0.3581   0
    6    8    1 142.537987 147.568686   3.527404     0.3889   0
    7    8    1 1020.13576 1017.08385    7.76030     0.4224   0
    8    8    1 168.368346 166.069447   4.274809     0.4581   0
    9    8    1 422.122109 422.832013   5.227786     0.4954   0
   10    8    1 105.468582 106.523652   2.651832     0.5340   0
   11    8    1 177.336807 176.504560   2.784656     0.5736   0
   12    8    1   0.513471   1.608015   1.258397     0.6141   0
   13    8    1   9.402172  10.485037   1.627099     0.6553   0
   14    8    1  20.218192  19.418166   1.914504     0.6971   0
   15    8    1 161.093168 155.472502   4.073511     0.7393   0
   16    8    1 190.743576 184.080895   4.349236     0.7820   0
   17    8    1  26.936007  23.856715   2.431603     0.8249   0
   18    8    1  50.125463  48.697628   3.192290     0.8682   0
   19    8    1  27.202301  26.563585   3.153358     0.9117   0
   20    8    1  29.513840  29.446714   3.282595     0.9553   0
   21    8    1 234.951422 237.179363   6.157709     0.9992   0
   22    8    1  18.405248  16.428013   3.411832     1.0433   0
   23    8    1  37.059750  36.219004   3.628473     1.0874   0
    1    9    1 226.890966 231.930508   2.895954     0.3131   0
    2    9    1  22.289591  23.432974   1.383206     0.3230   0
    3    9    1  58.518624  57.159459   2.092443     0.3388   0
    4    9    1   6.760527   6.078778   1.219618     0.3598   0
    5    9    1 1568.04972 1540.25937    7.51954     0.3850   0
    6    9    1 6492.29910 6456.42675   20.19710     0.4138   0
    7    9    1 302.170546 304.990042   5.036030     0.4455   0
    8    9    1 117.535398 122.366398   3.729007     0.4794   0
    9    9    1 5351.24723 5378.32000   17.39107     0.5152   0
   10    9    1 561.811213 577.554897   4.177557     0.5524   0
   11    9    1 746.813602 750.038847   4.696564     0.5908   0
   12    9    1  41.471589  44.117247   1.800000     0.6302   0
   13    9    1 485.926856 481.171702   4.769847     0.6704   0
   14    9    1   2.290215   2.094046   1.721221     0.7113   0
   15    9    1 1647.34460 1666.45019    9.30595     0.7527   0
   16    9    1 231.989633 231.225928   4.733969     0.7947   0
   17    9    1  96.224706 104.670981   4.315648     0.8370   0
   18    9    1 145.494572 142.735862   4.685190     0.8796   0
   19    9    1 305.324643 302.008363   6.323053     0.9226   0
   20    9    1  15.306082  12.111296   3.074961     0.9658   0
   21    9    1  33.095561  31.643737   3.655572     1.0092   0
   22    9    1  45.533896  41.490835   3.741145     1.0528   0
   23    9    1   7.558440   9.195113   2.939771     1.0966   0
    0   10    1 205.400780 201.322115   4.533435     0.3440   0
    1   10    1 3227.83842 3227.23628   10.39145     0.3470   0
    2   10    1  58.018590  64.068390   2.267481     0.3559   0
    3   10    1 6594.79836 6630.98399   18.03626     0.3703   0
    4   10    1 172.368939 176.140438   3.507939     0.3896   0
    5   10    1  97.583713 103.977851   3.228244     0.4131   0
    6   10    1 533.755396 542.663298   6.274198     0.4400   0
    7   10    1 1007.74759 1005.86248    8.58069     0.4699   0
    8   10    1 167.141882 163.499218   2.740458     0.5022   0
    9   10    1 441.356885 437.732012   4.294732     0.5364   0
   10   10    1  40.859679  43.566789   1.630076     0.5723   0
   11   10    1 346.351959 345.183931   3.544732     0.6095   0
   12   10    1 343.451707 344.915992   3.777404     0.6477   0
   13   10    1 434.830518 443.008347   4.413969     0.6869   0
   14   10    1   6.324648   3.737251   1.819694     0.7269   0
   15   10    1 114.651779 118.612964   3.926030     0.7675   0
   16   10    1  47.972761  46.037018   2.647557     0.8086   0
   17   10    1   4.040864   2.520229   2.291755     0.8502   0
   18   10    1 113.085409 115.854185   4.626564     0.8922   0
   19   10    1  18.557597  14.594960   2.854503     0.9346   0
   20   10    1 115.050480 121.236628   5.728091     0.9773   0
   21   10    1  48.312347  48.860605   3.907404     1.0202   0
   22   10    1  12.307433  11.914197   3.019771     1.0634   0
   23   10    1  21.934639  22.911982   3.135190     1.1068   0
    1   11    1 515.054138 531.373986   5.462747     0.3810   0
    2   11    1 467.995841 468.161016   4.737175     0.3891   0
    3   11    1 112.711055 119.956475   3.213816     0.4024   0
    4   11    1 138.754365 149.542731   3.647481     0.4202   0
    5   11    1 4317.87030 4337.94608   16.65366     0.4420   0
    6   11    1 2934.19817 2956.53402   15.04153     0.4673   0
    7   11    1 332.717733 340.254160   3.430381     0.4955   0
    8   11    1 155.045385 150.607617   2.759923     0.5263   0
    9   11    1 355.345787 348.383167   3.830381     0.5590   0
   10   11    1 483.135616 495.667120   4.170839     0.5935   0
   11   11    1  24.025817  24.141829   1.564656     0.6294   0
   12   11    1 199.439346 193.751123   3.350687     0.6666   0
   13   11    1  37.518373  37.859843   1.976946     0.7047   0
   14   11    1  11.711766  10.390075   1.801756     0.7437   0
   15   11    1 133.041925 131.103039   4.039618     0.7834   0
   16   11    1 107.354943 106.206858   4.115572     0.8238   0
   17   11    1 120.868044 122.126704   4.505267     0.8646   0
   18   11    1  97.796277  93.597699   4.538396     0.9060   0
   19   11    1 239.059264 256.134322   5.758854     0.9478   0
   20   11    1  11.204564  13.154044   3.250992     0.9899   0
   21   11    1   2.346996   4.083740   2.900763     1.0323   0
   22   11    1   7.615485   8.321755   3.126259     1.0750   0
    0   12    1 148.348852 144.670213   6.247175     0.4125   0
    1   12    1   5.305396   6.106870   1.794809     0.4150   0
    2   12    1   6.376316   5.900686   1.825114     0.4225   0
    3   12    1 1350.70437 1330.58764    9.17023     0.4347   0
    4   12    1 3375.96126 3358.19046   15.32023     0.4512   0
    5   12    1 875.107698 852.404484   8.740610     0.4716   0
    6   12    1 229.407405 220.610662   3.052671     0.4954   0
    7   12    1 112.618150 112.625942   2.663053     0.5222   0
    8   12    1 1671.99353 1659.61813    7.48710     0.5514   0
    9   12    1  16.644606  18.285570   1.644962     0.5827   0
   10   12    1   0.066075  -0.406870   1.378015     0.6159  -3
   11   12    1 679.693410 682.413664   5.386564     0.6506   0
   12   12    1  44.952048  44.387018   2.055725     0.6866   0
   13   12    1 561.536893 567.200699   5.351068     0.7237   0
   14   12    1   0.602525   1.616870   1.813740     0.7617   0
   15   12    1  14.795034  12.916105   2.300610     0.8005   0
   16   12    1  45.775896  44.917171   3.197175     0.8400   0
   17   12    1   7.748539   7.319465   2.674275     0.8802   0
   18   12    1  37.594353  38.578698   3.081679     0.9208   0
   19   12    1  13.320974  12.186487   2.633511     0.9619   0
   20   12    1  23.923566  23.781295   3.192977     1.0034   0
   21   12    1  83.342223  86.211441   5.191068     1.0453   0
   22   12    1   2.289639   2.209160   3.299618     1.0875   0
    1   13    1 537.068197 522.761010   7.963282     0.4491   0
    2   13    1 321.464413 310.274774   6.543969     0.4560   0
    3   13    1 358.069257 338.274771   6.835877     0.4673   0
    4   13    1 1957.14258 1940.05322    9.36595     0.4828   0
    5   13    1 348.238863 343.150343   3.518168     0.5019   0
    6   13    1  20.259123  19.457173   1.440992     0.5243   0
    7   13    1 784.798955 774.915943   5.216946     0.5496   0
    8   13    1 149.734413 142.165633   3.113893     0.5775   0
    9   13    1 1806.25174 1777.87766    8.54893     0.6075   0
   10   13    1  11.814429  12.894197   1.761908     0.6394   0
   11   13    1 663.683876 654.759468   5.498778     0.6728   0
   12   13    1  42.710279  41.002209   2.189160     0.7077   0
   13   13    1 232.505168 226.652646   4.215419     0.7437   0
   14   13    1  58.422634  54.888849   2.633053     0.7808   0
   15   13    1 129.722591 125.297696   4.094656     0.8187   0
   16   13    1  22.207558  22.423662   2.941679     0.8574   0
   17   13    1  82.343723  79.059533   4.227251     0.8967   0
   18   13    1  11.839430  11.172670   2.928778     0.9367   0
   19   13    1   0.002140   0.955038   2.706641     0.9771   0
   20   13    1   3.386950   2.612519   2.867710     1.0180   0
   21   13    1  31.062080  30.394500   3.903893     1.0593   0
   22   13    1   2.450403   1.117175   3.255801     1.1009   0
    0   14    1 243.896810 250.427453   6.895801     0.4810   0
    1   14    1 3436.68762 3455.18282   14.75015     0.4832   0
    2   14    1 1167.50672 1148.00750    7.51069     0.4896   0
    3   14    1 4747.59499 4799.19793   14.57794     0.5002   0
    4   14    1  35.138135  32.931065   1.667939     0.5146   0
    5   14    1 1351.11864 1340.16015    6.95962     0.5326   0
    6   14    1 645.095945 641.398401   4.898549     0.5538   0
    7   14    1 310.581580 305.472485   3.756641     0.5778   0
    8   14    1   4.401053   3.562366   1.493130     0.6044   0
    9   14    1 660.062047 634.067104   5.766488     0.6331   0
   10   14    1 280.229091 277.348060   4.546106     0.6638   0
   11   14    1  24.822853  22.585570   2.065038     0.6961   0
   12   14    1   4.425088   3.554045   1.870229     0.7298   0
   13   14    1   2.674323   1.998473   1.964809     0.7648   0
   14   14    1  29.596271  29.643203   2.401679     0.8009   0
   15   14    1   0.956337   0.818779   2.143130     0.8379   0
   16   14    1   9.268793   7.495037   2.746412     0.8757   0
   17   14    1  11.356244   8.491831   2.775267     0.9143   0
   18   14    1  97.332854 100.526706   5.204656     0.9535   0
   19   14    1 113.058544 115.713727   5.224427     0.9933   0
   20   14    1 151.585048 156.011433   5.545038     1.0335   0
   21   14    1 122.815606 125.403803   6.644961     1.0742   0
    1   15    1 367.569311 361.944997   4.144427     0.5173   0
    2   15    1 262.505957 257.255696   3.457328     0.5234   0
    3   15    1 1345.32441 1315.44260    6.80832     0.5333   0
    4   15    1 1034.55429 1025.70981    6.19954     0.5468   0
    5   15    1 199.807782 195.886237   3.389618     0.5638   0
    6   15    1  63.477202  63.552665   2.556107     0.5838   0
    7   15    1 1446.55908 1421.19068    7.75069     0.6067   0
    8   15    1 263.578681 268.231267   4.125648     0.6320   0
    9   15    1 4093.84552 4067.57969   16.18183     0.6595   0
   10   15    1   7.337216   6.584808   2.062137     0.6890   0
   11   15    1 185.214738 178.110667   4.551984     0.7202   0
   12   15    1   1.563459   1.803359   2.073588     0.7528   0
   13   15    1 834.828314 822.297617   7.839694     0.7868   0
   14   15    1 115.075263 111.646552   4.543206     0.8219   0
   15   15    1 707.825788 703.267096   7.667480     0.8580   0
   16   15    1   3.393549   6.413205   2.975038     0.8950   0
   17   15    1 213.526825 215.730510   6.195572     0.9328   0
   18   15    1   2.155591   2.100916   3.328091     0.9712   0
   19   15    1 189.478572 194.092345   6.869618     1.0103   0
   20   15    1  10.530247   9.270762   3.613816     1.0499   0
   21   15    1  50.651696  50.425643   4.677099     1.0900   0
    0   16    1 1314.10031 1316.38916    8.74359     0.5496   0
    1   16    1 1206.02374 1195.24414    6.14237     0.5515   0
    2   16    1 2469.43291 2449.60278    9.72351     0.5571   0
    3   16    1 5569.42478 5585.40395   16.66107     0.5665   0
    4   16    1 234.549897 232.827455   3.688015     0.5792   0
    5   16    1 897.076855 882.541885   6.114198     0.5953   0
    6   16    1  11.001866  10.313968   1.640076     0.6143   0
    7   16    1 178.026658 172.654942   3.624809     0.6360   0
    8   16    1 234.861469 232.786997   4.136564     0.6602   0
    9   16    1 1052.33901 1023.72508    8.31595     0.6866   0
   10   16    1 1263.35500 1226.25940    9.25542     0.7150   0
   11   16    1  13.793362   9.793358   2.364504     0.7451   0
   12   16    1  25.995984  24.039997   2.660687     0.7767   0
   13   16    1  88.924929  83.721365   3.929160     0.8097   0
   14   16    1   0.626317   0.537710   2.414733     0.8438   0
   15   16    1 269.468899 266.102260   6.064121     0.8790   0
   16   16    1  85.870954  81.516021   4.354351     0.9152   0
   17   16    1   8.917624   5.877938   3.425496     0.9522   0
   18   16    1   5.997501   1.024275   3.398320     0.9899   0
   19   16    1  91.956181  91.553425   5.583740     1.0282   0
   20   16    1 142.243936 141.435862   6.401984     1.0671   0
   21   16    1 108.575136 115.674033   6.528778     1.1066   0
    1   17    1  15.534213  15.227708   1.398244     0.5857   0
    2   17    1  71.596053  70.005107   2.514962     0.5910   0
    3   17    1 1023.82950 1010.19073    6.55221     0.5998   0
    4   17    1 581.107611 578.486194   5.211373     0.6119   0
    5   17    1 169.311765 163.724409   3.555648     0.6271   0
    6   17    1   1.670943   1.436412   1.520305     0.6451   0
    7   17    1 201.224191 199.196161   3.947404     0.6659   0
    8   17    1   0.618710   0.381603   1.828778     0.6890   0
    9   17    1 1282.13037 1253.87009    9.39488     0.7144   0
   10   17    1 297.105776 288.686990   5.464427     0.7417   0
   11   17    1  19.574114  17.355952   2.607252     0.7707   0
   12   17    1 226.018670 220.033563   5.449160     0.8013   0
   13   17    1 517.981979 506.045745   7.183663     0.8333   0
   14   17    1  21.027836  21.653356   2.967023     0.8666   0
   15   17    1 383.445746 379.510644   6.684579     0.9009   0
   16   17    1   7.516896   6.826946   2.983358     0.9362   0
   17   17    1  32.851917  31.701294   3.983358     0.9724   0
   18   17    1  51.440950  54.667246   4.396946     1.0093   0
   19   17    1  53.584397  57.043200   4.451374     1.0469   0
   20   17    1  22.898751  25.807478   3.821679     1.0852   0
    0   18    1 2419.73497 2442.20583   12.19366     0.6182   0
    1   18    1 145.351487 145.370213   2.890152     0.6199   0
    2   18    1 131.067842 126.624413   3.288778     0.6249   0
    3   18    1 675.414404 666.038093   5.649083     0.6332   0
    4   18    1 114.291723 112.263346   3.300381     0.6447   0
    5   18    1 155.536298 151.741968   3.632137     0.6591   0
    6   18    1  64.711567  61.400298   2.903587     0.6763   0
    7   18    1  58.486508  53.253505   2.628702     0.6962   0
    8   18    1  52.772905  51.485490   2.701450     0.7183   0
    9   18    1  74.596932  67.235794   3.595419     0.7427   0
   10   18    1 307.931168 304.528973   5.749007     0.7690   0
   11   18    1 172.067198 172.264103   5.079312     0.7970   0
   12   18    1 557.152822 547.783908   7.345877     0.8267   0
   13   18    1 176.108833 166.931279   5.378091     0.8577   0
   14   18    1  39.205617  38.932057   3.398397     0.8900   0
   15   18    1  13.000546   8.922900   3.007481     0.9235   0
   16   18    1   3.858437   6.155343   3.004122     0.9579   0
   17   18    1   0.036407   2.671068   3.436946     0.9933   0
   18   18    1  85.696443  86.551899   5.153664     1.0295   0
   19   18    1  65.630728  65.886176   4.567480     1.0664   0
   20   18    1   4.159867   1.562519   3.395343     1.1040   0
    1   19    1 221.169414 217.889288   3.406488     0.6541   0
    2   19    1   2.477048   1.828015   1.501374     0.6588   0
    3   19    1   6.289587   5.628854   1.718320     0.6667   0
    4   19    1   7.524816   4.899770   1.817557     0.6776   0
    5   19    1 230.620612 222.365624   4.336335     0.6914   0
    6   19    1 165.609879 164.559523   4.140687     0.7078   0
    7   19    1  94.372192  91.960295   3.709923     0.7268   0
    8   19    1   3.492082   0.676259   2.049465     0.7481   0
    9   19    1   0.086198   1.198320   2.276030     0.7715   0
   10   19    1   6.827956   5.462060   2.549847     0.7968   0
   11   19    1 200.400630 199.735855   5.520381     0.8239   0
   12   19    1 246.773188 233.290050   5.785954     0.8526   0
   13   19    1  87.874864  85.295410   4.472519     0.8827   0
   14   19    1  51.319365  48.125796   3.631297     0.9142   0
   15   19    1   4.036637   2.319313   3.052671     0.9468   0
   16   19    1  27.614667  25.506409   3.357633     0.9804   0
   17   19    1   3.580094   3.231374   2.997481     1.0150   0
   18   19    1  46.210293  46.632667   4.326183     1.0505   0
   19   19    1  12.516967  14.500304   3.693664     1.0867   0
    0   20    1 1331.17825 1307.61054    9.53885     0.6868   0
    1   20    1 486.203935 482.060251   4.891984     0.6883   0
    2   20    1   6.960277   5.823511   1.643969     0.6928   0
    3   20    1 322.129594 318.299964   5.215954     0.7003   0
    4   20    1  77.396675  76.683961   3.451221     0.7107   0
    5   20    1   0.164181   0.809542   1.900305     0.7238   0
    6   20    1 115.088205 111.490827   3.950152     0.7396   0
    7   20    1  57.651933  50.714727   2.799007     0.7577   0
    8   20    1   0.307118   0.674885   2.299694     0.7781   0
    9   20    1 390.944561 375.127439   6.320915     0.8007   0
   10   20    1 368.135288 364.824386   6.480763     0.8251   0
   11   20    1 233.568273 235.003027   5.809999     0.8513   0
   12   20    1 294.143846 289.544242   6.299770     0.8791   0
   13   20    1 175.416702 169.028225   5.541297     0.9084   0
   14   20    1  61.971021  59.599306   3.859694     0.9390   0
   15   20    1  14.795992  14.469311   3.249542     0.9707   0
   16   20    1  21.310995  22.367249   3.393053     1.0036   0
   17   20    1  19.993508  17.213510   3.255267     1.0374   0
   18   20    1  25.925059  27.080989   3.961908     1.0721   0
   19   20    1  15.572498  16.512136   3.682519     1.1076   0
    1   21    1  31.924699  31.887554   2.126107     0.7225   0
    2   21    1 679.593248 675.992290   5.877251     0.7268   0
    3   21    1  45.083882  41.155797   2.559542     0.7340   0
    4   21    1   0.134285  -0.261832   2.097710     0.7439  -3
    5   21    1 772.888085 767.999913   7.155419     0.7564   0
    6   21    1   3.980211   2.715114   2.165267     0.7715   0
    7   21    1  23.036076  20.056563   2.490687     0.7889   0
    8   21    1  81.064922  79.203808   4.016717     0.8086   0
    9   21    1 102.164086  98.527470   4.807175     0.8303   0
   10   21    1   2.220578   1.115496   2.733358     0.8539   0
   11   21    1   9.878382  10.931144   2.998626     0.8792   0
   12   21    1   3.589061   4.898473   2.969923     0.9062   0
   13   21    1  88.623311  93.125944   4.974885     0.9346   0
   14   21    1  18.645594  17.117326   3.240992     0.9643   0
   15   21    1  76.035119  75.648846   4.147786     0.9953   0
   16   21    1  13.199588  11.804579   3.236259     1.0273   0
   17   21    1   0.021196   0.946183   2.978778     1.0604   0
   18   21    1  13.611332  14.274350   3.723893     1.0944   0
    0   22    1 664.217817 671.767100   8.574656     0.7553   0
    1   22    1 703.969646 704.968623   6.157938     0.7567   0
    2   22    1 233.679784 239.765622   4.849160     0.7609   0
    3   22    1 361.911219 356.741945   5.527938     0.7677   0
    4   22    1 124.391208 117.334338   4.183053     0.7772   0
    5   22    1   1.857995   0.561298   2.275496     0.7892   0
    6   22    1  34.276673  30.445645   2.699618     0.8037   0
    7   22    1 548.133283 546.119022   6.746946     0.8204   0
    8   22    1  14.207031  14.125037   2.791984     0.8393   0
    9   22    1 399.295733 380.535835   6.706564     0.8602   0
   10   22    1  75.716198  70.250374   4.090687     0.8830   0
   11   22    1  59.427076  53.110910   3.701832     0.9076   0
   12   22    1  57.263243  51.934498   3.787175     0.9337   0
   13   22    1  36.738611  33.122821   3.583129     0.9613   0
   14   22    1 172.243015 172.635858   6.155343     0.9902   0
   15   22    1   0.624017   0.291450   3.105190     1.0204   0
   16   22    1  92.255540  91.706860   4.865648     1.0517   0
   17   22    1  43.031407  43.820758   3.659160     1.0840   0
    1   23    1   3.435964   4.260763   2.095649     0.7910   0
    2   23    1  43.016566  38.856942   2.759542     0.7949   0
    3   23    1 106.150066 104.887011   4.242290     0.8015   0
    4   23    1  29.212329  24.255341   2.634885     0.8106   0
    5   23    1   8.603935   7.289083   2.364046     0.8221   0
    6   23    1   0.144410   0.567863   2.454885     0.8360   0
    7   23    1 121.975855 118.377849   5.051984     0.8521   0
    8   23    1 226.146385 227.703028   5.862060     0.8703   0
    9   23    1 506.043063 489.899181   7.403969     0.8905   0
   10   23    1  53.819421  48.759307   3.661679     0.9125   0
   11   23    1  23.215264  22.024349   3.399771     0.9363   0
   12   23    1   0.836360   0.607176   3.094045     0.9617   0
   13   23    1 223.699437 227.762570   6.298854     0.9885   0
   14   23    1  57.975603  57.965261   4.060916     1.0166   0
   15   23    1 112.553628 109.930522   5.382366     1.0461   0
   16   23    1   0.086765   1.931526   3.065878     1.0766   0
   17   23    1   1.825335   0.633893   2.993053     1.1082   0
    0   24    1   0.040644  -0.845038   3.090687     0.8240  -3
    1   24    1  92.121161  90.216784   3.978626     0.8252   0
    2   24    1 104.540068 100.693882   4.323435     0.8290   0
    3   24    1 499.479898 499.319791   7.091068     0.8353   0
    4   24    1   0.042605   0.785878   2.563206     0.8440   0
    5   24    1  58.945720  51.196254   3.439236     0.8551   0
    6   24    1  70.279623  62.295413   3.692290     0.8684   0
    7   24    1  18.227657  14.650609   3.476106     0.8840   0
    8   24    1 283.923541 288.762563   6.487022     0.9015   0
    9   24    1  35.267936  36.719996   3.588473     0.9211   0
   10   24    1   9.047874  10.168396   3.190305     0.9424   0
   11   24    1  13.864550  12.129464   3.249236     0.9654   0
   12   24    1   0.001612  -1.313740   3.059160     0.9900  -3
   13   24    1  78.273099  77.723655   4.339618     1.0161   0
   14   24    1 101.890562 102.994645   5.203358     1.0435   0
   15   24    1   0.153444   0.691985   3.059313     1.0722   0
   16   24    1  16.970418  14.484121   3.214274     1.1020   0
    1   25    1  61.851820  60.169612   3.788015     0.8595   0
    2   25    1 291.966227 290.548059   6.672900     0.8631   0
    3   25    1  24.721220  22.853891   3.030916     0.8692   0
    4   25    1   6.219701   4.470763   2.776870     0.8775   0
    5   25    1 247.701454 256.640429   6.115037     0.8882   0
    6   25    1   0.931134   0.087786   2.826870     0.9011   0
    7   25    1 172.965766 170.235095   5.743434     0.9160   0
    8   25    1  29.403331  28.390073   3.656717     0.9330   0
    9   25    1 105.653623 103.199988   5.530152     0.9519   0
   10   25    1   2.407883   4.160839   3.038931     0.9725   0
   11   25    1   6.717705   6.429389   3.189618     0.9948   0
   12   25    1  30.708680  32.115493   3.695877     1.0187   0
   13   25    1  26.223502  25.778852   3.480305     1.0441   0
   14   25    1 135.066902 138.632809   5.652671     1.0708   0
   15   25    1  30.802532  27.100455   3.519847     1.0988   0
    0   26    1 174.858905 178.464102   7.865801     0.8926   0
    1   26    1  16.574985  16.301907   3.496793     0.8937   0
    2   26    1   0.222333  -0.390840   2.869542     0.8972  -3
    3   26    1   4.088041   4.520534   2.762671     0.9030   0
    4   26    1  96.322809  98.722890   5.009999     0.9111   0
    5   26    1 495.099857 499.782386   7.613205     0.9214   0
    6   26    1   4.895958   5.058625   3.022061     0.9338   0
    7   26    1 278.077234 279.686228   6.640839     0.9482   0
    8   26    1  73.398863  66.311214   4.126183     0.9646   0
    9   26    1  15.039250  10.619388   3.416641     0.9829   0
   10   26    1   4.771032   3.782519   3.258244     1.0029   0
   11   26    1  95.762798  97.534340   5.779923     1.0246   0
   12   26    1  50.390787  49.984269   4.223129     1.0478   0
   13   26    1 251.814099 262.028215   6.432366     1.0725   0
   14   26    1  23.496134  26.788928   3.516335     1.0985   0
    1   27    1 491.773199 512.598416   8.939541     0.9280   0
    2   27    1   2.883403   2.801374   3.379542     0.9314   0
    3   27    1  31.896275  31.631370   3.631145     0.9370   0
    4   27    1   0.013935   1.234275   2.920763     0.9447   0
    5   27    1  64.457148  60.506024   3.910534     0.9547   0
    6   27    1 395.517249 403.366367   7.346259     0.9666   0
    7   27    1 129.040121 129.351894   5.637328     0.9806   0
    8   27    1  28.937398  24.105112   3.495572     0.9965   0
    9   27    1  14.123360  13.116563   3.291221     1.0142   0
   10   27    1   3.906892   1.793359   3.050458     1.0336   0
   11   27    1   2.267446   2.476641   3.059923     1.0546   0
   12   27    1   0.725789   1.544427   3.084961     1.0772   0
   13   27    1   0.003571  -2.136641   2.991755     1.1012  -3
    0   28    1 177.621535 171.589294  12.432670     0.9612   0
    1   28    1   0.006520   4.219007   3.421908     0.9623   0
    2   28    1  22.104345  21.339234   3.805572     0.9655   0
    3   28    1  44.714156  43.776255   4.190839     0.9709   0
    4   28    1 105.559758 109.959530   6.038625     0.9784   0
    5   28    1  62.283039  62.602207   3.978091     0.9880   0
    6   28    1   2.940814   1.820839   3.075267     0.9996   0
    7   28    1 321.567568 335.063321   6.939160     1.0131   0
    8   28    1  60.058710  60.273657   4.060076     1.0285   0
    9   28    1   0.085897   1.087939   3.035878     1.0456   0
   10   28    1   0.429600   0.256336   3.038855     1.0644   0
   11   28    1 102.181360 101.286248   5.441908     1.0849   0
   12   28    1   8.397084   8.460686   3.228244     1.1068   0
    1   29    1 204.691087 210.080129   7.061526     0.9965   0
    2   29    1   0.911805   3.893129   3.468015     0.9997   0
    3   29    1   3.188645  -0.384733   3.340610     1.0049  -3
    4   29    1   9.934147   7.828091   3.600992     1.0121   0
    5   29    1  16.948970  14.486716   3.251984     1.0214   0
    6   29    1 106.066292 112.824415   5.549236     1.0326   0
    7   29    1   0.255262  -1.485496   3.115114     1.0457  -3
    8   29    1  40.357800  37.356332   3.616717     1.0606   0
    9   29    1  17.208381  17.491830   3.373206     1.0772   0
   10   29    1   0.613783  -0.825954   2.982824     1.0955  -3
    0   30    1   0.011076  -4.172519   5.995267     1.0298  -3
    1   30    1   1.741390   2.251374   4.366717     1.0308   0
    2   30    1  26.205690  26.734119   4.033206     1.0338   0
    3   30    1  11.584521   7.777022   3.622900     1.0389   0
    4   30    1   7.844554   8.229007   3.607175     1.0459   0
    5   30    1   1.733284   4.189694   3.576717     1.0549   0
    6   30    1   1.396233  -0.580153   2.997557     1.0657  -3
    7   30    1  93.290701  99.809912   5.181068     1.0784   0
    8   30    1  11.093981   9.403129   3.169847     1.0929   0
    9   30    1   4.789232   4.531068   3.058015     1.1090   0
    1   31    1  23.085246  21.473814   4.771603     1.0651   0
    2   31    1  28.547055  26.031295   4.866335     1.0680   0
    3   31    1  25.155326  21.840761   3.870687     1.0729   0
    4   31    1  25.770623  23.916868   3.890381     1.0797   0
    5   31    1   1.529943  -1.109160   3.400763     1.0884  -3
    6   31    1  17.437015  18.503738   3.912290     1.0989   0
    0   32    1   3.367725   3.360076   5.760686     1.0984   0
    1   32    1   5.458779   6.902213   4.331068     1.0994   0
    2   32    1  63.801448  61.643581   5.592900     1.1022   0
    3   32    1   0.407910   2.543740   3.389847     1.1069   0
    0    0    2 443.362594  -0.556488   0.750992     0.0474  -3
    1    0    2 13860.9312 13668.4717    64.4239     0.0659   0
    2    0    2 3095.72137 3203.16758   11.63946     0.1030   0
    3    0    2 162.431929 172.371736   3.636259     0.1452   0
    4    0    2 605.550694 593.732758   5.690915     0.1890   0
    5    0    2 7461.82051 7521.94572   23.90603     0.2335   0
    6    0    2 10706.6941 10676.1820    31.5515     0.2785   0
    7    0    2 1822.01598 1839.38147   11.25649     0.3237   0
    8    0    2 2130.49793 2158.05319   12.71840     0.3690   0
    9    0    2 941.804032 938.213635  12.940838     0.4144   0
   10    0    2  18.164856  19.721219   3.765954     0.4598   0
   11    0    2   0.441615   2.552213   1.739160     0.5053   0
   12    0    2 6673.39369 6711.83130   25.83099     0.5509   0
   13    0    2 363.887188 383.583926   6.242442     0.5965   0
   14    0    2  32.705898  32.223279   2.847404     0.6421   0
   15    0    2   4.953711   3.156717   2.409084     0.6877   0
   16    0    2   2.496925   3.122595   2.698931     0.7333   0
   17    0    2  84.878962  84.970983   5.478320     0.7790   0
   18    0    2 854.461862 858.038071  11.383968     0.8246   0
   19    0    2  35.757827  33.351752   4.520458     0.8703   0
   20    0    2  79.632687  77.241213   5.700381     0.9160   0
   21    0    2  15.639640  11.135037   4.260000     0.9617   0
   22    0    2  23.087651  23.900990   4.797099     1.0073   0
   23    0    2  33.869436  28.004119   4.910992     1.0530   0
   24    0    2 539.368495 568.519020  10.992213     1.0987   0
    1    1    2 20821.4727 20853.5091    34.3585     0.0743   0
    2    1    2 4570.91880 4546.58727   10.03885     0.1086   0
    3    1    2 3145.53508 3204.93094    7.89427     0.1492   0
    4    1    2 1135.60925 1145.89300    4.75962     0.1921   0
    5    1    2 525.132053 546.165587   3.473740     0.2361   0
    6    1    2 2729.61689 2743.68671    8.49259     0.2806   0
    7    1    2 4083.93898 4062.49573   11.87717     0.3255   0
    8    1    2 569.901388 579.590011   4.745648     0.3705   0
    9    1    2 189.152827 191.024406   5.038015     0.4158   0
   10    1    2 3397.91810 3380.07596   18.76641     0.4611   0
   11    1    2 1311.02811 1293.19833    6.50519     0.5065   0
   12    1    2 5060.08476 5091.41927   15.30519     0.5520   0
   13    1    2 158.999614 157.377845   3.278626     0.5975   0
   14    1    2 879.304431 876.977000   6.412213     0.6430   0
   15    1    2   3.787275   3.297099   1.766641     0.6886   0
   16    1    2 195.645188 188.176315   4.412900     0.7341   0
   17    1    2  62.989450  58.394497   3.018702     0.7797   0
   18    1    2 1100.45777 1101.33575    8.87824     0.8253   0
   19    1    2  48.913357  43.102056   3.316946     0.8710   0
   20    1    2  24.631423  19.202593   3.056946     0.9166   0
   21    1    2  47.336057  41.917782   3.512442     0.9623   0
   22    1    2  13.018474   9.763968   3.193358     1.0079   0
   23    1    2 175.611204 183.163338   5.815801     1.0536   0
   24    1    2   0.892004  -0.387786   3.012137     1.0993  -3
    0    2    2 2516.74857 2585.55696    9.79595     0.0834   0
    1    2    2 7593.45828 7653.28158   13.57030     0.0951   0
    2    2    2 31648.7134 31498.3171    55.3559     0.1238   0
    3    2    2 4070.48892 4032.94611    9.40977     0.1606   0
    4    2    2 7192.38494 7254.67857   14.11397     0.2011   0
    5    2    2 2073.84396 2091.10663    6.61969     0.2434   0
    6    2    2 3942.28739 3934.41177   10.09320     0.2868   0
    7    2    2 712.233312 711.284653   4.161908     0.3309   0
    8    2    2  59.409962  65.154267   2.145954     0.3753   0
    9    2    2 1562.38994 1555.29753   11.20549     0.4200   0
   10    2    2 1427.31088 1418.77847   12.53237     0.4649   0
   11    2    2 477.603557 467.394604   4.090458     0.5100   0
   12    2    2 628.717004 623.440388   4.958473     0.5552   0
   13    2    2 949.305952 958.648747   6.016259     0.6004   0
   14    2    2  16.657882  13.079693   1.646107     0.6457   0
   15    2    2   0.449122   0.188626   1.695038     0.6911   0
   16    2    2 175.215095 169.238912   4.274885     0.7365   0
   17    2    2 254.474957 252.826689   5.071450     0.7820   0
   18    2    2 204.261006 204.526695   5.110763     0.8275   0
   19    2    2  10.662955   8.734121   2.722213     0.8730   0
   20    2    2   8.644343   9.114045   2.912977     0.9185   0
   21    2    2 125.645828 126.572505   5.449694     0.9641   0
   22    2    2   3.841374   1.600840   2.992900     1.0097   0
   23    2    2   1.160651  -1.059542   2.997862     1.0553  -3
   24    2    2 140.628545 149.771739   5.599236     1.1009   0
    1    3    2  59.452187  58.553505   1.474580     0.1222   0
    2    3    2 10886.7941 11062.8232    18.8972     0.1457   0
    3    3    2 568.636993 572.365584   3.239236     0.1780   0
    4    3    2 3545.66377 3567.24387    9.26145     0.2152   0
    5    3    2 1644.56816 1640.24409    6.54191     0.2552   0
    6    3    2 200.960263 199.864863   2.728855     0.2969   0
    7    3    2 640.504710 636.949547   4.321908     0.3396   0
    8    3    2 113.285283 125.177085   2.924122     0.3831   0
    9    3    2 1094.81298 1109.67163    9.43130     0.4270   0
   10    3    2 607.036338 612.377794   8.723129     0.4712   0
   11    3    2  24.238024  24.623814   1.506717     0.5157   0
   12    3    2  15.895699  19.207479   1.485038     0.5604   0
   13    3    2  70.541376  69.738236   2.680229     0.6053   0
   14    3    2 125.454616 126.898459   3.343740     0.6503   0
   15    3    2  31.131987  31.267248   2.110000     0.6954   0
   16    3    2   0.779638   0.754046   1.909313     0.7405   0
   17    3    2   8.695778   7.947480   2.347099     0.7858   0
   18    3    2  21.013209  19.246334   2.720763     0.8310   0
   19    3    2   0.317997  -0.834351   2.629160     0.8764  -3
   20    3    2  34.882956  32.759920   3.361755     0.9217   0
   21    3    2  27.817426  24.313661   3.311450     0.9671   0
   22    3    2   5.160979   3.466564   3.038855     1.0126   0
   23    3    2  28.226501  27.463356   3.448168     1.0580   0
   24    3    2   2.986045   3.956183   3.034427     1.1035   0
    0    4    2 23619.5263 23384.8065    62.7914     0.1452   0
    1    4    2 3873.13196 3930.22093    9.16008     0.1523   0
    2    4    2 13204.0542 13297.7848    22.1411     0.1716   0
    3    4    2 224.056439 231.651119   2.289160     0.1998   0
    4    4    2 6652.77463 6634.09849   13.09656     0.2336   0
    5    4    2  81.654822  83.443502   1.790610     0.2709   0
    6    4    2 199.494446 207.781656   2.330152     0.3105   0
    7    4    2   2.012892   1.278549   0.885649     0.3516   0
    8    4    2   9.824003  12.115953   1.375114     0.3937   0
    9    4    2 1012.79388 1014.72508    9.39969     0.4365   0
   10    4    2 2143.74186 2129.13716   15.29053     0.4799   0
   11    4    2   3.012886   2.510992   1.258931     0.5237   0
   12    4    2   0.005824  -0.995420   1.173511     0.5677  -3
   13    4    2 332.970987 330.191566   3.863511     0.6121   0
   14    4    2 131.717118 138.902274   3.277786     0.6566   0
   15    4    2   1.786210   1.419618   1.752748     0.7013   0
   16    4    2  79.436430  76.622892   3.552442     0.7461   0
   17    4    2   2.066100   1.789236   2.248244     0.7910   0
   18    4    2  43.168819  37.143965   3.097175     0.8360   0
   19    4    2   5.961735   4.197328   2.736488     0.8811   0
   20    4    2 173.750366 171.462576   5.630992     0.9262   0
   21    4    2 153.107299 150.398456   5.757557     0.9714   0
   22    4    2  17.247146  16.484578   3.222213     1.0166   0
   23    4    2   1.456393   3.742366   3.027404     1.0619   0
   24    4    2   1.636343   1.595725   3.193893     1.1073   0
    1    5    2 400.262712 393.748811   3.114274     0.1838   0
    2    5    2 182.290557 179.306850   2.249465     0.2001   0
    3    5    2 725.067933 729.283887   4.149084     0.2248   0
    4    5    2 7426.10015 7401.95336   14.84847     0.2553   0
    5    5    2   0.141341   0.498702   0.783969     0.2898   0
    6    5    2 329.385941 339.132023   2.930610     0.3271   0
    7    5    2 118.928184 129.365634   2.588320     0.3663   0
    8    5    2   3.613746   4.578244   1.351450     0.4069   0
    9    5    2 535.279723 553.132762   7.344656     0.4485   0
   10    5    2 1536.88710 1552.34334    9.41954     0.4908   0
   11    5    2 924.375268 937.908291   5.425648     0.5337   0
   12    5    2 301.679680 304.637370   3.554580     0.5770   0
   13    5    2  15.437221  16.009922   1.539694     0.6207   0
   14    5    2 550.030274 542.413679   4.938549     0.6646   0
   15    5    2 536.195713 522.064827   5.414351     0.7088   0
   16    5    2 401.858744 394.551101   5.445114     0.7531   0
   17    5    2 154.635200 147.164106   4.726488     0.7977   0
   18    5    2 282.051722 274.403023   5.862824     0.8423   0
   19    5    2  22.063226  18.129235   3.002061     0.8871   0
   20    5    2   0.021899   1.866946   2.841450     0.9319   0
   21    5    2  12.518441   8.754121   3.119923     0.9768   0
   22    5    2  38.377475  37.506561   3.526259     1.0218   0
   23    5    2   1.385380  -0.391603   2.948473     1.0669  -3
    0    6    2 8006.79425 7969.08307   21.84923     0.2113   0
    1    6    2 364.955674 363.483165   3.007328     0.2162   0
    2    6    2 974.288518 975.725081   4.909083     0.2302   0
    3    6    2 2319.61943 2358.09897    7.78916     0.2519   0
    4    6    2 492.430272 497.376280   3.632671     0.2795   0
    5    6    2  32.695913  34.096714   1.307099     0.3114   0
    6    6    2 3611.19061 3586.75532   10.84382     0.3463   0
    7    6    2   5.751474   8.790228   1.137633     0.3836   0
    8    6    2 4082.54485 4096.85450   15.14618     0.4225   0
    9    6    2   0.601849   2.278168   1.915191     0.4627   0
   10    6    2 1513.22732 1527.22884    8.10931     0.5038   0
   11    6    2 877.092022 867.801429   5.055496     0.5457   0
   12    6    2 382.335896 391.134307   3.973740     0.5881   0
   13    6    2   2.894931   3.004351   1.456183     0.6310   0
   14    6    2 152.432684 146.574793   3.537175     0.6743   0
   15    6    2   5.534854   3.728168   1.773740     0.7179   0
   16    6    2 206.135526 196.471734   4.567786     0.7617   0
   17    6    2  84.467786  89.086250   4.078091     0.8057   0
   18    6    2  50.325544  42.490072   3.216565     0.8500   0
   19    6    2 119.261477 120.714490   5.219389     0.8943   0
   20    6    2 380.372417 376.796141   6.852060     0.9388   0
   21    6    2  23.354029  24.954425   3.337481     0.9834   0
   22    6    2  21.193587  24.225264   3.334961     1.0282   0
   23    6    2   0.670691  -0.077863   3.110610     1.0730  -3
    1    7    2 2359.79578 2375.09897    7.93557     0.2491   0
    2    7    2 545.501024 551.131236   4.100916     0.2614   0
    3    7    2 226.830544 234.877836   3.022671     0.2807   0
    4    7    2  54.817399  55.760070   1.888855     0.3057   0
    5    7    2 3288.05275 3256.35078   10.06954     0.3350   0
    6    7    2 5346.04298 5392.34290   14.32763     0.3678   0
    7    7    2 2814.95037 2831.75541   10.50450     0.4031   0
    8    7    2  41.041833  37.334500   2.154046     0.4403   0
    9    7    2 127.204898 125.809909   5.370457     0.4790   0
   10    7    2  66.984754  69.252969   2.361908     0.5188   0
   11    7    2   2.913838   2.633053   1.224885     0.5595   0
   12    7    2 1343.46097 1350.67924    6.91099     0.6010   0
   13    7    2 134.463258 130.570214   3.198015     0.6430   0
   14    7    2 482.942989 477.768648   5.081602     0.6855   0
   15    7    2 120.643486 118.077086   3.707633     0.7284   0
   16    7    2 880.719976 874.862497   7.069694     0.7717   0
   17    7    2  19.894541  16.735571   2.440305     0.8152   0
   18    7    2 263.505191 260.281650   5.506259     0.8589   0
   19    7    2 135.432223 132.426703   5.335190     0.9028   0
   20    7    2  23.619092  19.151067   3.169771     0.9469   0
   21    7    2  27.085444  25.499005   3.374122     0.9912   0
   22    7    2  91.987175  90.703043   4.498702     1.0356   0
   23    7    2  10.217567  11.394426   3.070458     1.0801   0
    0    8    2 8357.63125 8309.08303   24.22252     0.2786   0
    1    8    2  17.949441  15.722594   1.037633     0.2823   0
    2    8    2 1139.50053 1148.25941    5.79672     0.2932   0
    3    8    2 1199.89516 1202.21361    6.19878     0.3106   0
    4    8    2 103.479661 111.413728   2.586259     0.3333   0
    5    8    2 517.541040 523.772460   4.443969     0.3604   0
    6    8    2 2887.49428 2903.54166   11.06145     0.3911   0
    7    8    2 149.376582 152.289296   3.730992     0.4244   0
    8    8    2  89.277239  93.562585   4.177938     0.4599   0
    9    8    2   2.459738   2.875343   1.616412     0.4971   0
   10    8    2  77.182009  82.218311   2.564122     0.5355   0
   11    8    2 895.980500 894.473182   4.981221     0.5751   0
   12    8    2  75.846414  78.461823   2.490152     0.6155   0
   13    8    2 133.980736 140.603038   3.353740     0.6566   0
   14    8    2   3.096207   2.556336   1.666488     0.6983   0
   15    8    2  30.515243  30.285569   2.224351     0.7405   0
   16    8    2 138.080120 134.906092   4.157099     0.7830   0
   17    8    2   2.894407   1.391985   2.088320     0.8259   0
   18    8    2  23.021505  19.773509   2.735649     0.8691   0
   19    8    2  25.118120  25.392593   3.175267     0.9126   0
   20    8    2   4.688057   4.673587   2.934045     0.9562   0
   21    8    2   4.611528   4.447251   3.022977     1.0001   0
   22    8    2  96.985192  96.392356   5.051144     1.0441   0
   23    8    2  12.665834  10.769770   3.210534     1.0882   0
    1    9    2 550.971654 538.820550   3.910305     0.3158   0
    2    9    2   2.793010   4.115114   0.955496     0.3256   0
    3    9    2  56.320410  60.525718   2.075878     0.3413   0
    4    9    2 1980.25335 1997.73260    8.68618     0.3621   0
    5    9    2 3007.27924 3051.46531   11.34267     0.3872   0
    6    9    2 12359.4269 12228.2429    30.8673     0.4159   0
    7    9    2 2299.86787 2303.98447   12.15954     0.4474   0
    8    9    2  30.904583  36.077019   2.462061     0.4812   0
    9    9    2 571.384567 562.541158   5.197022     0.5168   0
   10    9    2 388.693685 389.185452   3.634351     0.5539   0
   11    9    2   3.483681   3.931374   1.235038     0.5922   0
   12    9    2 190.692390 190.512956   3.167023     0.6316   0
   13    9    2 249.842141 252.557987   3.762748     0.6717   0
   14    9    2   0.208644  -0.679389   1.677481     0.7125  -3
   15    9    2  95.191060 101.544263   3.704961     0.7539   0
   16    9    2 256.892509 257.145009   4.871832     0.7957   0
   17    9    2 197.330684 197.155703   4.834961     0.8380   0
   18    9    2 160.594428 161.611432   5.064122     0.8806   0
   19    9    2  72.352443  66.620451   3.544122     0.9235   0
   20    9    2  31.740538  28.922898   3.276336     0.9666   0
   21    9    2   4.143061   4.858473   3.191068     1.0100   0
   22    9    2  12.150378   7.140076   2.988244     1.0536   0
   23    9    2  36.285315  33.627324   3.334961     1.0974   0
    0   10    2   0.108031   0.556183   1.079313     0.3464   0
    1   10    2  61.050835  64.614649   1.998473     0.3494   0
    2   10    2 1356.06250 1360.77847    7.15030     0.3583   0
    3   10    2 4425.17069 4413.09111   14.20168     0.3726   0
    4   10    2 343.321834 333.207596   4.358167     0.3918   0
    5   10    2 3217.21130 3229.36605   13.03763     0.4151   0
    6   10    2 104.932918 103.248843   3.759694     0.4420   0
    7   10    2  66.553970  66.709687   3.071908     0.4717   0
    8   10    2 581.565271 575.154134   4.199236     0.5039   0
    9   10    2 671.924585 677.827405   5.009389     0.5380   0
   10   10    2 802.388938 805.053344   4.967633     0.5738   0
   11   10    2 1292.57306 1274.01512    6.12122     0.6108   0
   12   10    2  14.530898  14.601067   1.493969     0.6490   0
   13   10    2  57.301106  55.968543   2.271984     0.6881   0
   14   10    2 380.145888 374.761790   4.860152     0.7280   0
   15   10    2  31.607578  26.871371   2.276412     0.7686   0
   16   10    2 160.488734 155.140441   4.343893     0.8097   0
   17   10    2  27.067733  26.505951   2.648168     0.8512   0
   18   10    2  23.511641  18.710532   2.632213     0.8932   0
   19   10    2  62.985661  64.264191   3.505496     0.9355   0
   20   10    2   4.431276   1.579084   2.816030     0.9781   0
   21   10    2 133.323124 131.553420   5.408625     1.0210   0
   22   10    2 130.892724 130.401512   5.388931     1.0642   0
   23   10    2  27.138077  26.963279   3.182290     1.1075   0
    1   11    2 1289.56285 1252.63345    8.05679     0.3832   0
    2   11    2 2909.05039 2911.55692   11.71221     0.3913   0
    3   11    2 1777.18829 1794.19827    9.42404     0.4044   0
    4   11    2  37.326029  35.600836   2.116946     0.4222   0
    5   11    2  25.704555  27.709234   2.330687     0.4439   0
    6   11    2   1.006551   2.123282   1.815267     0.4691   0
    7   11    2  20.788348  18.963815   1.419160     0.4972   0
    8   11    2 922.715492 915.526614   5.345877     0.5279   0
    9   11    2 626.337992 635.041150   4.774503     0.5605   0
   10   11    2 114.322017 113.804567   2.711526     0.5949   0
   11   11    2  76.799695  74.735946   2.562519     0.6308   0
   12   11    2   0.177836  -0.522901   1.408855     0.6678  -3
   13   11    2  62.749754  60.735337   2.385954     0.7059   0
   14   11    2 182.138581 180.119064   3.974961     0.7448   0
   15   11    2 254.912182 253.500735   4.719541     0.7845   0
   16   11    2  71.603110  67.927321   2.964427     0.8248   0
   17   11    2 220.055216 216.151121   5.005419     0.8656   0
   18   11    2 158.464400 156.657998   5.180152     0.9069   0
   19   11    2   0.193316  -0.755725   2.470839     0.9486  -3
   20   11    2  50.555424  44.876102   3.529694     0.9907   0
   21   11    2  28.220255  28.613966   3.233969     1.0331   0
   22   11    2 194.389529 200.917535   6.120763     1.0757   0
    0   12    2   2.333350   0.799924   2.340763     0.4145   0
    1   12    2 269.926419 269.233557   5.515343     0.4170   0
    2   12    2 192.141442 195.525932   4.974580     0.4245   0
    3   12    2 771.072739 752.551824   7.390534     0.4366   0
    4   12    2 556.804054 555.144212   6.444045     0.4531   0
    5   12    2 958.141463 946.747985   8.964274     0.4734   0
    6   12    2 281.144355 281.583174   3.260229     0.4971   0
    7   12    2   0.134513   0.952595   1.157023     0.5238   0
    8   12    2 668.959182 670.663283   4.887557     0.5529   0
    9   12    2 205.848358 203.729748   3.364961     0.5842   0
   10   12    2 1288.55409 1281.20596    6.53901     0.6173   0
   11   12    2 128.235326 124.833574   3.217404     0.6519   0
   12   12    2 136.213197 132.922122   3.589923     0.6878   0
   13   12    2  62.276085  56.685795   2.369389     0.7248   0
   14   12    2 872.565765 875.801428   6.978014     0.7628   0
   15   12    2   0.643335   1.704885   2.252748     0.8016   0
   16   12    2 789.174059 809.725100   8.421755     0.8410   0
   17   12    2   7.728934   7.189770   2.506183     0.8811   0
   18   12    2  46.971313  45.858239   3.174198     0.9217   0
   19   12    2  99.072220  95.021363   4.731297     0.9628   0
   20   12    2  72.557738  71.876328   3.840763     1.0043   0
   21   12    2  98.390760 102.311439   5.572289     1.0461   0
   22   12    2   3.053051   5.417557   3.428931     1.0883   0
    1   13    2 688.868585 685.577785   8.859312     0.4510   0
    2   13    2 1104.08604 1101.11438   10.98611     0.4579   0
    3   13    2 915.984076 905.557150  10.323968     0.4691   0
    4   13    2  71.458572  68.636557   2.476794     0.4845   0
    5   13    2 195.647916 199.783947   3.007862     0.5036   0
    6   13    2 711.343859 713.044194   4.886259     0.5259   0
    7   13    2  62.324617  61.740222   2.275267     0.5512   0
    8   13    2 3064.37466 3082.65614   10.98221     0.5789   0
    9   13    2 961.792139 946.664015   6.146793     0.6089   0
   10   13    2 799.304353 790.022812   5.963663     0.6407   0
   11   13    2 545.511134 549.426656   5.527709     0.6741   0
   12   13    2  89.425178  84.068693   3.350839     0.7089   0
   13   13    2  59.281381  56.921062   2.400916     0.7449   0
   14   13    2 102.988011 101.710676   3.596946     0.7818   0
   15   13    2 257.428240 262.697680   4.983511     0.8197   0
   16   13    2 153.351542 150.884716   4.885648     0.8584   0
   17   13    2 351.246775 349.770190   6.094427     0.8977   0
   18   13    2  33.500051  31.059080   2.988320     0.9376   0
   19   13    2  38.599091  37.498774   3.356335     0.9780   0
   20   13    2 235.297030 242.856461   6.540915     1.0188   0
   21   13    2  66.260355  65.730756   4.381068     1.0601   0
   22   13    2 273.346897 293.461036   7.087556     1.1017   0
    0   14    2 800.137018 792.030445  10.642060     0.4828   0
    1   14    2  58.643582  54.507551   2.641145     0.4849   0
    2   14    2 421.857576 414.441938   4.795572     0.4914   0
    3   14    2   2.120266   2.031068   1.279236     0.5019   0
    4   14    2 246.076832 246.542720   3.384809     0.5163   0
    5   14    2  26.142214  23.950608   1.604275     0.5342   0
    6   14    2  58.810823  57.234039   2.285343     0.5553   0
    7   14    2 120.339228 123.356475   3.017023     0.5793   0
    8   14    2 804.360338 782.007545   5.684274     0.6058   0
    9   14    2  53.828187  55.080375   2.511450     0.6344   0
   10   14    2 202.904044 202.593107   3.951832     0.6650   0
   11   14    2   5.272969   3.800152   1.758397     0.6973   0
   12   14    2  14.880435  13.456029   2.070687     0.7310   0
   13   14    2  33.058202  33.217630   2.443129     0.7659   0
   14   14    2 170.894825 176.194637   4.642366     0.8019   0
   15   14    2  11.377586   8.964197   2.356107     0.8389   0
   16   14    2 326.006333 334.256451   6.271984     0.8767   0
   17   14    2   5.697609   8.115572   2.780458     0.9152   0
   18   14    2   7.704452   7.994503   2.826183     0.9544   0
   19   14    2  10.075663   5.877709   3.174961     0.9941   0
   20   14    2  17.229062  17.681372   3.441145     1.0343   0
   21   14    2  27.988635  27.818317   3.852519     1.0750   0
    1   15    2 949.280881 951.335771   6.337633     0.5190   0
    2   15    2 2246.32660 2251.66387    8.95435     0.5250   0
    3   15    2  87.758999  87.266402   2.679542     0.5348   0
    4   15    2  87.387225  85.339685   2.782137     0.5484   0
    5   15    2 111.522772 114.167163   3.056717     0.5653   0
    6   15    2  14.851176  15.149006   1.632061     0.5853   0
    7   15    2 320.847995 321.837368   4.261755     0.6081   0
    8   15    2   1.352508   0.637786   1.516412     0.6333   0
    9   15    2 459.251297 454.850330   5.224732     0.6608   0
   10   15    2 299.541733 290.533555   4.909236     0.6902   0
   11   15    2  96.330236  90.503043   3.786335     0.7213   0
   12   15    2 112.134486 112.036629   4.188854     0.7540   0
   13   15    2   7.435599   5.875801   2.176870     0.7879   0
   14   15    2 520.213825 517.655667   6.327557     0.8229   0
   15   15    2  31.185115  31.439538   2.895038     0.8590   0
   16   15    2  10.969923  11.122976   3.070916     0.8960   0
   17   15    2  20.342247  17.482822   3.275419     0.9337   0
   18   15    2  16.598822  15.299388   3.282137     0.9721   0
   19   15    2  55.154535  53.555795   3.911832     1.0111   0
   20   15    2  40.129632  42.664652   4.170381     1.0507   0
   21   15    2   0.004580  -0.517557   3.616564     1.0908  -3
    0   16    2 318.195100 312.643476   4.780457     0.5511   0
    1   16    2  19.459908  18.420227   1.403969     0.5530   0
    2   16    2 236.742802 239.267912   3.565801     0.5587   0
    3   16    2  39.242932  40.205950   1.958015     0.5679   0
    4   16    2   3.752639   4.886793   1.491374     0.5807   0
    5   16    2  59.744455  58.977169   2.549236     0.5967   0
    6   16    2  76.380002  78.360297   2.876794     0.6157   0
    7   16    2  44.514288  40.231751   2.117939     0.6374   0
    8   16    2 104.144756 104.606858   3.512290     0.6615   0
    9   16    2  42.347337  36.412057   2.570687     0.6879   0
   10   16    2   3.601502   3.467939   2.185725     0.7162   0
   11   16    2   9.372548   5.811755   2.261068     0.7462   0
   12   16    2   9.082066   6.981221   2.419694     0.7778   0
   13   16    2 399.226539 397.542703   6.232824     0.8107   0
   14   16    2   3.947234   2.010534   2.495267     0.8448   0
   15   16    2  25.031821  24.114425   3.097404     0.8800   0
   16   16    2  65.137105  64.121367   3.742290     0.9161   0
   17   16    2  26.774084  26.208012   3.835267     0.9530   0
   18   16    2   8.632740   9.657709   3.555267     0.9907   0
   19   16    2  16.328202  13.195953   3.625877     1.0290   0
   20   16    2  15.650841  12.180075   3.632519     1.0679   0
   21   16    2   0.280439   0.271679   3.602519     1.1074   0
    1   17    2 527.394685 527.318261   4.107099     0.5871   0
    2   17    2 121.169591 122.276322   2.710839     0.5924   0
    3   17    2   4.056421   5.604045   1.557175     0.6012   0
    4   17    2  51.444808  46.669766   2.150305     0.6132   0
    5   17    2  13.252691  12.272365   1.710152     0.6284   0
    6   17    2 144.454771 141.983953   3.504427     0.6465   0
    7   17    2  79.229068  75.743121   3.141603     0.6672   0
    8   17    2 124.956532 122.268689   3.914809     0.6903   0
    9   17    2  35.197376  29.941065   2.615343     0.7156   0
   10   17    2 572.359980 561.120547   6.762900     0.7428   0
   11   17    2   4.770547   4.085648   2.321145     0.7718   0
   12   17    2  11.636745   9.619312   2.620687     0.8024   0
   13   17    2   3.917994   3.920763   2.653511     0.8343   0
   14   17    2   0.154744  -0.058779   2.688855     0.8675  -3
   15   17    2 152.651874 160.365631   5.545190     0.9018   0
   16   17    2  49.371894  49.732666   3.580305     0.9371   0
   17   17    2   0.415583  -0.745038   3.349389     0.9732  -3
   18   17    2   0.038048  -4.488549   3.351068     1.0101  -3
   19   17    2   0.937973   0.543511   3.384351     1.0477   0
   20   17    2   2.025394   3.528855   3.452519     1.0860   0
    0   18    2 2223.53334 2232.57990   11.59908     0.6195   0
    1   18    2  23.705758  24.166257   1.564962     0.6212   0
    2   18    2  52.020901  49.374040   2.018015     0.6262   0
    3   18    2 1695.35196 1683.03798    8.74412     0.6345   0
    4   18    2 213.350786 210.248831   3.919236     0.6460   0
    5   18    2 281.393815 266.000733   4.233053     0.6604   0
    6   18    2  57.258110  56.288467   2.679236     0.6776   0
    7   18    2  16.092434  14.147021   1.994733     0.6974   0
    8   18    2 983.336281 965.747983   7.809159     0.7195   0
    9   18    2   4.620081   5.720381   2.286259     0.7438   0
   10   18    2 382.948276 365.646524   6.149847     0.7701   0
   11   18    2 153.765526 146.782426   4.971984     0.7981   0
   12   18    2 135.030150 139.293877   5.158854     0.8277   0
   13   18    2  20.300164  17.634349   2.941603     0.8587   0
   14   18    2 127.495393 131.115252   5.269007     0.8910   0
   15   18    2  40.185450  34.392057   3.419236     0.9244   0
   16   18    2 480.895520 495.104524   7.574579     0.9588   0
   17   18    2   3.489428   1.692901   3.366106     0.9942   0
   18   18    2  16.661311  17.268853   3.770687     1.0303   0
   19   18    2   4.953699   5.708396   3.475572     1.0672   0
   20   18    2  49.675532  51.719689   4.231603     1.1048   0
    1   19    2  43.663701  42.256255   1.867710     0.6553   0
    2   19    2 271.587805 271.344244   3.894885     0.6601   0
    3   19    2  61.967783  53.672666   2.547252     0.6680   0
    4   19    2 384.969136 378.207591   4.999770     0.6789   0
    5   19    2  56.038539  54.304727   2.664733     0.6926   0
    6   19    2 289.804923 277.931266   4.753511     0.7090   0
    7   19    2 361.665843 351.842708   5.246259     0.7279   0
    8   19    2 149.294279 142.574030   4.387099     0.7492   0
    9   19    2 189.528164 178.629751   5.060763     0.7725   0
   10   19    2 243.054089 239.432797   5.561984     0.7979   0
   11   19    2 101.824815  92.177852   4.640839     0.8249   0
   12   19    2 125.118140 119.161055   5.263893     0.8536   0
   13   19    2   0.856987  -0.522137   2.683969     0.8837  -3
   14   19    2   2.791428   4.495877   2.932977     0.9151   0
   15   19    2 122.325187 123.467162   5.580152     0.9477   0
   16   19    2 124.886846 135.626702   5.541144     0.9813   0
   17   19    2   4.249825   2.355954   3.207710     1.0158   0
   18   19    2   1.752655  -1.490076   3.409618     1.0513  -3
   19   19    2   5.126374   2.898931   3.414732     1.0875   0
    0   20    2 139.346547 138.366397   4.882824     0.6880   0
    1   20    2   0.498515   0.062901   1.462290     0.6895   0
    2   20    2 369.894478 367.264081   4.504961     0.6940   0
    3   20    2 185.748323 180.257232   4.438854     0.7015   0
    4   20    2 430.714032 426.070181   5.422518     0.7119   0
    5   20    2 170.947733 169.840439   4.239083     0.7250   0
    6   20    2   0.862326   0.975420   1.995114     0.7407   0
    7   20    2   8.125850   7.991220   2.146183     0.7588   0
    8   20    2 505.012909 487.427426   6.509694     0.7792   0
    9   20    2  23.327694  19.478318   2.809542     0.8017   0
   10   20    2 1120.52061 1109.66400    9.76855     0.8261   0
   11   20    2 312.747351 298.308363   6.286870     0.8523   0
   12   20    2  12.135932   7.333740   2.915649     0.8801   0
   13   20    2  28.615632  24.968699   3.322900     0.9093   0
   14   20    2 165.028375 171.409141   5.740992     0.9399   0
   15   20    2  14.889168  14.005724   3.265267     0.9716   0
   16   20    2  59.871514  63.162054   3.958931     1.0044   0
   17   20    2   2.331632   1.102290   2.993053     1.0382   0
   18   20    2   2.251702   0.232214   3.451908     1.0729   0
   19   20    2  77.392830  83.050372   5.055190     1.1084   0
    1   21    2 158.917530 152.450365   3.715419     0.7237   0
    2   21    2 1295.85909 1299.35863    7.87175     0.7280   0
    3   21    2  46.829477  43.753125   2.611526     0.7351   0
    4   21    2 699.662971 696.453357   6.837633     0.7450   0
    5   21    2  13.071161  13.475189   2.280916     0.7576   0
    6   21    2  56.690591  45.939689   2.807099     0.7726   0
    7   21    2 455.256905 450.002239   6.054503     0.7900   0
    8   21    2  12.281839   9.028701   2.629694     0.8096   0
    9   21    2 332.751963 334.551871   6.296182     0.8313   0
   10   21    2  56.021226  51.956864   3.518168     0.8549   0
   11   21    2 224.185946 216.280128   5.852900     0.8802   0
   12   21    2  99.783667  97.129760   4.934427     0.9071   0
   13   21    2  37.224171  34.564118   3.499923     0.9355   0
   14   21    2 152.938107 150.338914   5.661908     0.9652   0
   15   21    2 221.661976 226.864860   6.385190     0.9961   0
   16   21    2   2.266865   2.194351   3.067939     1.0282   0
   17   21    2  67.513512  65.985565   3.972519     1.0612   0
   18   21    2  49.562525  52.625414   4.371908     1.0952   0
    0   22    2 133.740995 131.567161   5.150076     0.7565   0
    1   22    2 116.323837 114.323651   3.684656     0.7578   0
    2   22    2 1092.08638 1109.94644    8.48404     0.7620   0
    3   22    2  68.979115  67.670527   3.140839     0.7688   0
    4   22    2 106.615576 102.393882   4.127633     0.7783   0
    5   22    2  25.351224  24.167326   2.709771     0.7903   0
    6   22    2 129.055493 131.106092   4.519007     0.8047   0
    7   22    2   0.432436   1.694885   2.355343     0.8214   0
    8   22    2 118.311592 119.699987   4.863816     0.8403   0
    9   22    2  49.195809  44.914270   3.438320     0.8612   0
   10   22    2 243.682352 247.943484   6.144656     0.8840   0
   11   22    2 172.887697 161.971737   5.575496     0.9085   0
   12   22    2  23.160238  23.440455   3.296336     0.9346   0
   13   22    2  88.322285  88.188540   4.801450     0.9622   0
   14   22    2   7.584184   5.952289   3.142366     0.9911   0
   15   22    2  78.255704  70.653274   4.116488     1.0212   0
   16   22    2   2.159421   1.782137   3.080687     1.0525   0
   17   22    2   8.817840   6.973358   3.120305     1.0848   0
    1   23    2  63.995931  62.519535   2.889542     0.7920   0
    2   23    2  19.639140  15.083739   2.459694     0.7960   0
    3   23    2 185.092915 181.409903   4.802213     0.8025   0
    4   23    2 206.968625 200.012191   5.007709     0.8116   0
    5   23    2  11.713767  11.949159   2.489847     0.8231   0
    6   23    2 129.931095 133.232046   4.877251     0.8370   0
    7   23    2  38.302736  35.758851   3.221679     0.8531   0
    8   23    2  63.330741  57.831902   3.686106     0.8713   0
    9   23    2  38.242065  36.230378   3.450076     0.8914   0
   10   23    2  11.453700  11.571220   3.120992     0.9135   0
   11   23    2   8.387609   4.878625   3.062900     0.9372   0
   12   23    2  91.889470  86.170983   4.622213     0.9625   0
   13   23    2  30.986603  28.560378   3.619313     0.9893   0
   14   23    2 137.288676 140.754946   5.809083     1.0175   0
   15   23    2  50.293425  47.440529   3.831908     1.0469   0
   16   23    2   7.044340   7.686030   3.138931     1.0774   0
   17   23    2   9.048904   8.620228   3.120992     1.1090   0
    0   24    2 440.164609 435.305294   8.701220     0.8250   0
    1   24    2   2.905470   2.102901   2.157175     0.8262   0
    2   24    2  60.369472  57.762055   3.135496     0.8300   0
    3   24    2 125.643228 124.428994   4.996183     0.8363   0
    4   24    2 489.206019 488.673227   7.562213     0.8450   0
    5   24    2 147.079537 142.506854   5.276030     0.8561   0
    6   24    2 331.357439 334.410649   6.548091     0.8694   0
    7   24    2 147.042810 147.895403   5.469236     0.8849   0
    8   24    2   7.628699   6.968702   3.084732     0.9025   0
    9   24    2  76.691852  73.381442   4.182366     0.9220   0
   10   24    2  58.548638  52.269612   3.858091     0.9433   0
   11   24    2 154.832515 152.584716   5.859083     0.9663   0
   12   24    2  11.586796   8.653205   3.212213     0.9909   0
   13   24    2 155.100279 157.986242   5.853205     1.0169   0
   14   24    2   3.617373   2.165878   3.129771     1.0443   0
   15   24    2   2.766017   3.030152   3.120458     1.0730   0
   16   24    2   6.122944   5.747709   3.105649     1.1028   0
    1   25    2 103.926973 105.009912   5.340534     0.8605   0
    2   25    2  10.538925  10.619388   3.005954     0.8641   0
    3   25    2   1.885200  -0.327481   2.636336     0.8701  -3
    4   25    2 158.211083 154.228990   5.475648     0.8785   0
    5   25    2   5.135800   4.897328   2.865725     0.8891   0
    6   25    2  15.849541  15.305876   3.042671     0.9020   0
    7   25    2   0.040557  -1.745038   2.798702     0.9169  -3
    8   25    2  11.623455  10.486029   3.353358     0.9339   0
    9   25    2   1.042488   2.867481   3.222137     0.9527   0
   10   25    2  37.997578  36.882133   3.665572     0.9734   0
   11   25    2  24.989948  23.161906   3.511755     0.9957   0
   12   25    2  71.529020  63.736481   4.051832     1.0196   0
   13   25    2   0.391357  -2.300763   3.079465     1.0449  -3
   14   25    2  32.830857  31.674500   3.637633     1.0716   0
   15   25    2   0.049843  -2.871755   3.027862     1.0995  -3
    0   26    2  51.236236  55.600604   5.068396     0.8935   0
    1   26    2   1.803121   3.578244   3.172213     0.8947   0
    2   26    2  77.632806  78.313732   4.486641     0.8982   0
    3   26    2   3.606479   6.761908   3.064732     0.9040   0
    4   26    2 177.016218 180.636621   5.875725     0.9120   0
    5   26    2   0.504467   2.239771   2.916794     0.9223   0
    6   26    2  82.350229  71.872282   4.027633     0.9347   0
    7   26    2   0.445162  -0.335878   2.994656     0.9491  -3
    8   26    2   4.469224   4.904885   3.044503     0.9655   0
    9   26    2  27.285454  21.495417   3.340305     0.9838   0
   10   26    2 188.159950 204.689290   6.634350     1.0038   0
   11   26    2   3.019246   2.095572   3.049847     1.0254   0
   12   26    2   6.508789   5.415572   3.505190     1.0486   0
   13   26    2   0.060422   0.408015   3.311297     1.0733   0
   14   26    2  66.338670  65.136634   4.325114     1.0993   0
    1   27    2   0.121997   0.618550   3.243816     0.9289   0
    2   27    2   6.378598   4.412977   3.377786     0.9323   0
    3   27    2   0.175087   0.167023   3.006030     0.9379   0
    4   27    2 102.423448  96.251898   5.064427     0.9456   0
    5   27    2  86.940416  81.493121   4.209694     0.9555   0
    6   27    2   2.844823   1.941297   2.996412     0.9675   0
    7   27    2   4.222026   4.527022   3.196259     0.9815   0
    8   27    2   3.140205   2.820381   3.064503     0.9973   0
    9   27    2  15.238137  14.436945   3.342824     1.0150   0
   10   27    2  56.448940  54.599841   3.933053     1.0344   0
   11   27    2   0.002255   1.317862   3.010992     1.0554   0
   12   27    2   8.683028   7.112824   3.181450     1.0780   0
   13   27    2   1.043830   0.487710   3.068931     1.1020   0
    0   28    2  62.112616  65.930374   8.423052     0.9620   0
    1   28    2  13.120606   8.949923   3.540839     0.9631   0
    2   28    2  16.186340  15.695113   3.715038     0.9664   0
    3   28    2   2.662880   1.289466   3.376030     0.9718   0
    4   28    2  62.068779  63.884268   4.192595     0.9793   0
    5   28    2  29.821846  29.211752   3.720305     0.9889   0
    6   28    2  80.797139  86.708387   4.687251     1.0004   0
    7   28    2  18.309900  14.767632   3.375496     1.0139   0
    8   28    2  51.508709  49.092285   3.876106     1.0293   0
    9   28    2   0.002690   0.699160   3.081221     1.0464   0
   10   28    2  14.667316  13.129999   3.285725     1.0652   0
   11   28    2   2.149463   3.451145   3.082519     1.0857   0
   12   28    2  33.283420  34.702744   3.628702     1.1076   0
    1   29    2  93.060186  91.959532   5.408931     0.9974   0
    2   29    2   6.018324   6.752137   3.556030     1.0005   0
    3   29    2  19.371889  19.344960   3.787251     1.0057   0
    4   29    2   3.882897   4.353969   3.248931     1.0130   0
    5   29    2  22.551097  22.429463   3.573129     1.0222   0
    6   29    2   0.992605  -0.828244   3.029771     1.0334  -3
    7   29    2 135.878628 142.848839   5.725572     1.0465   0
    8   29    2   6.491816   3.986641   3.130305     1.0614   0
    9   29    2  80.068911  78.348846   4.302442     1.0780   0
   10   29    2  57.141146  57.160910   3.904961     1.0963   0
    0   30    2  37.703602  42.178545   7.467404     1.0306   0
    1   30    2   0.041899   2.313588   4.331908     1.0316   0
    2   30    2  15.326219  13.612441   3.631221     1.0347   0
    3   30    2   6.720919   9.165266   3.652290     1.0397   0
    4   30    2 152.794585 159.945784   6.709389     1.0467   0
    5   30    2   4.733901   5.967938   3.264656     1.0557   0
    6   30    2  92.025690  91.508387   5.070763     1.0665   0
    7   30    2  62.506784  64.830603   4.042595     1.0792   0
    8   30    2   4.125434   4.598549   3.036030     1.0936   0
    9   30    2   3.734329   1.408015   3.426564     1.1098   0
    1   31    2  46.420976  49.798773   5.382976     1.0659   0
    2   31    2   0.137484  -1.421374   3.836106     1.0688  -3
    3   31    2  13.852773  10.855037   3.752595     1.0737   0
    4   31    2   0.318063   3.064503   3.520534     1.0805   0
    5   31    2   0.727068   0.572214   3.481374     1.0892   0
    6   31    2  16.419490  15.959998   3.474732     1.0997   0
    0   32    2 159.474351 155.830517  11.931373     1.0992   0
    1   32    2   4.490769   1.959923   4.249923     1.1001   0
    2   32    2  46.451246  47.891216   5.309618     1.1030   0
    3   32    2  27.836836  33.010454   4.055267     1.1077   0
    1    1    3 477.789520 482.198419   2.662900     0.0913   0
    2    1    3   2.668923   4.216335   0.763206     0.1208   0
    3    1    3 1681.06031 1689.80134    5.61053     0.1583   0
    4    1    3 252.496608 262.493100   2.598397     0.1993   0
    5    1    3 326.364482 315.848819   3.287633     0.2419   0
    6    1    3 525.309688 538.314443   4.266030     0.2856   0
    7    1    3  77.961323  79.209915   2.293893     0.3298   0
    8    1    3  34.698186  38.582362   1.763130     0.3743   0
    9    1    3 186.324805 192.641200   4.848091     0.4191   0
   10    1    3  71.434309  69.340145   3.784351     0.4641   0
   11    1    3  41.101362  42.747323   1.759694     0.5093   0
   12    1    3 1127.53670 1122.54186    6.46259     0.5545   0
   13    1    3 161.011585 159.091585   3.448320     0.5998   0
   14    1    3 121.713608 117.526704   3.317710     0.6452   0
   15    1    3 242.233943 232.296157   4.413053     0.6906   0
   16    1    3  20.999085  17.604884   2.190381     0.7360   0
   17    1    3   6.793214   6.181755   2.230076     0.7815   0
   18    1    3 157.106637 163.447310   4.779465     0.8270   0
   19    1    3  27.583116  25.844806   3.071603     0.8726   0
   20    1    3   6.711190   7.720762   2.842977     0.9181   0
   21    1    3  52.391910  49.711597   3.654122     0.9637   0
   22    1    3   0.040545   0.378244   2.921450     1.0093   0
   23    1    3   1.265774   0.644885   3.041068     1.0549   0
   24    1    3  17.409983  14.369998   3.251145     1.1005   0
    0    2    3  29.953716  27.214424   1.260687     0.0988   0
    1    2    3 753.840579 786.518995   3.766412     0.1089   0
    2    2    3 5280.76102 5299.11391   12.23427     0.1347   0
    3    2    3 6131.33950 6185.02984   13.19443     0.1691   0
    4    2    3 4128.73828 4171.96136    9.60977     0.2079   0
    5    2    3 2753.22811 2746.32030    8.19908     0.2491   0
    6    2    3 8195.77095 8105.34260   16.30374     0.2917   0
    7    2    3 666.039698 677.689237   4.509083     0.3351   0
    8    2    3 1072.94583 1070.07622    6.95214     0.3790   0
    9    2    3 292.656878 283.904548   5.421297     0.4233   0
   10    2    3 511.609511 508.081622   8.298014     0.4679   0
   11    2    3 945.197410 943.839588   5.599618     0.5127   0
   12    2    3  11.690806  10.733358   1.406946     0.5577   0
   13    2    3 2009.36753 2000.41962    8.65916     0.6027   0
   14    2    3  97.967623  96.119073   3.000763     0.6479   0
   15    2    3 154.901010 157.179372   4.005038     0.6931   0
   16    2    3 236.397294 232.909134   4.711526     0.7384   0
   17    2    3 518.795059 518.422842   6.290610     0.7838   0
   18    2    3 697.329933 698.980837   7.511068     0.8292   0
   19    2    3 247.541964 242.261805   5.889999     0.8746   0
   20    2    3  45.291112  41.590301   3.408244     0.9201   0
   21    2    3  74.631670  67.819229   3.970992     0.9656   0
   22    2    3 120.540072 122.169452   5.347938     1.0111   0
   23    2    3  25.554458  23.926562   3.357557     1.0566   0
   24    2    3 207.595021 220.185471   5.955343     1.1021   0
    1    3    3  20.366813  22.159081   0.942366     0.1332   0
    2    3    3 28846.4902 29225.5692    48.3724     0.1550   0
    3    3    3 2420.91777 2450.09896    7.52710     0.1857   0
    4    3    3 1429.27476 1437.82427    5.12588     0.2216   0
    5    3    3 554.157690 562.171692   3.846030     0.2607   0
    6    3    3 8677.51678 8656.41124   18.99702     0.3016   0
    7    3    3  41.120585  43.999613   1.756870     0.3437   0
    8    3    3 487.382102 513.328186   4.742595     0.3867   0
    9    3    3   0.396907 -33.400760   2.401679     0.4302  -3
   10    3    3 6056.33490 6059.96878   26.46893     0.4742   0
   11    3    3 109.891354 110.743499   2.711374     0.5184   0
   12    3    3 3055.97110 3073.08362   10.58107     0.5629   0
   13    3    3  83.150888  80.235869   2.740229     0.6076   0
   14    3    3  17.980266  19.323662   1.782061     0.6524   0
   15    3    3  21.458173  17.378319   2.002366     0.6974   0
   16    3    3  81.128070  80.148083   3.524045     0.7424   0
   17    3    3 136.953447 139.664870   4.632824     0.7875   0
   18    3    3 252.179345 251.459514   5.594198     0.8327   0
   19    3    3  74.301030  66.780603   3.732442     0.8780   0
   20    3    3 119.590510 120.901513   5.271373     0.9233   0
   21    3    3 100.873450  90.217547   5.102977     0.9686   0
   22    3    3  62.181564  58.446100   3.773893     1.0140   0
   23    3    3  28.098664  28.182058   3.434656     1.0594   0
   24    3    3  13.498744  12.259159   3.379160     1.1048   0
    0    4    3 23821.6699 23682.3637    60.3888     0.1546   0
    1    4    3 2556.63910 2551.76307    6.93924     0.1612   0
    2    4    3 10150.3102 10114.1210    18.2318     0.1796   0
    3    4    3 3449.35457 3435.44999    9.27557     0.2067   0
    4    4    3 3836.12572 3842.92323    9.38313     0.2395   0
    5    4    3 231.197757 236.258752   2.443588     0.2760   0
    6    4    3 1896.13655 1923.22116    7.40863     0.3150   0
    7    4    3 2096.72686 2078.40435    8.02389     0.3555   0
    8    4    3 502.637004 507.788492   5.090228     0.3972   0
    9    4    3 2013.10867 1990.48069   13.02916     0.4397   0
   10    4    3   1.699249   1.568091   1.610763     0.4828   0
   11    4    3 122.069547 123.580902   2.804198     0.5263   0
   12    4    3  40.638148  42.646102   1.796565     0.5702   0
   13    4    3 1147.69481 1157.99987    6.31832     0.6144   0
   14    4    3  46.828533  44.360835   2.085191     0.6587   0
   15    4    3 161.794597 164.906088   3.995496     0.7033   0
   16    4    3 586.176682 578.164820   6.161526     0.7479   0
   17    4    3 322.442220 310.599202   5.548549     0.7928   0
   18    4    3 445.419595 439.975523   6.863511     0.8377   0
   19    4    3 191.845219 191.499215   5.527328     0.8827   0
   20    4    3 148.570050 143.309908   5.452060     0.9277   0
   21    4    3  88.390687  76.189991   4.168091     0.9728   0
   22    4    3 130.119297 136.241969   5.579465     1.0180   0
   23    4    3 132.129186 137.365633   5.604885     1.0633   0
   24    4    3 234.674924 239.454935   6.400152     1.1085   0
    1    5    3  12.624927  12.702823   0.827481     0.1913   0
    2    5    3 1258.96805 1284.93879    5.17939     0.2070   0
    3    5    3 1411.21545 1401.40442    5.56954     0.2309   0
    4    5    3 3410.75634 3349.06069    9.15259     0.2607   0
    5    5    3 1095.30034 1090.95408    4.49969     0.2946   0
    6    5    3 790.499421 795.793803   4.394045     0.3314   0
    7    5    3 131.955850 131.245023   2.578168     0.3701   0
    8    5    3 1207.60393 1176.10674    7.82763     0.4103   0
    9    5    3  20.828937  23.037555   2.376946     0.4516   0
   10    5    3 607.572561 622.623594   6.074503     0.4936   0
   11    5    3   2.661599   3.030000   1.224427     0.5363   0
   12    5    3 3566.17870 3603.90799   11.28214     0.5794   0
   13    5    3   2.011872   1.306794   1.355496     0.6229   0
   14    5    3 261.338405 261.949589   3.944122     0.6667   0
   15    5    3   0.046816   0.189771   1.796946     0.7108   0
   16    5    3  90.412849  87.124418   3.834045     0.7550   0
   17    5    3 278.012791 271.485466   5.105267     0.7994   0
   18    5    3 245.395132 240.233561   5.706106     0.8440   0
   19    5    3  26.426728  26.661829   3.105649     0.8886   0
   20    5    3  83.138997  80.181670   4.373740     0.9334   0
   21    5    3  58.391289  55.764269   3.749694     0.9783   0
   22    5    3  10.756209   8.587480   3.084580     1.0232   0
   23    5    3  95.718694  99.201516   5.360305     1.0682   0
    0    6    3 14225.2990 14374.1205    39.3922     0.2178   0
    1    6    3  12.245520  12.917632   0.829160     0.2226   0
    2    6    3 6122.19437 6208.47258   14.11893     0.2363   0
    3    6    3 957.617313 949.144931   4.933740     0.2575   0
    4    6    3 4350.05161 4309.06822   10.92481     0.2845   0
    5    6    3 4110.86218 4037.24382   10.21008     0.3158   0
    6    6    3 491.975848 484.763304   3.752671     0.3504   0
    7    6    3 154.868574 164.717539   3.012671     0.3872   0
    8    6    3 1949.10074 1948.04558   10.33962     0.4258   0
    9    6    3 240.723280 221.252647   5.889465     0.4657   0
   10    6    3 573.309134 582.194591   4.829923     0.5066   0
   11    6    3 345.548755 343.671717   3.538091     0.5482   0
   12    6    3  66.035446  65.221977   2.500916     0.5905   0
   13    6    3 722.735227 720.333507   5.392442     0.6332   0
   14    6    3 317.321373 303.661034   4.244198     0.6764   0
   15    6    3  92.586410  84.989303   3.431679     0.7198   0
   16    6    3  50.592441  48.774269   2.710610     0.7635   0
   17    6    3  19.666742  16.944655   2.399847     0.8075   0
   18    6    3 125.076397 119.728231   4.981679     0.8516   0
   19    6    3 265.525228 263.256459   6.089465     0.8959   0
   20    6    3  23.831865  22.479463   3.175267     0.9403   0
   21    6    3  41.562482  18.718777   3.689084     0.9849   0
   22    6    3  46.027065  43.559461   3.647404     1.0295   0
   23    6    3  13.555291  13.660838   3.096488     1.0743   0
    1    7    3 1140.08099 1110.93117    5.45534     0.2547   0
    2    7    3 1740.48906 1727.16011    7.10382     0.2667   0
    3    7    3 2528.08873 2503.59514    8.85580     0.2856   0
    4    7    3 9842.46190 9778.85386   19.49481     0.3102   0
    5    7    3 157.280351 159.705326   2.499465     0.3392   0
    6    7    3 1716.58973 1717.12958    7.46053     0.3716   0
    7    7    3 167.761882 169.480134   3.340152     0.4065   0
    8    7    3  11.998099   9.816869   1.677023     0.4434   0
    9    7    3 310.729354 314.079354   4.750076     0.4819   0
   10    7    3  56.972933  55.959001   2.086717     0.5215   0
   11    7    3 1543.41570 1563.16776    7.04191     0.5620   0
   12    7    3 307.619189 311.999201   3.832061     0.6033   0
   13    7    3  88.968341  88.580143   2.952671     0.6452   0
   14    7    3   1.770049   2.306259   1.600611     0.6876   0
   15    7    3  86.318693  86.776326   3.499694     0.7304   0
   16    7    3 244.391136 245.834323   4.708091     0.7735   0
   17    7    3  69.303367  66.297931   3.137939     0.8169   0
   18    7    3   1.341919   1.074122   2.450916     0.8605   0
   19    7    3  75.323387  65.844802   3.731832     0.9044   0
   20    7    3 123.642097 124.167925   5.375877     0.9484   0
   21    7    3  97.962578 101.283958   5.089389     0.9926   0
   22    7    3  13.423106   8.778930   3.259618     1.0369   0
   23    7    3   0.220878  -0.058015   2.894274     1.0814  -3
    0    8    3 686.327522 664.135040   6.269618     0.2836   0
    1    8    3 175.361629 172.608378   2.685343     0.2873   0
    2    8    3 1266.57645 1247.08383    6.26733     0.2980   0
    3    8    3 3736.23190 3727.28202   11.74259     0.3150   0
    4    8    3 204.271309 203.180130   2.898931     0.3375   0
    5    8    3 540.443970 541.539634   4.251679     0.3643   0
    6    8    3  98.645386 109.535102   3.249236     0.3946   0
    7    8    3 1188.54823 1186.70979    7.62420     0.4277   0
    8    8    3 1642.61255 1635.25172   12.29664     0.4629   0
    9    8    3 493.468853 495.063303   5.151679     0.4999   0
   10    8    3 2055.81080 2046.44252    8.36954     0.5382   0
   11    8    3  64.741453  64.138161   2.191603     0.5775   0
   12    8    3  90.478713  86.347319   2.588473     0.6178   0
   13    8    3  22.687448  20.234349   1.779618     0.6588   0
   14    8    3 543.879385 529.502230   5.305725     0.7003   0
   15    8    3 102.631701 104.471744   3.780610     0.7424   0
   16    8    3 293.215468 279.005312   4.877099     0.7848   0
   17    8    3 101.607433 104.348080   4.345725     0.8276   0
   18    8    3  76.895143  73.653656   3.685190     0.8707   0
   19    8    3   8.456439   8.475037   2.663206     0.9141   0
   20    8    3  72.972954  71.850984   3.985648     0.9577   0
   21    8    3 139.846043 148.557999   5.892747     1.0015   0
   22    8    3   0.137314   0.341298   2.877633     1.0454   0
   23    8    3  16.445550  17.764883   3.123587     1.0895   0
    1    9    3 244.066041 258.283177   3.209313     0.3202   0
    2    9    3 4549.74525 4504.77048   13.17916     0.3299   0
    3    9    3 801.640256 793.541895   5.639541     0.3454   0
    4    9    3 3157.52657 3153.15995   11.40412     0.3659   0
    5    9    3 431.082415 444.625904   4.707557     0.3908   0
    6    9    3 1763.73202 1678.09905   10.52305     0.4192   0
    7    9    3   0.018367   0.875572   1.588931     0.4505   0
    8    9    3 810.983524 809.198382   6.722824     0.4841   0
    9    9    3 2365.35476 2382.06843    9.46633     0.5195   0
   10    9    3  43.637597  46.749537   1.797786     0.5565   0
   11    9    3 251.805026 254.709132   3.203129     0.5946   0
   12    9    3 253.789185 254.419819   3.398473     0.6338   0
   13    9    3 466.567770 457.590788   4.552824     0.6738   0
   14    9    3  31.277442  29.214730   2.112214     0.7145   0
   15    9    3 448.062145 424.031250   5.375496     0.7557   0
   16    9    3 155.805280 158.277845   4.323969     0.7975   0
   17    9    3 278.905483 279.217526   5.265496     0.8396   0
   18    9    3  22.337962  17.056639   2.770916     0.8822   0
   19    9    3 108.038299 102.042737   4.958931     0.9250   0
   20    9    3 109.598820 109.850369   5.518549     0.9681   0
   21    9    3  28.220513  23.449921   3.325114     1.0114   0
   22    9    3  18.759914  19.866105   3.183358     1.0550   0
   23    9    3  14.335628   9.699007   2.973129     1.0987   0
    0   10    3 8390.99381 8439.00668   27.74893     0.3505   0
    1   10    3 1286.78700 1272.24413    6.60198     0.3534   0
    2   10    3 179.005638 186.083949   3.117481     0.3622   0
    3   10    3 1653.03313 1667.18302    8.61946     0.3764   0
    4   10    3 487.110737 499.177806   5.049312     0.3953   0
    5   10    3   3.861797   3.326336   1.409236     0.4185   0
    6   10    3  27.216968  22.610990   2.058626     0.4451   0
    7   10    3 814.749848 801.717467   7.903740     0.4747   0
    8   10    3 2144.71782 2168.60281    8.81229     0.5067   0
    9   10    3 756.168815 755.612892   4.885496     0.5406   0
   10   10    3 906.222832 912.656386   5.248549     0.5762   0
   11   10    3  47.305710  47.209537   1.783817     0.6131   0
   12   10    3 354.251200 359.223624   3.913511     0.6512   0
   13   10    3 367.378907 371.073241   4.177938     0.6902   0
   14   10    3 132.254247 128.316779   3.790839     0.7300   0
   15   10    3   3.832077   5.577862   1.972290     0.7704   0
   16   10    3  45.813788  43.897629   2.612900     0.8114   0
   17   10    3 516.687512 517.260247   6.432900     0.8529   0
   18   10    3  44.536226  44.717934   2.976870     0.8948   0
   19   10    3 172.451078 177.028988   5.713053     0.9370   0
   20   10    3  74.151640  69.113427   3.664732     0.9796   0
   21   10    3   9.671287   9.043205   3.040916     1.0224   0
   22   10    3  24.580796  22.075036   3.426030     1.0655   0
   23   10    3  68.945927  75.147778   4.352748     1.1088   0
    1   11    3 1050.80823 1024.37393    7.27572     0.3868   0
    2   11    3 205.328697 206.067152   3.846183     0.3949   0
    3   11    3 114.432215 108.680140   3.356183     0.4079   0
    4   11    3 374.873858 372.282401   5.221679     0.4255   0
    5   11    3  97.588063  98.615256   3.789236     0.4470   0
    6   11    3 822.368350 824.610594   8.483663     0.4721   0
    7   11    3 144.092676 142.482427   2.845267     0.5001   0
    8   11    3 1302.87751 1311.21359    6.69580     0.5305   0
    9   11    3  37.128796  35.901446   1.718626     0.5630   0
   10   11    3   0.379864   0.548550   1.211908     0.5973   0
   11   11    3 104.257501 108.903041   2.884503     0.6330   0
   12   11    3  77.864055  71.858236   2.659160     0.6699   0
   13   11    3 287.273954 281.464090   4.147404     0.7079   0
   14   11    3  51.943662  52.166254   2.435954     0.7467   0
   15   11    3  28.895091  27.517859   2.380229     0.7863   0
   16   11    3  11.488191  10.185648   2.255191     0.8265   0
   17   11    3  23.089721  23.450837   2.770610     0.8672   0
   18   11    3   3.943179   1.769465   2.349618     0.9085   0
   19   11    3 126.462530 128.693115   5.386183     0.9501   0
   20   11    3  13.400295  10.185419   3.031908     0.9921   0
   21   11    3  14.861813  16.077174   3.335190     1.0344   0
   22   11    3   4.129115   5.596412   3.122595     1.0770   0
    0   12    3  15.420421   2.686183   2.975343     0.4179   0
    1   12    3  97.630207  95.176325   4.026641     0.4204   0
    2   12    3 161.242806 160.647310   4.774885     0.4278   0
    3   12    3   4.603574 -18.708395   1.942290     0.4399  -3
    4   12    3 1041.53577 1024.68691    8.44397     0.4562   0
    5   12    3  34.349765  36.514805   2.600305     0.4764   0
    6   12    3 244.755952 241.888522   3.286259     0.4999   0
    7   12    3 246.363728 254.308368   3.310610     0.5264   0
    8   12    3 2507.94478 2515.25163    9.59725     0.5554   0
    9   12    3 460.566594 456.975521   4.077938     0.5866   0
   10   12    3  28.508721  29.730836   1.675649     0.6195   0
   11   12    3  88.481796  91.864875   2.844122     0.6540   0
   12   12    3   8.813957   8.367480   1.660840     0.6898   0
   13   12    3 245.050678 247.498445   4.165877     0.7268   0
   14   12    3  10.323387  10.576029   1.938702     0.7646   0
   15   12    3   3.645798  -5.266412   2.198397     0.8033  -3
   16   12    3  53.304658  49.018468   3.048855     0.8427   0
   17   12    3 145.046301 158.545784   5.098549     0.8827   0
   18   12    3   7.796027   6.641144   2.580610     0.9233   0
   19   12    3   0.060138   0.828855   2.616946     0.9643   0
   20   12    3  95.310636  90.063349   4.570992     1.0057   0
   21   12    3   0.509653 -21.761066   3.092290     1.0475  -3
   22   12    3  92.048279  96.967165   5.668396     1.0896   0
    1   13    3 415.552031 411.254152   7.319083     0.4541   0
    2   13    3 498.777609 492.015212   7.820533     0.4609   0
    3   13    3 712.046345 704.146486   9.040762     0.4721   0
    4   13    3 931.145213 915.862492   5.697251     0.4874   0
    5   13    3 120.636101 119.404567   2.629389     0.5063   0
    6   13    3 173.746936 173.738148   2.954198     0.5286   0
    7   13    3 234.556285 231.152646   3.324045     0.5537   0
    8   13    3 642.276472 647.810614   4.873587     0.5813   0
    9   13    3  85.422470  84.561823   2.837175     0.6112   0
   10   13    3 260.666645 265.687756   4.099923     0.6429   0
   11   13    3 475.881187 475.677046   4.932748     0.6762   0
   12   13    3  27.668359  27.082516   2.006641     0.7109   0
   13   13    3   1.345061   1.115420   1.703282     0.7467   0
   14   13    3   1.546313   1.137633   1.824504     0.7836   0
   15   13    3 1601.91204 1599.26700    9.55633     0.8214   0
   16   13    3  15.393251  12.619770   2.552061     0.8600   0
   17   13    3  83.491709  85.141212   4.130610     0.8992   0
   18   13    3  12.104447  11.955266   2.702213     0.9391   0
   19   13    3   2.094918   2.551832   2.668702     0.9794   0
   20   13    3 151.504075 153.590822   5.893740     1.0202   0
   21   13    3  69.531373  68.994725   4.198244     1.0614   0
   22   13    3  30.916378  29.833661   4.204656     1.1030   0
    0   14    3 1069.22465 1051.03042   12.27183     0.4857   0
    1   14    3  992.55734 1008.29760    7.68000     0.4878   0
    2   14    3 454.935689 447.062545   4.723969     0.4942   0
    3   14    3 1516.64029 1510.95403    7.41954     0.5047   0
    4   14    3 219.924568 214.838144   3.283969     0.5190   0
    5   14    3 707.046989 703.326638   5.164580     0.5368   0
    6   14    3 442.610989 433.112165   4.202366     0.5578   0
    7   14    3   0.108696   0.394351   1.298931     0.5817   0
    8   14    3 3253.75409 3225.28971   11.84557     0.6081   0
    9   14    3 697.719999 695.586181   5.555419     0.6367   0
   10   14    3 399.504266 389.404536   4.737786     0.6671   0
   11   14    3 192.474884 187.037384   4.154656     0.6993   0
   12   14    3  66.423462  61.697550   2.968320     0.7329   0
   13   14    3  58.447383  53.292895   2.814122     0.7677   0
   14   14    3 1023.38603 1029.87011    8.21580     0.8037   0
   15   14    3 168.061649 166.970210   4.924045     0.8406   0
   16   14    3 195.706416 189.950360   5.827022     0.8783   0
   17   14    3  10.219321   7.147404   3.031145     0.9168   0
   18   14    3   3.157076   5.056870   3.009465     0.9559   0
   19   14    3   1.876235   1.974885   2.999465     0.9955   0
   20   14    3   0.813009   0.887328   3.400839     1.0357   0
   21   14    3  33.477486  37.812591   4.022977     1.0763   0
    1   15    3  15.201271  13.776258   1.541679     0.5217   0
    2   15    3 2897.53072 2907.55692   10.93473     0.5276   0
    3   15    3 325.786319 303.367141   3.839007     0.5375   0
    4   15    3 1838.13040 1815.86239    8.32725     0.5509   0
    5   15    3 1128.27378 1130.63346    6.67572     0.5677   0
    6   15    3   1.070275 -18.520609   1.515725     0.5877  -3
    7   15    3 493.285914 483.871701   4.868473     0.6104   0
    8   15    3 1019.30216 1007.34340    6.80878     0.6355   0
    9   15    3 460.440093 442.851095   5.275496     0.6629   0
   10   15    3 648.242761 635.557944   6.437862     0.6923   0
   11   15    3  22.646436  20.650685   2.328015     0.7233   0
   12   15    3 101.327241 101.145790   3.894503     0.7558   0
   13   15    3  11.026413   9.559694   2.242137     0.7897   0
   14   15    3  10.582603   7.183358   2.349084     0.8246   0
   15   15    3 677.313194 669.889238   7.494503     0.8606   0
   16   15    3  39.360520  31.586867   3.190229     0.8975   0
   17   15    3  37.570921  36.950607   3.578702     0.9352   0
   18   15    3  38.586547  26.052287   3.595877     0.9736   0
   19   15    3  59.758398  59.755947   3.966259     1.0125   0
   20   15    3 177.372212 179.182423   5.948549     1.0520   0
   21   15    3   7.664736  -1.061832   3.807786     1.0920  -3
    0   16    3 299.236313 298.929737   4.712824     0.5537   0
    1   16    3 807.796049 809.144947   4.772442     0.5555   0
    2   16    3  24.845071  25.268241   1.598549     0.5612   0
    3   16    3 1043.05006 1041.51133    6.40519     0.5704   0
    4   16    3 536.636278 538.387726   4.946564     0.5831   0
    5   16    3   1.976738   1.312366   1.458168     0.5990   0
    6   16    3  17.751978  16.811219   1.739542     0.6179   0
    7   16    3 215.760857 213.541197   3.891297     0.6396   0
    8   16    3 3137.59715 3127.74011   12.91229     0.6636   0
    9   16    3 1132.05678 1111.32049    8.36221     0.6899   0
   10   16    3  90.708843  88.309914   4.084274     0.7181   0
   11   16    3   2.169556   2.793816   2.182213     0.7481   0
   12   16    3 260.072496 253.102262   5.312824     0.7796   0
   13   16    3 116.269939 116.232048   4.684045     0.8124   0
   14   16    3 1270.67126 1268.30520   10.13550     0.8465   0
   15   16    3  36.239048  37.870148   3.290687     0.8816   0
   16   16    3 485.551517 486.373228   7.376259     0.9176   0
   17   16    3   1.059456   2.110458   3.458397     0.9545   0
   18   16    3   8.275171   6.104808   3.461297     0.9921   0
   19   16    3   6.973748   5.765725   3.511526     1.0304   0
   20   16    3   1.162058  -0.612977   3.256565     1.0693  -3
   21   16    3  29.570744  31.335035   4.237786     1.1086   0
    1   17    3 677.292934 665.745727   4.562595     0.5895   0
    2   17    3 2294.82501 2292.03791    8.73420     0.5948   0
    3   17    3   0.041372  -0.796946   1.370458     0.6035  -3
    4   17    3 1838.91378 1797.92346    8.86992     0.6155   0
    5   17    3 167.579329 162.706852   3.612137     0.6306   0
    6   17    3  92.588418  92.604570   3.094656     0.6486   0
    7   17    3 494.965091 486.817502   5.350076     0.6693   0
    8   17    3  55.893312  50.321750   2.650534     0.6923   0
    9   17    3 328.573498 319.583933   5.417175     0.7175   0
   10   17    3 348.232636 339.991565   5.798396     0.7447   0
   11   17    3   0.526218  -0.219847   2.301984     0.7736  -3
   12   17    3 186.231225 174.938148   5.149389     0.8041   0
   13   17    3  31.366104  29.102287   3.045572     0.8360   0
   14   17    3 119.399055 116.201514   5.153358     0.8691   0
   15   17    3 250.506132 252.799972   5.981602     0.9034   0
   16   17    3   0.359410  -1.032824   2.812213     0.9386  -3
   17   17    3   1.725289   3.225419   3.482290     0.9747   0
   18   17    3   9.298036   8.497175   3.579847     1.0115   0
   19   17    3  41.023020  41.990453   4.117022     1.0491   0
   20   17    3  78.064912  75.060144   4.727557     1.0873   0
    0   18    3 4810.29027 4765.37351   18.48252     0.6218   0
    1   18    3 178.734127 178.812957   3.073129     0.6235   0
    2   18    3 375.889098 374.056446   3.865725     0.6285   0
    3   18    3  89.048056  84.384723   3.077023     0.6367   0
    4   18    3  41.426711  38.047400   2.175954     0.6481   0
    5   18    3  44.688543  39.663202   2.197099     0.6625   0
    6   18    3  52.016322  43.496026   2.433740     0.6797   0
    7   18    3  14.026132  11.345877   1.958397     0.6994   0
    8   18    3 387.233074 371.558737   5.567938     0.7215   0
    9   18    3  63.891712  54.273047   3.181297     0.7457   0
   10   18    3  20.683642  17.395113   2.650610     0.7719   0
   11   18    3 319.182706 311.267904   5.974656     0.7998   0
   12   18    3 175.802460 148.877082   5.383511     0.8294   0
   13   18    3 115.251950 114.883193   5.111297     0.8603   0
   14   18    3 338.167341 333.076298   6.511526     0.8925   0
   15   18    3   6.092574 -13.593892   3.141068     0.9259  -3
   16   18    3 155.160214 160.312196   5.651450     0.9603   0
   17   18    3   9.276882  10.129846   3.667175     0.9956   0
   18   18    3   0.596760  -4.268702   3.449923     1.0317  -3
   19   18    3   4.525633   5.450534   3.465877     1.0685   0
   20   18    3   4.048272   2.755649   3.410534     1.1061   0
    1   19    3  65.730558  62.291443   2.404427     0.6575   0
    2   19    3   2.591003   3.027710   1.496183     0.6622   0
    3   19    3   4.662901   1.895725   1.759236     0.6701   0
    4   19    3 157.687485 158.412196   3.938778     0.6809   0
    5   19    3   2.510521   1.487939   1.845343     0.6946   0
    6   19    3 1152.22813 1126.02277    8.11175     0.7110   0
    7   19    3 108.872470 108.884721   3.839465     0.7299   0
    8   19    3   1.135505   2.518473   2.188549     0.7510   0
    9   19    3 148.511599 147.010670   4.940839     0.7744   0
   10   19    3   8.473560   7.373053   2.588168     0.7996   0
   11   19    3 196.953253 194.047306   5.486183     0.8266   0
   12   19    3 231.935084 219.781655   5.758244     0.8552   0
   13   19    3  33.024057  32.296180   3.314274     0.8853   0
   14   19    3  12.793850  10.237709   3.069084     0.9166   0
   15   19    3  30.210938  23.278013   3.353969     0.9491   0
   16   19    3  13.055051  13.299922   3.163969     0.9827   0
   17   19    3 167.126980 169.483187   6.204656     1.0172   0
   18   19    3   4.151804   5.249465   3.504809     1.0526   0
   19   19    3   5.600991   4.159389   3.433435     1.0887   0
    0   20    3 685.836556 691.064044   7.968167     0.6900   0
    1   20    3 113.046669 112.074797   3.162824     0.6915   0
    2   20    3  52.437620  50.946025   2.278091     0.6961   0
    3   20    3  25.164568  21.703738   2.298855     0.7035   0
    4   20    3   3.110574   5.552060   1.976030     0.7139   0
    5   20    3  66.947534  65.057397   3.077404     0.7269   0
    6   20    3 279.288195 275.618290   4.985038     0.7426   0
    7   20    3  58.846189  52.596635   2.870229     0.7607   0
    8   20    3 102.573795  96.297699   4.280839     0.7810   0
    9   20    3  59.014908  54.796940   3.378473     0.8035   0
   10   20    3   2.420578   2.236641   2.645878     0.8278   0
   11   20    3   4.838474   4.102137   2.809084     0.8540   0
   12   20    3 189.653439 183.890056   5.579541     0.8817   0
   13   20    3 185.699154 187.810666   5.812900     0.9109   0
   14   20    3  84.713621  86.038158   4.648396     0.9413   0
   15   20    3  12.156133  10.698701   3.150534     0.9730   0
   16   20    3   8.509023  12.230991   3.171450     1.0058   0
   17   20    3  23.090304  23.081448   3.356794     1.0396   0
   18   20    3   9.189123   8.043205   3.616946     1.0742   0
   19   20    3   0.573026  -0.460305   3.354885     1.1096  -3
    1   21    3  54.519982  51.068849   2.237633     0.7256   0
    2   21    3  73.903320  68.190450   3.084198     0.7299   0
    3   21    3   8.722625  -0.014504   2.134580     0.7370  -3
    4   21    3 148.640479 147.307617   4.337862     0.7469   0
    5   21    3 192.430717 185.587765   4.541984     0.7594   0
    6   21    3  71.753164  65.063733   3.355648     0.7744   0
    7   21    3   3.649660   3.743129   2.290000     0.7918   0
    8   21    3 241.362641 228.438906   5.284427     0.8114   0
    9   21    3 138.266265 126.061055   5.162824     0.8330   0
   10   21    3 100.472787 101.374798   5.015648     0.8565   0
   11   21    3 127.447792 123.323650   5.289999     0.8818   0
   12   21    3  33.628194  12.688930   3.538015     0.9086   0
   13   21    3  52.047139  48.860529   3.724656     0.9370   0
   14   21    3 109.807433 108.995408   5.391297     0.9667   0
   15   21    3  86.476069  87.044265   4.825190     0.9975   0
   16   21    3  57.985753  55.918696   3.843816     1.0295   0
   17   21    3  17.747580  16.942823   3.269389     1.0625   0
   18   21    3   3.253932   3.347175   3.466564     1.0964   0
    0   22    3  31.367685  26.858547   3.085878     0.7583   0
    1   22    3  80.623359  80.704571   3.511374     0.7597   0
    2   22    3 280.273467 273.630504   4.780686     0.7638   0
    3   22    3 841.327688 843.160210   7.561526     0.7706   0
    4   22    3 528.152332 526.899177   6.437022     0.7801   0
    5   22    3  38.614578  36.096026   2.719160     0.7921   0
    6   22    3  10.139375   7.903129   2.377710     0.8064   0
    7   22    3  62.856571  55.109383   3.152442     0.8231   0
    8   22    3 252.770649 244.591576   5.695572     0.8420   0
    9   22    3 115.111095 114.168689   5.043358     0.8628   0
   10   22    3 150.801414 137.006855   5.357404     0.8856   0
   11   22    3   0.394815   0.214809   2.936946     0.9100   0
   12   22    3  76.476044  69.944801   4.096870     0.9361   0
   13   22    3  50.096137  48.562972   3.762977     0.9636   0
   14   22    3  61.405152  57.963887   4.029084     0.9925   0
   15   22    3   0.011327   0.974198   3.074122     1.0226   0
   16   22    3   1.257193   2.117252   3.071832     1.0538   0
   17   22    3   8.250132   7.446640   3.056107     1.0861   0
    1   23    3   6.673289   6.576030   2.104351     0.7938   0
    2   23    3 199.504079 193.587764   4.878167     0.7978   0
    3   23    3  21.457639  17.834120   2.481908     0.8043   0
    4   23    3 1298.47037 1308.58764    9.60954     0.8133   0
    5   23    3   4.180327   5.020381   2.393893     0.8248   0
    6   23    3   2.674925   2.566641   2.435267     0.8387   0
    7   23    3  89.879589  88.278616   4.686335     0.8547   0
    8   23    3   1.519730   1.374351   2.832366     0.8729   0
    9   23    3  15.999371  12.397174   3.089084     0.8930   0
   10   23    3 104.736023 102.828996   5.249465     0.9150   0
   11   23    3  30.281883  25.858165   3.395877     0.9387   0
   12   23    3  16.618594  14.069617   3.251679     0.9640   0
   13   23    3  36.836938  34.866790   3.661297     0.9907   0
   14   23    3  21.689527  21.191143   3.477710     1.0188   0
   15   23    3   9.754986   8.412289   3.241679     1.0482   0
   16   23    3  25.333706  28.310760   3.480534     1.0787   0
   17   23    3  12.485649  12.959846   3.740458     1.1102   0
    0   24    3 171.172067 175.587766   6.698167     0.8267   0
    1   24    3  85.598551  86.317548   3.835419     0.8279   0
    2   24    3 423.712443 425.569418   6.887862     0.8317   0
    3   24    3 425.551560 432.977050   6.918549     0.8380   0
    4   24    3   6.541198   5.354351   2.719389     0.8467   0
    5   24    3  15.922792  14.209846   2.874656     0.8577   0
    6   24    3 248.193151 240.883942   6.000076     0.8710   0
    7   24    3 161.246789 155.883189   5.549999     0.8865   0
    8   24    3 387.163160 376.894614   7.442518     0.9040   0
    9   24    3  26.443913 -29.016027   3.577557     0.9235  -3
   10   24    3 198.664056 193.311429   5.940839     0.9448   0
   11   24    3  31.485139  25.473967   3.506259     0.9677   0
   12   24    3   0.025317  -1.935878   2.972824     0.9923  -3
   13   24    3  45.202703  47.624956   3.813129     1.0183   0
   14   24    3  16.221530  16.844884   3.345877     1.0457   0
   15   24    3   5.110267   2.472290   3.180000     1.0743   0
   16   24    3  26.827489  27.436867   3.438168     1.1040   0
    1   25    3 200.422543 197.699978   5.449847     0.8621   0
    2   25    3   0.117186   0.713435   2.793129     0.8657   0
    3   25    3  63.096283  61.029306   3.603587     0.8717   0
    4   25    3 1029.74937 1031.12202    9.83527     0.8801   0
    5   25    3 103.704777 104.443500   5.142824     0.8907   0
    6   25    3 190.202063 183.696926   5.731144     0.9036   0
    7   25    3 140.492764 142.119831   5.655038     0.9185   0
    8   25    3 111.442931 112.411438   5.720992     0.9354   0
    9   25    3  11.037437   7.524503   3.157252     0.9542   0
   10   25    3 178.617234 177.061049   6.363892     0.9748   0
   11   25    3   4.204429   2.343359   3.050000     0.9971   0
   12   25    3 158.769172 162.081661   5.788854     1.0209   0
   13   25    3  41.726061  42.242972   3.762366     1.0462   0
   14   25    3   0.110991  -1.692366   3.037175     1.0729  -3
   15   25    3   1.316479   0.676030   3.038626     1.1008   0
    0   26    3 300.427739 315.083171   9.090915     0.8951   0
    1   26    3  31.747034  33.387706   3.818931     0.8962   0
    2   26    3  29.540061  28.441982   3.391603     0.8997   0
    3   26    3  44.691577  40.773736   3.679923     0.9055   0
    4   26    3  46.253996  42.768621   3.532824     0.9136   0
    5   26    3  10.514769  10.346258   3.030687     0.9238   0
    6   26    3 248.992303 246.707606   6.277099     0.9362   0
    7   26    3 106.092000 109.002278   5.461068     0.9506   0
    8   26    3 144.902021 149.338914   5.791373     0.9670   0
    9   26    3  25.447103  25.150684   3.529007     0.9852   0
   10   26    3  18.639376  16.016105   3.654122     1.0052   0
   11   26    3  66.750722  62.371443   4.013740     1.0268   0
   12   26    3   0.080538  -1.110687   3.357404     1.0499  -3
   13   26    3  20.847986  18.957631   3.714961     1.0746   0
   14   26    3  38.342722  41.369079   4.011832     1.1005   0
    1   27    3  49.737105  47.594117   4.165954     0.9304   0
    2   27    3   0.844150   1.482901   2.947862     0.9338   0
    3   27    3  20.440596  18.106716   3.398320     0.9394   0
    4   27    3  72.367911  69.622893   4.364961     0.9471   0
    5   27    3 135.656941 141.512961   5.714656     0.9570   0
    6   27    3   7.266958   9.115877   3.172595     0.9690   0
    7   27    3 214.053965 228.896921   6.318091     0.9829   0
    8   27    3  64.187211  63.478161   4.089236     0.9987   0
    9   27    3  17.480975  19.626028   3.327481     1.0164   0
   10   27    3  39.296329  37.180377   3.753206     1.0357   0
   11   27    3  43.217541  42.148621   3.793129     1.0567   0
   12   27    3 348.854806 369.134310   7.149999     1.0793   0
   13   27    3   0.722970  -2.024427   3.230534     1.1032  -3
    0   28    3 155.098601 155.949601  11.999770     0.9635   0
    1   28    3  24.329148  22.944654   3.788702     0.9646   0
    2   28    3  42.506977  41.782820   4.138549     0.9678   0
    3   28    3  44.823205  43.633583   3.832519     0.9732   0
    4   28    3  14.481378  14.050456   3.390229     0.9807   0
    5   28    3 101.167095 102.299225   5.222671     0.9903   0
    6   28    3  11.088562  10.225419   3.240763     1.0018   0
    7   28    3  51.856471  53.655337   3.928091     1.0153   0
    8   28    3   4.010417   2.196565   3.044274     1.0306   0
    9   28    3   1.160125   0.722061   3.004503     1.0478   0
   10   28    3   1.215335   4.281755   3.143816     1.0666   0
   11   28    3 182.358919 186.636620   5.934198     1.0870   0
   12   28    3   4.771246   5.233282   3.136641     1.1089   0
    1   29    3  36.627453  33.428775   4.107862     0.9988   0
    2   29    3  60.975508  59.607627   4.460916     1.0019   0
    3   29    3  18.964224  18.593891   3.868015     1.0071   0
    4   29    3  12.740043  15.321220   3.468549     1.0144   0
    5   29    3   4.931126   4.637328   3.363969     1.0236   0
    6   29    3  16.245105  10.767785   3.227481     1.0348   0
    7   29    3   5.354059   5.313282   3.189542     1.0478   0
    8   29    3  47.865798  46.061598   3.811374     1.0627   0
    9   29    3   0.065220  -1.243511   2.967481     1.0793  -3
   10   29    3  50.512123  52.481521   3.852977     1.0976   0
    0   30    3   3.321306   1.203359   5.973663     1.0320   0
    1   30    3   4.837043   3.632595   4.373740     1.0330   0
    2   30    3   7.777797   7.090686   3.621679     1.0360   0
    3   30    3   2.240136  -7.432824   3.534961     1.0410  -3
    4   30    3   1.061005  -0.009160   3.474503     1.0481  -3
    5   30    3   1.830199  -1.408397   3.131603     1.0570  -3
    6   30    3   6.591519   1.777786   3.297175     1.0678   0
    7   30    3   9.727285  10.760762   3.171221     1.0805   0
    8   30    3   0.497849  -0.013740   2.977786     1.0949  -3
    1   31    3  23.334260  16.795113   4.513816     1.0672   0
    2   31    3   3.415325   5.187404   3.858855     1.0701   0
    3   31    3  20.978569  24.742974   3.970305     1.0750   0
    4   31    3  17.058563  14.720914   3.748549     1.0818   0
    5   31    3  21.648290  21.527631   4.012824     1.0905   0
    6   31    3   2.404799   2.170534   3.254427     1.1010   0
    0   32    3  23.101538  25.069997   6.908243     1.1004   0
    1   32    3  25.517381  19.803204   4.764198     1.1014   0
    2   32    3   0.920703  -0.010687   4.112137     1.1042  -3
    3   32    3  10.026096   8.863205   3.973587     1.1090   0
    0    0    4 75372.2626 74467.2435   308.0297     0.0948   0
    1    0    4 285.444742 284.790044   3.258320     0.1053   0
    2    0    4 163.394303 162.716012   3.022061     0.1318   0
    3    0    4 4250.52406 4326.64837   13.51824     0.1668   0
    4    0    4 9662.05570 9848.39584   31.28465     0.2061   0
    5    0    4 5252.91409 5270.02994   19.02839     0.2476   0
    6    0    4 298.707739 293.200730   4.798702     0.2903   0
    7    0    4 2917.41101 2875.17525   14.86091     0.3339   0
    8    0    4 161.813296 169.706088   4.589999     0.3780   0
    9    0    4 1094.40448 1087.96934   11.34557     0.4224   0
   10    0    4 143.788070 141.225175   7.460534     0.4671   0
   11    0    4 11319.6824 11408.5483    41.4760     0.5120   0
   12    0    4 1234.17916 1234.74032    9.51977     0.5570   0
   13    0    4 3915.82930 3879.20567   19.04557     0.6021   0
   14    0    4 707.971521 697.571677   8.172671     0.6473   0
   15    0    4  46.038810  39.104728   3.243129     0.6926   0
   16    0    4  12.501442  14.701449   3.041755     0.7379   0
   17    0    4 947.461117 926.801422  11.199922     0.7833   0
   18    0    4   0.449004   2.539923   3.251603     0.8287   0
   19    0    4 468.859371 454.870178   9.960075     0.8742   0
   20    0    4   2.797855   5.939236   4.042977     0.9196   0
   21    0    4  82.333246  77.559533   5.923511     0.9652   0
   22    0    4   0.522231  -0.814504   3.932137     1.0107  -3
   23    0    4   2.808365   4.144656   4.407938     1.0562   0
   24    0    4   2.470824   3.205343   4.232061     1.1018   0
    1    1    4 28554.9045 28329.8441    56.5517     0.1107   0
    2    1    4  86.230979  86.912967   1.629160     0.1362   0
    3    1    4 149.766660 150.228991   2.058855     0.1703   0
    4    1    4 1301.20446 1326.22886    5.40771     0.2089   0
    5    1    4 15764.1278 15845.4944    30.1189     0.2499   0
    6    1    4 6430.69633 6513.13667   16.55282     0.2924   0
    7    1    4 1307.25674 1307.93878    6.93656     0.3357   0
    8    1    4 1107.02993 1103.87010    6.83038     0.3795   0
    9    1    4  53.908981  56.453047   2.658168     0.4238   0
   10    1    4  11.999949  11.835800   2.519923     0.4684   0
   11    1    4   0.034065   1.801527   1.272061     0.5131   0
   12    1    4 1155.59625 1141.41972    6.47824     0.5580   0
   13    1    4   0.091689   0.939389   1.353359     0.6031   0
   14    1    4 248.121651 245.926690   3.866183     0.6482   0
   15    1    4   3.941056   3.025572   1.770916     0.6934   0
   16    1    4 473.172970 462.374757   5.749083     0.7387   0
   17    1    4 1320.66334 1318.38916    9.22611     0.7840   0
   18    1    4 102.643679 101.734340   4.269847     0.8294   0
   19    1    4 176.557947 174.783186   5.520763     0.8748   0
   20    1    4   1.204009   0.169924   2.729542     0.9203   0
   21    1    4  89.960877  94.075562   4.847557     0.9658   0
   22    1    4 200.541301 203.713718   5.998320     1.0113   0
   23    1    4  17.836974  13.741678   3.209007     1.0568   0
   24    1    4   0.002482   0.253359   2.958626     1.1023   0
    0    2    4 1747.55309 1692.61813    8.31824     0.1171   0
    1    2    4 4480.03249 4479.23614   11.22030     0.1257   0
    2    2    4 194.647173 200.219825   2.230076     0.1486   0
    3    2    4 3226.76755 3200.80880    8.00824     0.1804   0
    4    2    4 127.381268 136.229756   2.171755     0.2172   0
    5    2    4 2917.48317 2895.82410    8.66382     0.2569   0
    6    2    4 326.395103 339.009122   3.422748     0.2983   0
    7    2    4 2302.14242 2301.32035    9.23313     0.3409   0
    8    2    4 167.395270 171.132042   3.540152     0.3842   0
    9    2    4   0.077292   0.424504   1.352824     0.4280   0
   10    2    4 278.050481 271.879359   6.677022     0.4721   0
   11    2    4 3385.31059 3393.57977   11.24618     0.5165   0
   12    2    4   9.460538   7.619083   1.343740     0.5612   0
   13    2    4 645.674010 646.769393   5.111373     0.6060   0
   14    2    4  40.010886  38.295721   1.999694     0.6509   0
   15    2    4  11.489051   8.413587   1.786565     0.6960   0
   16    2    4   0.683651  -0.064122   1.889771     0.7411  -3
   17    2    4 328.002665 322.557216   5.414732     0.7863   0
   18    2    4  23.063119  19.342441   2.658473     0.8316   0
   19    2    4 166.106175 163.376317   5.411908     0.8769   0
   20    2    4   9.262390   9.881526   2.972519     0.9222   0
   21    2    4  10.874815   8.427556   3.004580     0.9676   0
   22    2    4  18.072796  18.458548   3.337557     1.0130   0
   23    2    4   2.297226  -0.452672   3.005343     1.0585  -3
   24    2    4   4.829393   3.060305   3.163969     1.1039   0
    1    3    4 2490.70485 2478.36613    6.83000     0.1473   0
    2    3    4 170.212208 172.528988   2.121145     0.1672   0
    3    3    4 549.750550 562.023601   3.970610     0.1960   0
    4    3    4 1723.52789 1741.13721    6.66076     0.2304   0
    5    3    4 7977.73680 7965.57162   15.79007     0.2681   0
    6    3    4  97.539983  95.966401   2.047939     0.3081   0
    7    3    4  99.018991 105.761820   2.481755     0.3494   0
    8    3    4 299.327551 301.523630   4.248549     0.3918   0
    9    3    4 1999.53939 2007.54939   11.69771     0.4348   0
   10    3    4 429.997809 425.299952   7.481297     0.4783   0
   11    3    4 426.842770 425.904532   4.001221     0.5222   0
   12    3    4  10.536518  10.412823   1.438473     0.5664   0
   13    3    4 533.220574 519.126659   4.695496     0.6108   0
   14    3    4  38.882767  36.074958   1.991832     0.6554   0
   15    3    4 399.383010 389.250338   4.905954     0.7002   0
   16    3    4  66.680631  62.064955   2.829313     0.7451   0
   17    3    4 173.834225 171.445019   4.733129     0.7900   0
   18    3    4  40.500908  34.736943   2.970534     0.8351   0
   19    3    4   0.010087   0.219160   2.608778     0.8802   0
   20    3    4  41.772323  36.686255   3.403816     0.9254   0
   21    3    4 129.145069 124.386246   5.502442     0.9706   0
   22    3    4  45.887054  47.708163   3.743511     1.0159   0
   23    3    4  62.402984  60.322818   3.909236     1.0612   0
   24    3    4   0.040063   1.496870   3.119084     1.1066   0
    0    4    4 4426.39207 4464.33537   13.96351     0.1668   0
    1    4    4 3899.67200 3946.94612    9.54313     0.1730   0
    2    4    4 812.446197 803.839604   3.952137     0.1903   0
    3    4    4 15776.1140 15773.5097    27.6378     0.2160   0
    4    4    4 215.444097 226.352646   2.565496     0.2476   0
    5    4    4 478.992750 495.139639   3.379084     0.2831   0
    6    4    4 398.655113 390.834307   3.267939     0.3212   0
    7    4    4 307.524128 300.887752   3.706412     0.3610   0
    8    4    4 948.992484 928.343407   7.091373     0.4021   0
    9    4    4 1260.59538 1251.83192    8.86916     0.4442   0
   10    4    4   3.005997   1.812137   1.515343     0.4869   0
   11    4    4   1.752632   1.685878   1.177481     0.5301   0
   12    4    4   0.939407   3.650534   1.363435     0.5736   0
   13    4    4  28.035112  24.043738   1.644122     0.6175   0
   14    4    4 643.260578 638.580081   5.407099     0.6617   0
   15    4    4   1.013324  -0.063359   1.739084     0.7061  -3
   16    4    4  30.135133  29.970913   2.400305     0.7506   0
   17    4    4  11.489954  10.725419   2.392290     0.7952   0
   18    4    4   2.348943   2.534351   2.612900     0.8400   0
   19    4    4 131.746847 130.838917   5.374045     0.8849   0
   20    4    4   7.675615   9.189923   2.967633     0.9298   0
   21    4    4  51.052355  44.205797   3.608778     0.9749   0
   22    4    4   2.366153   6.563892   3.077328     1.0200   0
   23    4    4  22.141409  21.366333   3.346870     1.0651   0
   24    4    4  22.598185  21.885723   3.249313     1.1103   0
    1    5    4 3927.64829 3945.57971    9.41221     0.2013   0
    2    5    4 274.344296 276.136610   2.817328     0.2163   0
    3    5    4 4633.82223 4655.18268   10.77404     0.2393   0
    4    5    4  69.337078  66.578084   1.806870     0.2681   0
    5    5    4 3752.41595 3732.97668   10.08053     0.3012   0
    6    5    4 552.190178 556.649556   4.117022     0.3373   0
    7    5    4  67.984228  63.870909   2.131832     0.3754   0
    8    5    4 3998.69779 3966.67131   15.22496     0.4151   0
    9    5    4 919.902381 945.060962   7.930152     0.4559   0
   10    5    4 151.079243 151.299220   3.522748     0.4976   0
   11    5    4 1592.70000 1580.35097    7.39366     0.5400   0
   12    5    4 355.274437 363.990035   3.818549     0.5828   0
   13    5    4 552.724268 555.446502   4.697633     0.6261   0
   14    5    4  73.129002  72.739610   2.914351     0.6697   0
   15    5    4   0.148536   0.086947   1.803511     0.7135   0
   16    5    4  21.107521  21.067326   2.265725     0.7576   0
   17    5    4  65.116755  58.555871   2.955801     0.8019   0
   18    5    4 362.739300 362.566371   6.509389     0.8463   0
   19    5    4  56.174519  54.003353   3.492290     0.8908   0
   20    5    4 246.062738 248.471728   6.170152     0.9355   0
   21    5    4  31.153199  31.434424   3.400839     0.9803   0
   22    5    4  43.922365  42.160072   3.599465     1.0251   0
   23    5    4  22.119192  23.389768   3.523740     1.0701   0
    0    6    4 16587.3516 16670.2271    42.6103     0.2267   0
    1    6    4  50.031280  50.160529   1.595572     0.2313   0
    2    6    4 604.505367 600.884665   3.973816     0.2444   0
    3    6    4 2488.93025 2476.85468    7.70122     0.2650   0
    4    6    4 3058.42705 3066.90805    9.66008     0.2913   0
    5    6    4 170.843072 167.717538   2.538473     0.3220   0
    6    6    4 709.083192 716.654881   4.845267     0.3559   0
    7    6    4 6331.54735 6250.12143   16.63649     0.3923   0
    8    6    4 255.223857 255.828979   4.537175     0.4304   0
    9    6    4  19.081293  19.044349   2.070229     0.4699   0
   10    6    4 413.114230 416.196900   4.285343     0.5105   0
   11    6    4 946.758732 942.580046   5.327480     0.5518   0
   12    6    4  23.372522  23.608852   1.574962     0.5938   0
   13    6    4 1047.31727 1034.54187    6.31053     0.6363   0
   14    6    4 215.687764 211.006083   3.892824     0.6793   0
   15    6    4 276.634924 261.961803   4.358015     0.7225   0
   16    6    4 102.004519  99.369454   3.945267     0.7661   0
   17    6    4 734.134506 746.775488   7.264045     0.8099   0
   18    6    4  39.217121  38.535950   2.966336     0.8539   0
   19    6    4 168.893200 172.734332   5.612671     0.8981   0
   20    6    4   0.599891   1.815496   2.903129     0.9424   0
   21    6    4 151.900375 155.980898   5.628473     0.9869   0
   22    6    4   4.820021   2.333206   3.156183     1.0314   0
   23    6    4  22.395780  19.128547   3.201145     1.0761   0
    1    7    4 10483.9591 10505.4950    20.6132     0.2623   0
    2    7    4 6277.20563 6265.59471   14.66626     0.2740   0
    3    7    4 4379.46991 4414.21324   11.36687     0.2924   0
    4    7    4 197.596660 199.719825   2.743740     0.3165   0
    5    7    4 4702.14338 4667.56436   12.48626     0.3450   0
    6    7    4 393.656967 399.012169   3.877557     0.3768   0
    7    7    4 722.588090 726.292285   5.431526     0.4113   0
    8    7    4 1109.28260 1110.31285    9.09550     0.4479   0
    9    7    4 956.181216 985.038057   7.631831     0.4859   0
   10    7    4 513.953162 512.435820   4.125496     0.5253   0
   11    7    4   2.186742   3.387862   1.208397     0.5655   0
   12    7    4 1124.04710 1117.54949    6.35206     0.6066   0
   13    7    4 209.983825 213.116770   3.638244     0.6483   0
   14    7    4   1.220319   2.375114   1.598320     0.6904   0
   15    7    4   6.222748   5.815801   1.831832     0.7331   0
   16    7    4  37.859472  34.533508   2.545725     0.7760   0
   17    7    4  69.761919  64.372206   3.201145     0.8193   0
   18    7    4 337.872734 340.337366   6.013511     0.8628   0
   19    7    4   8.629120   7.680992   2.833358     0.9066   0
   20    7    4  18.034212  18.175952   3.101603     0.9505   0
   21    7    4  74.508570  73.992129   4.088625     0.9946   0
   22    7    4  57.764310  57.536406   3.777939     1.0388   0
   23    7    4 114.770037 124.799986   5.248015     1.0832   0
    0    8    4 629.774629 616.192297   6.245114     0.2905   0
    1    8    4 2101.62469 2077.77076    7.95656     0.2940   0
    2    8    4  11.795164  14.232441   1.060611     0.3045   0
    3    8    4 128.279322 134.133573   2.521832     0.3212   0
    4    8    4   0.531111   1.017633   0.847557     0.3433   0
    5    8    4 4912.95125 4887.01472   13.79160     0.3697   0
    6    8    4  35.624186  35.417782   1.815725     0.3996   0
    7    8    4 2435.58225 2431.06079   11.82740     0.4323   0
    8    8    4 512.228582 515.504522   7.615190     0.4672   0
    9    8    4 155.809871 154.261815   3.565801     0.5038   0
   10    8    4 424.876267 423.726670   3.832595     0.5418   0
   11    8    4 1351.46369 1376.58763    6.20519     0.5809   0
   12    8    4  74.476365  76.519075   2.578931     0.6210   0
   13    8    4 1731.36083 1745.12194    8.38275     0.6617   0
   14    8    4   0.332021   0.905954   1.661756     0.7031   0
   15    8    4 291.949470 289.013708   4.725343     0.7450   0
   16    8    4   0.235009   2.383511   1.984427     0.7873   0
   17    8    4 907.010550 904.022799   8.070686     0.8300   0
   18    8    4  15.276575  15.814578   2.740992     0.8730   0
   19    8    4 183.024298 178.138911   5.367404     0.9163   0
   20    8    4  11.953964  14.838777   3.060229     0.9598   0
   21    8    4  27.898360  25.417096   3.280839     1.0034   0
   22    8    4   8.423581   7.746488   2.985954     1.0473   0
   23    8    4   7.366342   7.689083   2.978778     1.0913   0
    1    9    4 6350.62158 6353.21302   18.07267     0.3263   0
    2    9    4 207.721211 213.107610   2.670152     0.3358   0
    3    9    4 1000.25093 1003.18309    6.09252     0.3510   0
    4    9    4   6.473062   5.762442   1.205267     0.3713   0
    5    9    4 545.308470 556.687724   5.267328     0.3958   0
    6    9    4 3903.53481 3878.83162   15.40549     0.4239   0
    7    9    4 1049.05884 1055.57240    8.33030     0.4548   0
    8    9    4   7.760910   8.414427   1.682061     0.4881   0
    9    9    4 1246.86186 1256.37390    6.11733     0.5233   0
   10    9    4 168.603738 168.488531   2.867939     0.5600   0
   11    9    4 695.380132 692.724349   4.592366     0.5979   0
   12    9    4 319.699309 317.653399   3.688931     0.6369   0
   13    9    4   8.509225   7.519465   1.579542     0.6767   0
   14    9    4   1.880250   2.365954   1.714351     0.7172   0
   15    9    4 430.858106 420.777052   5.291297     0.7583   0
   16    9    4  17.785411  15.104655   2.193588     0.7999   0
   17    9    4 107.447268 104.633576   4.346106     0.8420   0
   18    9    4 206.964776 200.199214   5.463740     0.8844   0
   19    9    4   0.030821   0.134351   2.716641     0.9271   0
   20    9    4   2.229519   2.735725   2.831450     0.9701   0
   21    9    4  63.156123  63.829229   3.859389     1.0134   0
   22    9    4  25.285585  23.405265   3.188778     1.0568   0
   23    9    4 114.912835 112.127468   5.351450     1.1005   0
    0   10    4 1441.41900 1441.89297   10.18305     0.3560   0
    1   10    4 1452.71389 1451.24411    7.09458     0.3590   0
    2   10    4 146.648695 157.479372   3.234427     0.3676   0
    3   10    4 5464.09730 5465.64824   15.72236     0.3816   0
    4   10    4   2.059553   1.967175   1.261679     0.4003   0
    5   10    4 807.594053 807.473191   6.699847     0.4232   0
    6   10    4 264.191540 263.173253   4.875648     0.4495   0
    7   10    4   0.727928   2.519236   1.669542     0.4788   0
    8   10    4  74.385741  78.267930   2.456488     0.5105   0
    9   10    4 532.304635 531.554902   4.261984     0.5442   0
   10   10    4 354.627534 353.004540   3.614656     0.5796   0
   11   10    4 100.682737 101.511439   2.762748     0.6163   0
   12   10    4  19.288479  18.738471   1.571145     0.6542   0
   13   10    4 669.773052 661.477788   5.178320     0.6930   0
   14   10    4 121.170517 119.638918   3.830076     0.7326   0
   15   10    4 235.206178 232.748065   4.591603     0.7729   0
   16   10    4  85.878938  84.831288   3.703435     0.8138   0
   17   10    4 260.699938 265.225924   5.330610     0.8552   0
   18   10    4  59.949146  54.828314   3.485190     0.8970   0
   19   10    4 160.684465 165.977844   5.225954     0.9391   0
   20   10    4  16.791743  14.659159   2.899771     0.9816   0
   21   10    4 231.615734 235.887760   6.063282     1.0243   0
   22   10    4   0.078920   0.290611   3.005649     1.0674   0
   23   10    4   0.634321  -0.022137   3.603282     1.1106  -3
    1   11    4 321.350308 315.928209   4.699007     0.3919   0
    2   11    4   0.448531   0.398321   1.281832     0.3998   0
    3   11    4 2501.14094 2495.70201   11.89725     0.4127   0
    4   11    4  96.844539  96.633577   3.459160     0.4301   0
    5   11    4 340.384698 350.132785   5.608244     0.4514   0
    6   11    4 1097.00786 1095.06095    9.51282     0.4762   0
    7   11    4 2489.26765 2517.24399    9.27763     0.5040   0
    8   11    4  18.042314  17.701830   1.519160     0.5342   0
    9   11    4 3931.98328 3968.25909   11.85091     0.5665   0
   10   11    4 173.225973 169.561050   3.034885     0.6006   0
   11   11    4 168.807566 160.673264   3.280916     0.6361   0
   12   11    4 515.204089 500.880860   4.643740     0.6728   0
   13   11    4 601.435297 587.091537   5.358931     0.7106   0
   14   11    4 158.773193 158.325173   4.070534     0.7493   0
   15   11    4 2136.43920 2158.39670   12.19099     0.7888   0
   16   11    4 227.296621 232.596157   5.511297     0.8289   0
   17   11    4 606.025514 604.509856   7.181755     0.8695   0
   18   11    4  44.103518  41.720453   3.160381     0.9106   0
   19   11    4   6.648065   4.638931   2.860229     0.9522   0
   20   11    4   0.011756  -3.964885   2.735954     0.9941  -3
   21   11    4  69.271705  74.127778   4.315572     1.0363   0
   22   11    4   6.380388   5.887022   3.042900     1.0789   0
    0   12    4 1813.55417 1785.60285   17.62374     0.4226   0
    1   12    4 4104.05310 4029.48810   18.85870     0.4251   0
    2   12    4 294.524872 301.302256   5.342213     0.4324   0
    3   12    4 4002.84996 3980.48047   17.91038     0.4443   0
    4   12    4 371.813738 369.161790   5.780228     0.4605   0
    5   12    4 1391.45221 1386.20595    7.70084     0.4805   0
    6   12    4 898.080365 905.320509   5.468015     0.5039   0
    7   12    4 201.433596 198.735092   3.059084     0.5302   0
    8   12    4 182.161456 197.193108   3.174274     0.5590   0
    9   12    4 1199.84173 1193.41208    6.19069     0.5899   0
   10   12    4 624.448084 613.383900   4.983435     0.6227   0
   11   12    4  23.650035  22.886715   1.691603     0.6570   0
   12   12    4   6.962431   7.175495   1.577175     0.6927   0
   13   12    4 364.902849 355.758739   4.576183     0.7295   0
   14   12    4   0.208149   0.094656   1.742977     0.7672   0
   15   12    4 1055.51204 1053.24416    8.24427     0.8058   0
   16   12    4  56.250168  56.555566   3.166641     0.8450   0
   17   12    4 207.394224 201.062573   5.347099     0.8849   0
   18   12    4 129.227504 123.934337   4.876488     0.9254   0
   19   12    4 113.686217 110.764873   5.234580     0.9663   0
   20   12    4  69.548753  74.491289   4.189160     1.0076   0
   21   12    4 316.978802 328.664085   6.966030     1.0493   0
   22   12    4  17.761140  18.274807   3.266183     1.0914   0
    1   13    4 334.159273 333.020573   6.486411     0.4584   0
    2   13    4 2496.89411 2508.35086   15.58763     0.4652   0
    3   13    4   3.647842   2.346412   2.124733     0.4763   0
    4   13    4 499.490936 495.119028   4.424045     0.4914   0
    5   13    4 1647.40462 1654.57997    7.16183     0.5102   0
    6   13    4 127.465967 132.293115   2.808015     0.5323   0
    7   13    4 455.616488 453.768651   4.190534     0.5572   0
    8   13    4  13.637364  12.437632   1.500000     0.5847   0
    9   13    4 1678.80557 1685.09141    7.64527     0.6144   0
   10   13    4 131.257260 133.232046   3.293282     0.6459   0
   11   13    4 525.852167 518.809102   5.076259     0.6791   0
   12   13    4 396.754293 399.246520   4.840686     0.7136   0
   13   13    4 564.375391 571.648027   5.780839     0.7494   0
   14   13    4   0.225894  -0.594656   1.792137     0.7861  -3
   15   13    4 686.914552 694.163281   6.729389     0.8238   0
   16   13    4 286.131819 284.052640   5.616564     0.8623   0
   17   13    4  38.645741  37.914881   3.017328     0.9014   0
   18   13    4  14.653840  12.722747   2.724275     0.9412   0
   19   13    4   6.817586   4.679541   2.668549     0.9814   0
   20   13    4   0.648408  -1.528244   2.792137     1.0221  -3
   21   13    4   5.875463   7.018014   3.480839     1.0633   0
   22   13    4  20.947385  23.556181   4.103206     1.1048   0
    0   14    4  25.418135  24.749387   3.200992     0.4897   0
    1   14    4 1418.85796 1424.92350   10.11878     0.4918   0
    2   14    4 192.750448 192.360284   3.305343     0.4982   0
    3   14    4 1562.35823 1566.89295    7.56427     0.5086   0
    4   14    4 181.105226 187.097689   3.179084     0.5228   0
    5   14    4  80.957530  78.159533   2.605496     0.5405   0
    6   14    4 277.016043 272.435847   3.659313     0.5614   0
    7   14    4 343.731378 339.998435   4.005572     0.5851   0
    8   14    4  67.685781  65.685565   2.602595     0.6113   0
    9   14    4  62.127857  60.419383   2.531450     0.6397   0
   10   14    4 111.936311 114.803804   3.456794     0.6701   0
   11   14    4   7.442157   7.741450   1.852366     0.7021   0
   12   14    4  20.001397  17.937250   2.170152     0.7356   0
   13   14    4  40.833575  40.448545   2.590458     0.7703   0
   14   14    4 150.174189 147.691586   4.557328     0.8061   0
   15   14    4 330.041456 319.615231   5.533282     0.8429   0
   16   14    4  38.979220  36.218927   3.449389     0.8805   0
   17   14    4   2.862316   2.351908   2.956107     0.9189   0
   18   14    4   5.363866   4.709236   3.084809     0.9579   0
   19   14    4  36.770968  33.751905   3.655267     0.9975   0
   20   14    4   9.847756   5.650839   3.509313     1.0376   0
   21   14    4 129.595443 137.071740   6.168702     1.0781   0
    1   15    4  10.904642  10.670075   1.459771     0.5254   0
    2   15    4  92.902280  92.539684   2.866030     0.5314   0
    3   15    4  50.455400  50.494040   2.089542     0.5411   0
    4   15    4  30.628624  27.708699   1.746717     0.5545   0
    5   15    4  14.238255  14.616411   1.585420     0.5712   0
    6   15    4 191.109998 188.210666   3.500687     0.5910   0
    7   15    4  29.748046  28.674882   1.879236     0.6136   0
    8   15    4  79.179670  79.038922   3.182137     0.6386   0
    9   15    4 443.763373 428.619799   5.081679     0.6659   0
   10   15    4 292.058415 279.225159   4.893129     0.6951   0
   11   15    4  36.808223  37.725187   2.367633     0.7260   0
   12   15    4  48.335945  43.927094   2.584885     0.7584   0
   13   15    4 119.419198 121.314490   4.257709     0.7921   0
   14   15    4  60.966187  58.965184   3.053282     0.8270   0
   15   15    4   8.507343   5.541297   2.485496     0.8629   0
   16   15    4  23.429753  21.454501   3.020610     0.8997   0
   17   15    4  22.939025  20.333815   3.338015     0.9373   0
   18   15    4  36.162750  32.063432   3.534503     0.9756   0
   19   15    4   1.613668   1.254733   3.079618     1.0145   0
   20   15    4   3.659884   0.118168   3.367481     1.0539   0
   21   15    4   3.289292   3.765190   3.370076     1.0938   0
    0   16    4 174.660485 179.836621   4.141297     0.5572   0
    1   16    4 616.861488 617.225885   4.230916     0.5591   0
    2   16    4 737.105429 740.932741   4.835267     0.5647   0
    3   16    4 572.156530 578.938866   4.987862     0.5738   0
    4   16    4 393.816771 395.748047   4.372061     0.5865   0
    5   16    4  38.154020  33.788622   1.927252     0.6023   0
    6   16    4 341.396317 340.831259   4.343587     0.6211   0
    7   16    4 189.299002 189.799979   3.772977     0.6426   0
    8   16    4  64.876441  61.990375   2.795191     0.6666   0
    9   16    4  50.916083  45.626254   2.579542     0.6928   0
   10   16    4   2.841287   3.803129   2.165267     0.7209   0
   11   16    4  75.479495  69.302053   3.589084     0.7507   0
   12   16    4 225.325842 224.261043   5.242671     0.7821   0
   13   16    4 338.396624 342.521335   6.071373     0.8149   0
   14   16    4  26.766955  24.296180   2.997328     0.8488   0
   15   16    4 112.282770 107.210675   5.084809     0.8838   0
   16   16    4   8.158742   6.792595   2.686641     0.9198   0
   17   16    4   1.347254   0.048321   3.301297     0.9566   0
   18   16    4  46.299877  40.759537   4.081679     0.9941   0
   19   16    4  30.025662  27.107020   3.866183     1.0323   0
   20   16    4   9.162870   8.293053   3.436335     1.0711   0
   21   16    4   0.761052  -0.271756   4.166183     1.1104  -3
    1   17    4 105.902727 101.261057   2.594351     0.5928   0
    2   17    4 101.734561 104.339683   2.764962     0.5981   0
    3   17    4 202.247517 192.050360   3.479771     0.6068   0
    4   17    4  57.143982  53.818849   2.372671     0.6187   0
    5   17    4  55.099503  51.869078   2.306183     0.6337   0
    6   17    4   1.689251   1.119237   1.593511     0.6516   0
    7   17    4   4.417766   5.048396   1.759923     0.6722   0
    8   17    4   1.359106   2.122214   1.964198     0.6951   0
    9   17    4 1419.40325 1385.32045    9.59672     0.7203   0
   10   17    4   3.164169   2.468091   2.284580     0.7473   0
   11   17    4 166.003431 161.399982   4.939541     0.7762   0
   12   17    4 240.418152 233.378600   5.635114     0.8066   0
   13   17    4  33.291721  31.957935   3.150000     0.8384   0
   14   17    4   3.919811   4.400381   2.753816     0.8714   0
   15   17    4 208.456720 218.289288   5.942671     0.9055   0
   16   17    4  97.660640  98.526706   5.024045     0.9407   0
   17   17    4 127.208550 127.257238   6.381068     0.9767   0
   18   17    4   0.544786   0.877023   3.340763     1.0135   0
   19   17    4  23.639396  22.358089   3.778702     1.0510   0
   20   17    4   1.802029   2.826717   3.348320     1.0891   0
    0   18    4 400.938662 408.522091   5.927022     0.6249   0
    1   18    4 699.881391 693.125876   4.849999     0.6266   0
    2   18    4 105.754362 103.255714   2.820305     0.6316   0
    3   18    4 1140.38152 1126.04567    7.15695     0.6398   0
    4   18    4 597.505204 593.248025   5.520610     0.6512   0
    5   18    4 132.769775 125.879375   3.557252     0.6655   0
    6   18    4 697.892683 694.540380   6.319236     0.6825   0
    7   18    4 230.798753 222.163334   4.423435     0.7022   0
    8   18    4 224.146647 217.427456   4.713969     0.7242   0
    9   18    4 188.000745 186.759521   4.885572     0.7483   0
   10   18    4  63.088916  55.394345   3.290076     0.7744   0
   11   18    4  10.103408   5.694885   2.548855     0.8023   0
   12   18    4 413.674291 415.226671   6.716030     0.8317   0
   13   18    4  33.247403  28.720378   3.165801     0.8626   0
   14   18    4  73.327035  66.936634   3.788320     0.8947   0
   15   18    4 162.153088 158.809906   5.588473     0.9280   0
   16   18    4 114.020017 118.567926   5.332213     0.9623   0
   17   18    4   0.478291   0.514198   3.412366     0.9976   0
   18   18    4  29.205464  26.806257   3.878168     1.0336   0
   19   18    4  32.935635  29.713584   3.910610     1.0704   0
   20   18    4  19.373319  15.538548   3.612137     1.1078   0
    1   19    4  96.625999  94.641211   2.818168     0.6605   0
    2   19    4 278.354881 276.536610   3.651450     0.6652   0
    3   19    4 117.676087 120.961818   3.558168     0.6730   0
    4   19    4  31.003059  27.145188   2.165649     0.6838   0
    5   19    4  68.712065  65.932893   3.228473     0.6974   0
    6   19    4 273.200110 277.485465   4.827557     0.7137   0
    7   19    4 150.112620 142.327465   4.133435     0.7326   0
    8   19    4   2.978883   1.695878   2.179084     0.7537   0
    9   19    4 2040.93956 2020.28222   12.22389     0.7769   0
   10   19    4  38.095938  34.461676   3.029771     0.8021   0
   11   19    4 728.842562 711.964805   8.139312     0.8290   0
   12   19    4  98.031626  94.675562   4.787404     0.8575   0
   13   19    4 109.319962 104.016019   4.895725     0.8875   0
   14   19    4   0.021610  -0.335878   2.826488     0.9188  -3
   15   19    4 492.626002 491.624372   7.585495     0.9512   0
   16   19    4 109.104783 108.903041   5.578167     0.9847   0
   17   19    4  54.218925  53.786406   4.052977     1.0192   0
   18   19    4   0.268548   1.662824   3.461984     1.0545   0
   19   19    4  48.061419  45.105109   4.172213     1.0906   0
    0   20    4  64.604001  60.426863   3.615877     0.6929   0
    1   20    4 1249.58297 1235.40444    6.96557     0.6944   0
    2   20    4 186.046936 185.391582   3.789084     0.6989   0
    3   20    4 1071.36404 1057.58767    7.77252     0.7063   0
    4   20    4 144.266690 133.497695   4.230381     0.7166   0
    5   20    4 494.236396 494.106051   5.868167     0.7296   0
    6   20    4  45.646916  43.434423   2.660687     0.7452   0
    7   20    4   3.330572   2.466641   2.100229     0.7633   0
    8   20    4  66.533502  62.870527   3.407710     0.7835   0
    9   20    4   1.032990   0.282214   2.476794     0.8059   0
   10   20    4  42.277067  35.230912   3.152900     0.8302   0
   11   20    4 190.922104 185.041201   5.510763     0.8563   0
   12   20    4  46.641616  46.982972   3.471832     0.8839   0
   13   20    4 112.583364 104.549607   5.218549     0.9130   0
   14   20    4 128.738472 130.644260   5.531450     0.9434   0
   15   20    4 104.241440 107.021362   5.293129     0.9751   0
   16   20    4  28.765470  26.370379   3.464351     1.0078   0
   17   20    4   1.342898   0.831145   2.964351     1.0414   0
   18   20    4   0.271207   0.521832   3.380916     1.0760   0
    1   21    4  28.987929  28.545722   2.075343     0.7283   0
    2   21    4  14.570196  13.552365   2.077328     0.7326   0
    3   21    4 405.885914 398.912932   5.507251     0.7397   0
    4   21    4 142.399428 145.087770   4.313206     0.7495   0
    5   21    4   8.073339   6.417786   2.200992     0.7620   0
    6   21    4  31.382458  30.287248   2.574809     0.7769   0
    7   21    4 149.358532 150.099983   4.632366     0.7943   0
    8   21    4   8.866499   6.097862   2.505343     0.8138   0
    9   21    4  88.108533  76.347320   4.031374     0.8353   0
   10   21    4  25.071176  19.448853   3.060610     0.8588   0
   11   21    4   1.058013   1.117404   2.826336     0.8840   0
   12   21    4  56.486649  52.005490   3.701374     0.9108   0
   13   21    4  85.049747  85.345029   4.497557     0.9391   0
   14   21    4  10.710942   9.150381   3.201679     0.9687   0
   15   21    4  19.325494  17.275876   3.283435     0.9995   0
   16   21    4  14.485245  14.418319   3.266030     1.0314   0
   17   21    4  63.994592  64.038771   3.954656     1.0644   0
   18   21    4   0.208243  -2.548855   3.355190     1.0982  -3
    0   22    4 122.395243 119.373269   5.231831     0.7609   0
    1   22    4  14.207146  12.590380   2.013130     0.7623   0
    2   22    4 120.000760 118.632048   3.968626     0.7664   0
    3   22    4 250.799438 251.269437   5.118320     0.7732   0
    4   22    4 235.376208 227.662570   4.987404     0.7826   0
    5   22    4 693.565480 686.858701   7.136717     0.7945   0
    6   22    4 100.878307 101.065637   4.157786     0.8089   0
    7   22    4 243.056958 242.385469   5.364809     0.8255   0
    8   22    4  28.636885  25.972822   2.904351     0.8443   0
    9   22    4  80.921659  73.942053   3.976488     0.8651   0
   10   22    4 141.114182 132.746550   5.287938     0.8878   0
   11   22    4 143.679798 144.812197   5.546870     0.9122   0
   12   22    4  40.877026  35.248011   3.502824     0.9382   0
   13   22    4 106.315559 105.926706   5.460076     0.9657   0
   14   22    4  13.370791  11.264350   3.216794     0.9945   0
   15   22    4   7.538527   8.220457   3.220381     1.0245   0
   16   22    4   6.464252   2.239847   3.069618     1.0557   0
   17   22    4  22.567084  23.260226   3.284961     1.0879   0
    1   23    4 1169.47844 1174.05330    8.35931     0.7963   0
    2   23    4 108.352180 102.783195   4.521679     0.8002   0
    3   23    4  65.995275  61.982817   3.203129     0.8067   0
    4   23    4   2.148714   2.892824   2.339542     0.8157   0
    5   23    4 459.869833 457.464834   6.374808     0.8272   0
    6   23    4  61.460002  59.228848   3.294198     0.8410   0
    7   23    4  47.320807  46.092972   3.658473     0.8570   0
    8   23    4   0.221298   1.007175   2.828702     0.8751   0
    9   23    4  15.905214  13.167021   3.106183     0.8952   0
   10   23    4   0.033939   2.696107   2.952366     0.9172   0
   11   23    4   2.485537   2.681755   3.007862     0.9408   0
   12   23    4  30.563472  29.629157   3.489313     0.9660   0
   13   23    4   1.305960   2.225267   3.072061     0.9927   0
   14   23    4  14.624310  11.443968   3.263282     1.0208   0
   15   23    4  33.998457  31.829691   3.623969     1.0501   0
   16   23    4  12.037182   7.854274   3.201221     1.0805   0
    0   24    4 154.397721 156.064105   6.053587     0.8291   0
    1   24    4   0.270821   1.897175   2.153969     0.8303   0
    2   24    4   3.799553   3.233893   2.714427     0.8341   0
    3   24    4  70.890131  67.956252   3.663282     0.8403   0
    4   24    4   2.022737   1.284656   2.562137     0.8490   0
    5   24    4  10.842623   8.877938   2.788626     0.8600   0
    6   24    4 170.773033 162.778608   5.477022     0.8733   0
    7   24    4  44.894903  38.047706   3.428320     0.8887   0
    8   24    4  67.348796  57.575871   4.054580     0.9062   0
    9   24    4 216.112604 206.183183   5.941755     0.9256   0
   10   24    4 172.599232 176.396927   5.926030     0.9468   0
   11   24    4 149.628820 151.124410   5.806564     0.9698   0
   12   24    4   2.912340   0.885038   2.995801     0.9943   0
   13   24    4 144.516006 142.122121   5.707786     1.0202   0
   14   24    4  29.757705  26.544043   3.601221     1.0475   0
   15   24    4   2.698662   2.050534   3.065267     1.0761   0
   16   24    4  71.060270  77.233579   4.228931     1.1058   0
    1   25    4 297.763400 298.204547   6.160305     0.8644   0
    2   25    4  22.529290  22.527020   3.206488     0.8680   0
    3   25    4  74.999462  72.920679   4.282213     0.8740   0
    4   25    4   5.042624   4.459694   2.839236     0.8823   0
    5   25    4 270.694011 269.819817   6.271144     0.8929   0
    6   25    4  43.270640  40.146255   3.542977     0.9057   0
    7   25    4 463.304874 459.671704   7.503129     0.9206   0
    8   25    4  15.374888   9.994121   3.428320     0.9375   0
    9   25    4   2.877704   1.139924   3.075190     0.9563   0
   10   25    4   0.780527  -0.418321   3.208549     0.9768  -3
   11   25    4  41.822551  43.402056   3.760229     0.9991   0
   12   25    4   2.997068   1.347481   3.154351     1.0229   0
   13   25    4   0.038282  -0.528244   3.096107     1.0481  -3
   14   25    4   5.424809   2.405114   3.161221     1.0747   0
   15   25    4   8.754217   6.065877   3.166412     1.1026   0
    0   26    4 181.291579 184.335857   8.108854     0.8973   0
    1   26    4  26.118990  20.864501   3.246641     0.8984   0
    2   26    4   0.267455  -0.073282   2.877939     0.9019  -3
    3   26    4  16.403332  14.002212   3.266565     0.9077   0
    4   26    4   0.082211   1.104885   2.767175     0.9157   0
    5   26    4  82.520859  80.538159   4.122061     0.9260   0
    6   26    4   5.945981   4.972977   3.048778     0.9383   0
    7   26    4 160.552586 161.039677   6.008396     0.9527   0
    8   26    4   0.080352  -1.422137   2.940610     0.9690  -3
    9   26    4  42.359832  44.212361   3.778855     0.9872   0
   10   26    4  91.032245  88.151135   4.933511     1.0071   0
   11   26    4 120.837880 119.971742   5.449236     1.0287   0
   12   26    4   5.350090   7.563969   3.233816     1.0518   0
   13   26    4  24.141682  23.568242   3.480610     1.0764   0
   14   26    4  32.976734  34.393431   3.847480     1.1023   0
    1   27    4   3.566541   2.751908   3.304961     0.9325   0
    2   27    4  24.909562  25.935035   3.437557     0.9359   0
    3   27    4 156.012340 155.497692   5.992595     0.9415   0
    4   27    4   0.062371  -1.347328   3.081145     0.9492  -3
    5   27    4  18.117621  14.765037   3.117786     0.9591   0
    6   27    4  65.958373  61.341749   3.950992     0.9710   0
    7   27    4   2.622080   4.806412   3.090992     0.9849   0
    8   27    4   0.937492   2.176717   3.049160     1.0007   0
    9   27    4  29.301183  26.572592   3.494351     1.0183   0
   10   27    4   8.176357   4.375572   3.144427     1.0376   0
   11   27    4  31.568534  32.581981   3.581984     1.0586   0
   12   27    4   4.377205   1.783282   3.112900     1.0811   0
   13   27    4  32.239033  33.437630   3.834580     1.1050   0
    0   28    4  22.883526  23.689463   6.924274     0.9655   0
    1   28    4   5.886729   6.405953   3.463282     0.9666   0
    2   28    4   0.000715  -1.703053   3.322671     0.9699  -3
    3   28    4   3.681866   1.787710   3.145267     0.9752   0
    4   28    4  29.752283  27.353814   3.651068     0.9827   0
    5   28    4   1.289451   0.123969   3.281603     0.9923   0
    6   28    4  20.794536  18.089311   3.408091     1.0038   0
    7   28    4  12.594704   8.949007   3.207633     1.0172   0
    8   28    4  18.520835  14.637632   3.267710     1.0326   0
    9   28    4   4.906084   3.914045   3.134885     1.0496   0
   10   28    4   2.532360   2.513511   3.093740     1.0684   0
   11   28    4  62.923010  62.656481   4.067175     1.0888   0
   12   28    4   7.533981  10.157327   6.626106     1.1106   0
    1   29    4  50.593027  52.279765   4.907938     1.0007   0
    2   29    4   2.206454   0.110763   3.372137     1.0039   0
    3   29    4  31.912005  32.266256   4.092519     1.0091   0
    4   29    4  24.448778  24.526104   3.683358     1.0163   0
    5   29    4 368.697786 377.961789   7.767633     1.0255   0
    6   29    4   0.765793  -0.320611   3.260763     1.0367  -3
    7   29    4   4.546512   4.623587   3.075343     1.0497   0
    8   29    4  27.607634  31.803966   3.565572     1.0646   0
    9   29    4   2.830550   2.891908   3.075420     1.0811   0
   10   29    4   1.214745   0.944504   3.010000     1.0994   0
    0   30    4  79.959914  82.138159   8.617862     1.0339   0
    1   30    4   0.183959   1.569389   4.280916     1.0349   0
    2   30    4   1.325140   1.266641   3.550839     1.0379   0
    3   30    4 135.346849 143.761816   6.727098     1.0429   0
    4   30    4   0.862784   0.332824   3.447939     1.0499   0
    5   30    4 169.715093 179.522117   6.284350     1.0589   0
    6   30    4   0.033492  -3.183969   3.147786     1.0697  -3
    7   30    4  50.681828  53.410757   4.108091     1.0823   0
    8   30    4   0.011999  -0.231298   2.980458     1.0967  -3
    1   31    4 192.086918 201.506848   8.961526     1.0690   0
    2   31    4   1.861346   1.313740   3.785190     1.0720   0
    3   31    4  22.563405  20.793509   3.911450     1.0768   0
    4   31    4   1.396953   3.716335   3.489236     1.0836   0
    5   31    4 256.201845 270.340428   7.634045     1.0923   0
    6   31    4   6.783123   8.199541   3.353511     1.1027   0
    0   32    4 118.368291 111.701514  11.276029     1.1022   0
    1   32    4   8.213939   7.862595   4.385572     1.1032   0
    2   32    4   0.089743  -1.261832   4.119084     1.1060  -3
    1    1    5 1037.72662 1046.72507    3.98206     0.1316   0
    2    1    5 1439.72903 1439.41969    5.09779     0.1536   0
    3    1    5  81.214198  79.860296   1.843206     0.1845   0
    4    1    5 340.479736 340.647290   3.043358     0.2207   0
    5    1    5  38.458908  35.601675   1.487862     0.2599   0
    6    1    5 9852.60782 9769.15920   22.11901     0.3009   0
    7    1    5 1433.11597 1446.58762    7.54962     0.3431   0
    8    1    5 362.516494 357.899960   4.371068     0.3861   0
    9    1    5 743.218200 733.273200   6.929923     0.4297   0
   10    1    5 490.905308 488.756433   8.125343     0.4737   0
   11    1    5 549.614612 536.341161   4.996870     0.5180   0
   12    1    5 1193.49553 1200.03803    6.36168     0.5625   0
   13    1    5   0.020495  -0.701527   1.317633     0.6073  -3
   14    1    5 217.661566 217.506082   3.735190     0.6521   0
   15    1    5  11.892882   9.499388   1.902748     0.6971   0
   16    1    5   0.069525   0.716946   1.928626     0.7421   0
   17    1    5   0.230206   2.777252   2.173969     0.7873   0
   18    1    5 192.793339 195.420589   4.934809     0.8325   0
   19    1    5   4.576326   4.218778   2.699694     0.8777   0
   20    1    5  28.788732  24.876867   3.166794     0.9230   0
   21    1    5   3.297366   2.911374   2.940992     0.9684   0
   22    1    5   5.460633   3.602824   2.988549     1.0138   0
   23    1    5   6.892581   6.025266   3.048855     1.0592   0
   24    1    5   2.673899   3.571984   3.515496     1.1046   0
    0    2    5 9435.70659 9368.24322   24.10290     0.1370   0
    1    2    5 714.639617 719.002972   3.941297     0.1444   0
    2    2    5 223.058930 218.793105   2.346259     0.1647   0
    3    2    5 10911.9034 10997.6323    20.6952     0.1939   0
    4    2    5   1.093776   1.522748   0.777939     0.2285   0
    5    2    5   5.179938   3.905267   0.857633     0.2666   0
    6    2    5 2248.79169 2226.96158    8.28038     0.3067   0
    7    2    5 5442.07123 5445.77038   15.49824     0.3482   0
    8    2    5 267.567903 282.367144   4.138473     0.3907   0
    9    2    5 131.140083 134.109145   3.835038     0.4338   0
   10    2    5  26.336648  24.165264   2.835191     0.4774   0
   11    2    5 121.659193 127.096169   3.026183     0.5214   0
   12    2    5 479.144642 493.206815   4.343893     0.5657   0
   13    2    5 163.798326 161.361814   3.329694     0.6102   0
   14    2    5 466.867925 462.922849   5.009847     0.6548   0
   15    2    5  87.900746  83.108388   3.239084     0.6996   0
   16    2    5  63.686089  58.287398   2.831450     0.7445   0
   17    2    5  50.590706  45.578926   2.768168     0.7895   0
   18    2    5 591.794853 584.495354   7.065572     0.8346   0
   19    2    5 153.979088 153.688532   5.304656     0.8797   0
   20    2    5   9.250137   8.933739   2.953129     0.9249   0
   21    2    5  96.074887  95.387012   4.989389     0.9702   0
   22    2    5  37.805802  37.633584   3.503053     1.0155   0
   23    2    5   2.837590   2.731297   3.036107     1.0608   0
   24    2    5  70.375070  73.095412   4.623740     1.1062   0
    1    3    5 316.435402 314.332026   2.505267     0.1635   0
    2    3    5 2181.81512 2185.03792    6.52878     0.1817   0
    3    3    5  22.681142  25.360684   1.186717     0.2085   0
    4    3    5  58.045206  58.377780   1.846717     0.2411   0
    5    3    5  41.497142  43.052820   1.470840     0.2774   0
    6    3    5 5756.72431 5711.50317   13.91168     0.3162   0
    7    3    5 1210.11985 1211.77086    6.59702     0.3566   0
    8    3    5 5301.02784 5269.19788   18.07298     0.3982   0
    9    3    5 2538.70611 2547.48063   12.66343     0.4406   0
   10    3    5 539.446332 539.369405   5.303969     0.4836   0
   11    3    5 1336.49833 1330.70977    6.36466     0.5270   0
   12    3    5 3708.88438 3714.83164   12.04084     0.5709   0
   13    3    5 482.966918 487.680861   4.592748     0.6150   0
   14    3    5 2277.98746 2269.85471    9.80496     0.6593   0
   15    3    5 1060.37419 1034.70217    7.22030     0.7038   0
   16    3    5 174.955050 168.755706   4.251679     0.7484   0
   17    3    5   0.017900  -2.294656   2.142977     0.7932  -3
   18    3    5 1113.71159 1093.59530    9.63015     0.8381   0
   19    3    5   2.987461   1.228626   2.659236     0.8831   0
   20    3    5  13.693412  13.976487   3.003435     0.9281   0
   21    3    5   2.746970   5.650534   3.018473     0.9732   0
   22    3    5  40.913044  40.867400   3.670381     1.0184   0
   23    3    5   2.540305   2.738702   2.990229     1.0636   0
   24    3    5  10.855729  13.536029   3.420000     1.1089   0
    0    4    5 18655.0704 18777.9368    42.2211     0.1814   0
    1    4    5 597.493480 596.744971   3.360534     0.1870   0
    2    4    5 11121.0038 11110.9911    20.5219     0.2031   0
    3    4    5 21507.1476 21553.0510    36.3108     0.2274   0
    4    4    5 1141.27711 1126.22125    5.13122     0.2576   0
    5    4    5 159.302097 155.770211   2.340916     0.2919   0
    6    4    5 2533.31974 2533.22872    8.48389     0.3289   0
    7    4    5 1440.20544 1449.01510    7.18557     0.3680   0
    8    4    5 990.587473 998.931185   7.806030     0.4084   0
    9    4    5 146.080336 149.466395   4.100305     0.4498   0
   10    4    5 327.957146 319.852636   4.326183     0.4920   0
   11    4    5   6.501120   6.488854   1.226030     0.5348   0
   12    4    5 156.461154 158.777845   3.198931     0.5780   0
   13    4    5   8.706587   5.791984   1.478015     0.6216   0
   14    4    5   7.754907   7.553816   1.644351     0.6655   0
   15    4    5 367.673469 362.477822   4.991831     0.7096   0
   16    4    5 775.077343 770.870142   6.958320     0.7539   0
   17    4    5  73.375234  67.375336   3.241297     0.7984   0
   18    4    5 818.393069 813.404489   8.497785     0.8430   0
   19    4    5 119.389298 121.036628   5.199541     0.8877   0
   20    4    5  29.850005  29.131218   3.321603     0.9326   0
   21    4    5  10.235807  11.339770   3.110152     0.9775   0
   22    4    5 277.491727 287.457983   6.464350     1.0224   0
   23    4    5   0.505422  -0.829771   3.079389     1.0675  -3
    1    5    5 2675.83973 2665.91573    7.27191     0.2135   0
    2    5    5 1164.09964 1172.69452    5.10328     0.2277   0
    3    5    5  90.334305  86.055715   1.880229     0.2496   0
    4    5    5  16.431707  17.272670   1.077023     0.2774   0
    5    5    5 1016.65678 1045.51133    5.29733     0.3095   0
    6    5    5 2383.79636 2381.20584    7.95252     0.3447   0
    7    5    5 203.689602 216.639670   3.674427     0.3821   0
    8    5    5 1937.90863 1928.65627   10.46122     0.4212   0
    9    5    5 117.210602 121.018307   3.946030     0.4614   0
   10    5    5 1045.25879 1041.81668    6.68817     0.5027   0
   11    5    5  13.207939  15.778701   1.383435     0.5446   0
   12    5    5 4251.54864 4274.30486   13.11450     0.5871   0
   13    5    5 185.807319 183.192346   3.359694     0.6301   0
   14    5    5 719.922237 714.196103   5.886717     0.6734   0
   15    5    5 669.469146 655.004506   6.282976     0.7171   0
   16    5    5 303.582736 303.643477   5.052748     0.7609   0
   17    5    5  90.730944  86.470219   3.727862     0.8050   0
   18    5    5 502.400045 496.829715   6.730839     0.8493   0
   19    5    5  11.766457   9.900075   2.884122     0.8937   0
   20    5    5 103.041631 105.463347   5.114274     0.9382   0
   21    5    5  52.787234  50.931063   3.700763     0.9829   0
   22    5    5   9.152749   6.737633   3.254274     1.0276   0
   23    5    5  10.320261  10.114655   3.084656     1.0724   0
    0    6    5 8330.16868 8233.12884   25.48916     0.2376   0
    1    6    5  90.175276  86.625181   1.893206     0.2419   0
    2    6    5  37.395712  39.996713   1.379847     0.2546   0
    3    6    5 2426.62890 2392.64859    7.72023     0.2744   0
    4    6    5 321.529144 327.309123   3.318702     0.2999   0
    5    6    5  80.676527  82.666403   2.100458     0.3298   0
    6    6    5 476.257767 469.656436   3.903282     0.3630   0
    7    6    5  54.366077  50.154193   2.139160     0.3987   0
    8    6    5  80.017216  84.001517   3.179847     0.4363   0
    9    6    5 195.415564 198.696924   4.718854     0.4753   0
   10    6    5 482.608492 481.157961   4.540687     0.5154   0
   11    6    5 331.200391 328.386986   3.537175     0.5564   0
   12    6    5 292.625390 289.256456   3.625419     0.5981   0
   13    6    5   0.088653   0.199847   1.419236     0.6403   0
   14    6    5 1426.81351 1408.03038    7.80725     0.6830   0
   15    6    5  21.299428  19.411067   2.138015     0.7260   0
   16    6    5 386.654769 382.832781   5.487404     0.7694   0
   17    6    5  39.722508  35.292973   2.709923     0.8130   0
   18    6    5 296.680514 293.740425   5.729083     0.8569   0
   19    6    5 150.618485 145.628228   5.339389     0.9009   0
   20    6    5  53.421310  48.352056   3.642977     0.9451   0
   21    6    5   5.043303   7.906030   3.063893     0.9894   0
   22    6    5 162.118203 161.328226   5.662976     1.0339   0
   23    6    5  22.544418  21.379311   3.298244     1.0785   0
    1    7    5 7728.82885 7618.36555   17.03359     0.2717   0
    2    7    5 3349.92383 3351.27443    9.37649     0.2831   0
    3    7    5 213.734642 214.196159   2.777633     0.3010   0
    4    7    5 3569.91939 3503.16754   10.37458     0.3244   0
    5    7    5  41.670126  40.178392   1.696565     0.3522   0
    6    7    5   2.706785   3.386565   1.045191     0.3835   0
    7    7    5  17.408339  17.736181   1.492977     0.4174   0
    8    7    5 555.073005 566.515967   6.834885     0.4535   0
    9    7    5 124.756327 128.828230   3.807709     0.4911   0
   10    7    5 256.837748 257.154170   3.248855     0.5300   0
   11    7    5   5.925673   6.336182   1.260916     0.5700   0
   12    7    5 995.947000 997.473170   5.762213     0.6107   0
   13    7    5 213.831054 215.378602   3.670229     0.6521   0
   14    7    5  50.907828  49.212208   2.270610     0.6941   0
   15    7    5   1.492674   1.833359   1.782137     0.7365   0
   16    7    5   2.403496   1.294198   2.006717     0.7793   0
   17    7    5   8.220465   8.424656   2.353130     0.8224   0
   18    7    5 181.375783 180.102270   5.239312     0.8658   0
   19    7    5   8.682630   4.967862   2.656641     0.9094   0
   20    7    5 200.581842 201.876313   5.939160     0.9532   0
   21    7    5   2.466393   2.038778   3.018244     0.9971   0
   22    7    5  72.333333  70.698923   4.056793     1.0413   0
   23    7    5   1.363128   1.233206   3.100000     1.0855   0
    0    8    5 2244.80250 2216.58754   12.16084     0.2990   0
    1    8    5 1875.69170 1875.70208    7.50954     0.3025   0
    2    8    5 132.769448 135.989298   2.144580     0.3127   0
    3    8    5 502.826448 499.040402   3.809923     0.3290   0
    4    8    5 1462.44002 1454.77846    6.66962     0.3506   0
    5    8    5   1.617447   1.514504   1.096794     0.3765   0
    6    8    5 129.078382 129.668688   3.176946     0.4059   0
    7    8    5 212.860563 218.086998   4.333358     0.4381   0
    8    8    5 2169.00925 2184.10662   14.42534     0.4725   0
    9    8    5  53.383068  54.861063   2.320992     0.5088   0
   10    8    5 825.689460 830.221281   4.832442     0.5465   0
   11    8    5 814.914731 816.763267   4.844045     0.5853   0
   12    8    5  53.047590  50.299842   2.028702     0.6250   0
   13    8    5   0.344819  -0.716030   1.504656     0.6655  -3
   14    8    5 1049.96782 1022.06859    6.99878     0.7067   0
   15    8    5   3.877756   1.534656   1.833206     0.7484   0
   16    8    5 124.853680 117.962582   3.930992     0.7905   0
   17    8    5 112.734415 110.632812   4.707328     0.8331   0
   18    8    5   0.359588   1.562214   2.512824     0.8759   0
   19    8    5 116.416125 117.539681   4.894885     0.9190   0
   20    8    5  54.496917  50.258773   3.795954     0.9624   0
   21    8    5  29.712504  28.050989   3.267481     1.0060   0
   22    8    5  52.186919  47.253277   3.582748     1.0497   0
   23    8    5   2.839854   1.230763   3.117252     1.0936   0
    1    9    5  25.571830  27.784424   1.426030     0.3340   0
    2    9    5 2072.25917 2087.91580    8.73153     0.3432   0
    3    9    5 546.490687 559.070929   4.438320     0.3581   0
    4    9    5 4380.87208 4366.16745   14.30389     0.3780   0
    5    9    5 1996.38247 2021.25168    9.77298     0.4022   0
    6    9    5 907.537126 909.152569   7.518930     0.4298   0
    7    9    5 483.422904 477.490786   6.186412     0.4604   0
    8    9    5 1402.40363 1404.49602    8.92298     0.4933   0
    9    9    5  79.465903  82.876327   2.311526     0.5281   0
   10    9    5 259.687016 262.583177   3.231984     0.5645   0
   11    9    5  21.750766  20.364273   1.429389     0.6021   0
   12    9    5 1463.87676 1458.96167    6.84855     0.6408   0
   13    9    5 180.130965 184.690819   3.488473     0.6804   0
   14    9    5 176.801783 178.046545   3.990534     0.7207   0
   15    9    5 111.693284 110.987774   3.778702     0.7617   0
   16    9    5 388.612219 376.703011   5.357633     0.8031   0
   17    9    5  49.389266  44.852819   3.024198     0.8450   0
   18    9    5  81.722728  84.102281   4.023511     0.8873   0
   19    9    5 129.590804 132.158000   4.959847     0.9298   0
   20    9    5  13.214661  11.198319   2.838244     0.9727   0
   21    9    5   4.418682   3.377862   2.880000     1.0159   0
   22    9    5  62.450356  60.867398   3.792442     1.0592   0
   23    9    5  15.192605  14.421983   3.611297     1.1027   0
    0   10    5  80.744651  90.177089   3.664351     0.3631   0
    1   10    5 2682.24992 2695.45008   10.18420     0.3659   0
    2   10    5  19.377391  19.677479   1.566107     0.3744   0
    3   10    5 373.674724 373.067897   4.690992     0.3881   0
    4   10    5 895.902406 879.267077   6.982060     0.4066   0
    5   10    5 165.032962 169.796927   4.036106     0.4291   0
    6   10    5   0.456646   1.345496   1.635343     0.4551   0
    7   10    5 417.020552 414.698427   4.808015     0.4841   0
    8   10    5 2258.44821 2287.37379    9.26435     0.5155   0
    9   10    5 442.142189 440.699950   3.817328     0.5489   0
   10   10    5 363.772354 370.570951   3.722595     0.5840   0
   11   10    5 940.761669 957.633480   5.702671     0.6204   0
   12   10    5   2.108373   1.544351   1.429924     0.6581   0
   13   10    5 111.515605 112.580140   3.110458     0.6967   0
   14   10    5 566.694704 558.581616   5.632213     0.7361   0
   15   10    5  57.515517  56.288162   2.669236     0.7762   0
   16   10    5   0.210901   0.895267   2.071526     0.8169   0
   17   10    5  13.776345  11.156182   2.598397     0.8581   0
   18   10    5 141.516476 143.032808   5.022824     0.8998   0
   19   10    5  15.109548  14.277327   2.869465     0.9418   0
   20   10    5  39.363785  37.067477   3.250839     0.9842   0
   21   10    5  34.017828  33.961828   3.610839     1.0268   0
   22   10    5  11.725688  12.393052   3.219007     1.0697   0
    1   11    5 591.904965 583.399171   6.225419     0.3983   0
    2   11    5 3865.91316 3859.13697   15.81198     0.4061   0
    3   11    5 172.343750 176.516774   4.032671     0.4188   0
    4   11    5 1045.30078 1064.68690    8.26000     0.4359   0
    5   11    5 1314.70228 1302.62581    9.92130     0.4570   0
    6   11    5 447.165337 432.956440   4.971221     0.4815   0
    7   11    5   3.500111   2.364962   1.221298     0.5090   0
    8   11    5 900.034372 893.511350   5.616946     0.5389   0
    9   11    5 243.552779 251.157987   3.340992     0.5710   0
   10   11    5 118.240141 120.319070   2.799618     0.6048   0
   11   11    5  29.913816  29.473050   1.699236     0.6401   0
   12   11    5 556.664234 555.030472   4.893435     0.6766   0
   13   11    5  48.366632  44.759919   2.153282     0.7142   0
   14   11    5 157.945583 158.416013   4.042748     0.7527   0
   15   11    5  19.109985  19.963204   2.417252     0.7920   0
   16   11    5 494.123477 487.566357   6.352137     0.8319   0
   17   11    5   1.486153   0.109771   2.407328     0.8724   0
   18   11    5  83.202275  82.690067   4.029389     0.9134   0
   19   11    5  85.726476  86.935868   4.676106     0.9548   0
   20   11    5   3.890150   4.208854   2.864274     0.9966   0
   21   11    5   0.022429  -0.461069   3.041679     1.0388  -3
   22   11    5   2.764201   0.955191   3.320839     1.0812   0
    0   12    5   6.331809   8.256717   2.948549     0.4285   0
    1   12    5 555.678445 554.122838   7.381297     0.4310   0
    2   12    5 771.656840 757.806785   7.695953     0.4382   0
    3   12    5   5.891048   6.587251   1.893282     0.4500   0
    4   12    5 820.163954 819.251816   7.966640     0.4659   0
    5   12    5 171.613960 176.313721   3.402900     0.4857   0
    6   12    5 161.455115 162.611432   2.963206     0.5089   0
    7   12    5  88.209087  85.148082   2.485954     0.5349   0
    8   12    5  35.013730  37.279309   1.723435     0.5635   0
    9   12    5  16.409080  16.588013   1.477939     0.5942   0
   10   12    5 285.332408 285.643479   3.823816     0.6268   0
   11   12    5 121.140378 120.809910   3.211450     0.6609   0
   12   12    5  51.391584  53.366101   2.254733     0.6963   0
   13   12    5   0.116531   0.562061   1.655572     0.7329   0
   14   12    5   0.006121  -0.480916   1.768931     0.7705  -3
   15   12    5   2.970791   2.756030   2.168168     0.8089   0
   16   12    5 813.859362 812.572428   7.914274     0.8480   0
   17   12    5  54.407266  51.283658   3.163969     0.8878   0
   18   12    5 123.449718 130.967924   4.976641     0.9281   0
   19   12    5   6.366583   6.620076   2.875114     0.9689   0
   20   12    5  56.644615  54.164879   3.675648     1.0101   0
   21   12    5   0.006698  -0.096183   2.793435     1.0517  -3
   22   12    5  87.643048  96.323653   5.549083     1.0937   0
    1   13    5 115.827262 110.941209   4.513893     0.4639   0
    2   13    5 250.924676 253.020582   6.137175     0.4706   0
    3   13    5 2235.60608 2263.51120   13.85382     0.4816   0
    4   13    5 100.031103 102.907622   2.708397     0.4965   0
    5   13    5 762.823539 767.816707   4.983282     0.5151   0
    6   13    5 1032.17735 1037.93881    5.81534     0.5370   0
    7   13    5 154.775248 154.377845   3.030916     0.5618   0
    8   13    5 186.537266 180.054178   3.094961     0.5890   0
    9   13    5  78.544317  81.761823   2.696794     0.6185   0
   10   13    5 104.750723 105.416019   3.042290     0.6498   0
   11   13    5   1.400263   0.583969   1.553282     0.6828   0
   12   13    5  35.422136  34.902668   2.180000     0.7172   0
   13   13    5 108.801862 110.402278   3.690305     0.7527   0
   14   13    5 174.332874 172.790820   4.223358     0.7894   0
   15   13    5 153.257441 154.038914   4.393740     0.8269   0
   16   13    5  12.454610  10.124808   2.543664     0.8652   0
   17   13    5  21.428789  18.904502   2.729084     0.9042   0
   18   13    5   5.719169   8.153511   2.619084     0.9438   0
   19   13    5   4.491636   4.512442   2.693206     0.9840   0
   20   13    5  45.043975  47.578926   3.847251     1.0246   0
   21   13    5   1.472660  -1.487023   3.338855     1.0656  -3
   22   13    5  13.955333  16.545571   4.459083     1.1070   0
    0   14    5  82.718244  84.459532   4.835725     0.4948   0
    1   14    5   0.026061   0.729695   1.549160     0.4970   0
    2   14    5 105.057694 101.733576   2.854733     0.5032   0
    3   14    5  13.006261  13.845953   1.580916     0.5135   0
    4   14    5 756.372841 750.843427   5.178244     0.5276   0
    5   14    5 387.213955 392.271712   4.120687     0.5451   0
    6   14    5  29.452422  29.636867   1.724122     0.5658   0
    7   14    5 266.384905 260.664856   3.541221     0.5894   0
    8   14    5 1219.75609 1206.70215    6.81542     0.6154   0
    9   14    5   3.814679   2.280763   1.522290     0.6437   0
   10   14    5 1518.43227 1507.69449    8.51603     0.6738   0
   11   14    5 158.041746 152.509906   3.947480     0.7057   0
   12   14    5  18.071499  17.990990   2.000763     0.7390   0
   13   14    5 435.860852 435.435065   5.431984     0.7736   0
   14   14    5 217.269885 219.925929   4.620992     0.8092   0
   15   14    5  24.115685  26.239997   2.594427     0.8459   0
   16   14    5 298.032446 296.341951   6.107251     0.8834   0
   17   14    5  14.408754  12.110762   2.865572     0.9216   0
   18   14    5   1.494894   1.706336   2.973893     0.9605   0
   19   14    5   6.760146   5.713511   3.143816     1.0000   0
   20   14    5 165.373874 162.657997   6.387938     1.0400   0
   21   14    5   0.991473   0.064046   3.619236     1.0805   0
    1   15    5 437.856366 443.122087   4.364580     0.5302   0
    2   15    5 8841.58354 8922.59441   22.94954     0.5361   0
    3   15    5 303.441479 301.757981   3.746870     0.5458   0
    4   15    5 2796.21166 2803.95388   10.70740     0.5590   0
    5   15    5 547.836263 546.112916   4.851679     0.5756   0
    6   15    5 155.695697 157.299219   3.301297     0.5953   0
    7   15    5 420.487986 418.948808   4.672671     0.6177   0
    8   15    5 562.830639 553.826655   5.426564     0.6426   0
    9   15    5 110.113289 109.399988   3.497023     0.6697   0
   10   15    5 232.871373 224.345776   4.285877     0.6987   0
   11   15    5   0.147761   1.031450   1.835038     0.7295   0
   12   15    5   2.913793   2.867710   2.007557     0.7617   0
   13   15    5  92.414038  89.502280   3.877862     0.7953   0
   14   15    5 314.590897 312.896911   5.524732     0.8301   0
   15   15    5  17.365598  19.761372   2.747099     0.8659   0
   16   15    5  34.854308  30.093279   3.173511     0.9025   0
   17   15    5   9.313521   5.851755   3.031908     0.9400   0
   18   15    5  29.748895  30.247172   3.457939     0.9782   0
   19   15    5 122.467343 119.403040   5.710381     1.0170   0
   20   15    5  42.338172  44.705644   4.192442     1.0563   0
   21   15    5   3.217690   3.639923   3.696641     1.0962   0
    0   16    5 661.753661 660.549544   6.508702     0.5617   0
    1   16    5  28.597965  28.543279   1.496641     0.5636   0
    2   16    5 1626.86694 1627.34333    7.06397     0.5691   0
    3   16    5   3.200630   2.822977   1.344733     0.5782   0
    4   16    5  42.292014  38.076255   1.943588     0.5908   0
    5   16    5  33.395779  32.603508   1.919160     0.6065   0
    6   16    5   0.632351   0.365114   1.490992     0.6252   0
    7   16    5  69.308852  66.106710   2.777633     0.6466   0
    8   16    5 1728.28992 1690.59523    9.74550     0.6704   0
    9   16    5   0.001233  -1.304580   1.894962     0.6964  -3
   10   16    5 2232.80474 2205.70968   12.51366     0.7244   0
   11   16    5 544.667642 531.296123   6.588091     0.7541   0
   12   16    5 116.645231 107.974034   4.410076     0.7853   0
   13   16    5 558.372956 558.719021   6.642824     0.8180   0
   14   16    5 460.600384 462.608345   6.533129     0.8518   0
   15   16    5  20.698667  17.887326   2.767633     0.8867   0
   16   16    5 478.835495 484.199182   7.238701     0.9225   0
   17   16    5 118.869222 120.533574   5.689465     0.9592   0
   18   16    5  59.359680  58.294345   4.008244     0.9966   0
   19   16    5   3.919947   5.736106   3.443587     1.0348   0
   20   16    5  53.012521  54.737704   4.713282     1.0734   0
    1   17    5 2654.95143 2680.17527    9.62908     0.5971   0
    2   17    5 4218.76781 4262.23616   12.30397     0.6023   0
    3   17    5  60.970687  60.483199   2.491068     0.6109   0
    4   17    5 1742.36907 1728.26698    8.74855     0.6228   0
    5   17    5   2.600880   2.431679   1.559007     0.6377   0
    6   17    5  16.196775  14.743204   1.804046     0.6555   0
    7   17    5 161.871621 159.398455   3.916412     0.6759   0
    8   17    5 375.907490 364.570188   5.252595     0.6988   0
    9   17    5   4.032723   4.370076   2.112214     0.7238   0
   10   17    5 268.532441 263.880123   5.390839     0.7507   0
   11   17    5  25.962557  22.249310   2.745954     0.7794   0
   12   17    5 101.892096 109.159530   4.777862     0.8097   0
   13   17    5  74.690683  69.164878   3.759084     0.8414   0
   14   17    5 113.146384 111.234339   5.019694     0.8743   0
   15   17    5 169.163405 165.201508   5.572442     0.9083   0
   16   17    5  15.699887  15.267708   3.101297     0.9434   0
   17   17    5  29.020194  29.041829   3.982519     0.9793   0
   18   17    5   5.392407   2.623206   3.470763     1.0160   0
   19   17    5  37.787964  39.617476   4.100992     1.0534   0
   20   17    5  44.398758  38.479156   4.477099     1.0914   0
    0   18    5 585.503780 583.173980   6.837327     0.6290   0
    1   18    5  15.268004  15.300304   1.493740     0.6306   0
    2   18    5 845.257842 838.396852   5.338396     0.6356   0
    3   18    5  42.582096  41.376408   2.022748     0.6438   0
    4   18    5 114.655111 109.877087   3.349694     0.6550   0
    5   18    5 391.188209 383.733545   4.882213     0.6693   0
    6   18    5 639.352569 631.405272   6.120763     0.6862   0
    7   18    5 217.064349 215.928220   4.509770     0.7058   0
    8   18    5 1362.23723 1323.62581    9.24840     0.7277   0
    9   18    5  35.259560  31.390149   2.750916     0.7517   0
   10   18    5 145.569210 143.323648   4.720763     0.7777   0
   11   18    5   2.125756   1.816488   2.484198     0.8054   0
   12   18    5 390.169098 382.348049   6.591526     0.8348   0
   13   18    5   3.271124   2.327710   2.716641     0.8655   0
   14   18    5 348.725030 336.533550   6.520839     0.8976   0
   15   18    5   6.616882   3.045572   2.903435     0.9307   0
   16   18    5  22.389636  20.703051   3.246259     0.9650   0
   17   18    5   6.205607   3.769542   3.296183     1.0001   0
   18   18    5   0.053838   1.410840   3.467404     1.0360   0
   19   18    5   8.564059   8.465724   3.559694     1.0727   0
   20   18    5   0.085098  -1.203053   3.659542     1.1101  -3
    1   19    5   2.007761   1.593053   1.392672     0.6643   0
    2   19    5 398.150052 397.644230   4.376946     0.6690   0
    3   19    5   0.194402   1.610840   1.699465     0.6768   0
    4   19    5 425.036905 417.234304   5.203206     0.6875   0
    5   19    5 667.470336 654.460232   6.314427     0.7011   0
    6   19    5  47.211289  45.545796   2.600534     0.7173   0
    7   19    5 276.838909 282.438899   5.083511     0.7360   0
    8   19    5 165.477124 162.977844   4.606030     0.7570   0
    9   19    5 104.273901 105.125942   4.517175     0.7801   0
   10   19    5  50.990693  47.220605   3.297328     0.8052   0
   11   19    5  72.069888  70.688465   3.857633     0.8320   0
   12   19    5  78.292300  67.254115   3.829236     0.8605   0
   13   19    5  10.617433   7.746335   2.887862     0.8903   0
   14   19    5  32.153435  30.990531   3.357557     0.9215   0
   15   19    5  56.178612  56.171902   3.807099     0.9539   0
   16   19    5   2.536729   0.628550   2.914503     0.9873   0
   17   19    5   5.364088   3.104198   3.207023     1.0216   0
   18   19    5  56.685619  59.230222   4.474198     1.0569   0
   19   19    5   1.525697   0.911145   3.810305     1.0929   0
    0   20    5  44.228567  45.316025   3.084503     0.6965   0
    1   20    5 465.977508 458.231246   4.858091     0.6980   0
    2   20    5   7.060547   6.075725   1.626183     0.7025   0
    3   20    5 260.543791 255.428216   4.661526     0.7099   0
    4   20    5 228.207829 223.993105   4.548091     0.7201   0
    5   20    5  29.709399  27.767478   2.372061     0.7331   0
    6   20    5 484.085408 483.228190   5.988091     0.7486   0
    7   20    5  54.165477  53.445948   2.944351     0.7666   0
    8   20    5  53.692405  51.212284   3.080610     0.7868   0
    9   20    5  18.344721  17.238090   2.757939     0.8090   0
   10   20    5 259.794790 253.013712   5.901526     0.8332   0
   11   20    5  20.108990  18.405570   3.026259     0.8592   0
   12   20    5  46.241992  40.344728   3.442977     0.8868   0
   13   20    5   2.597790   1.543282   2.887557     0.9158   0
   14   20    5  58.787137  52.341826   3.705877     0.9461   0
   15   20    5  20.451688  19.515265   3.283435     0.9776   0
   16   20    5  28.931196  30.556714   3.485190     1.0103   0
   17   20    5   4.801832   3.420229   3.022824     1.0439   0
   18   20    5  17.728165  14.531067   3.678168     1.0784   0
    1   21    5 272.052021 268.167909   4.305877     0.7318   0
    2   21    5 1243.77620 1244.48841    8.18282     0.7360   0
    3   21    5 100.627222 100.131286   3.911908     0.7431   0
    4   21    5   1.646535   3.298931   2.046641     0.7529   0
    5   21    5 258.032192 256.715238   5.246717     0.7653   0
    6   21    5  40.368090  34.794347   2.653053     0.7802   0
    7   21    5  74.919781  70.146175   3.461908     0.7974   0
    8   21    5 219.671183 213.593869   5.247022     0.8169   0
    9   21    5 132.336650 128.336627   5.051144     0.8384   0
   10   21    5 230.926277 224.596158   5.878931     0.8617   0
   11   21    5   0.322877   0.803206   2.802213     0.8869   0
   12   21    5  24.203069  23.202745   3.223129     0.9136   0
   13   21    5  21.454136  23.394959   3.332290     0.9418   0
   14   21    5   9.968005  10.283663   3.095725     0.9713   0
   15   21    5  18.081081  15.623433   3.336794     1.0020   0
   16   21    5   7.008043   6.481679   3.090610     1.0339   0
   17   21    5   8.725191   6.471526   3.123816     1.0668   0
   18   21    5   9.487109   8.109770   4.053129     1.1005   0
    0   22    5  68.563982  70.968160   4.114427     0.7642   0
    1   22    5   0.915114   1.088397   1.822366     0.7656   0
    2   22    5   4.431441   3.665801   2.016259     0.7697   0
    3   22    5 109.659736 106.582431   4.197938     0.7764   0
    4   22    5 384.218946 379.317515   6.118244     0.7858   0
    5   22    5  83.193226  80.215258   3.811374     0.7977   0
    6   22    5   3.141709   2.394656   2.388473     0.8120   0
    7   22    5 103.853622 105.236629   4.566030     0.8286   0
    8   22    5 138.676627 135.782427   4.992061     0.8473   0
    9   22    5 259.293664 254.338903   6.098167     0.8680   0
   10   22    5 258.891334 252.379361   6.120992     0.8906   0
   11   22    5  45.826700  42.949384   3.616717     0.9150   0
   12   22    5  65.011772  60.615184   3.840305     0.9409   0
   13   22    5 105.265006 104.209912   5.127404     0.9683   0
   14   22    5 292.728490 291.922105   6.678931     0.9970   0
   15   22    5   0.844168  -0.504580   2.995878     1.0270  -3
   16   22    5  17.253087  17.806792   3.350458     1.0581   0
   17   22    5  18.674155  20.140379   3.324656     1.0902   0
    1   23    5 190.078153 190.650360   4.383206     0.7995   0
    2   23    5 1017.86580 1020.42737    8.99717     0.8034   0
    3   23    5   0.101068   0.389924   2.233053     0.8099   0
    4   23    5 708.640550 704.407554   7.377862     0.8188   0
    5   23    5 142.799839 138.148839   4.924351     0.8303   0
    6   23    5  17.413976  13.859311   2.745420     0.8440   0
    7   23    5  14.212192  11.002518   3.072061     0.8600   0
    8   23    5 553.102798 551.686197   7.681450     0.8780   0
    9   23    5  18.183752  16.164120   3.154580     0.8980   0
   10   23    5  45.860323  38.351904   3.533358     0.9199   0
   11   23    5   0.113678   0.891756   2.958320     0.9435   0
   12   23    5   6.311147   6.184045   3.194961     0.9686   0
   13   23    5  11.988009   8.554045   3.277633     0.9953   0
   14   23    5  27.321277  26.072974   3.564045     1.0233   0
   15   23    5   1.085043  -1.520611   3.073282     1.0525  -3
   16   23    5   0.038793   0.615649   3.070534     1.0828   0
    0   24    5   9.349127   7.600686   3.180992     0.8321   0
    1   24    5   1.014707   1.615649   2.331908     0.8334   0
    2   24    5 353.427615 364.762554   7.005495     0.8371   0
    3   24    5  64.778829  63.635565   3.627481     0.8433   0
    4   24    5   1.285699   2.554885   2.640458     0.8520   0
    5   24    5  78.002435  74.865182   3.950305     0.8629   0
    6   24    5 301.547488 295.258745   6.297022     0.8762   0
    7   24    5  33.142571  30.595111   3.317710     0.8916   0
    8   24    5 300.700501 306.041950   6.628320     0.9090   0
    9   24    5   6.492190   3.450305   3.244503     0.9283   0
   10   24    5 159.989917 162.163341   5.668625     0.9495   0
   11   24    5  56.764571  53.119841   3.862213     0.9724   0
   12   24    5 140.856611 142.257236   5.751984     0.9968   0
   13   24    5   1.424357   4.020534   3.141450     1.0227   0
   14   24    5 159.072131 163.535096   5.907633     1.0500   0
   15   24    5   1.423139   2.494504   3.095954     1.0785   0
   16   24    5  26.409843  29.686791   3.470839     1.1081   0
    1   25    5  30.421467  28.969844   3.117710     0.8673   0
    2   25    5 433.660454 446.793843   7.631144     0.8709   0
    3   25    5   0.577928  -1.578626   2.793740     0.8769  -3
    4   25    5  95.087448  86.145792   4.675038     0.8852   0
    5   25    5   7.616144   9.899312   2.973740     0.8958   0
    6   25    5  21.727906  18.876944   3.184809     0.9085   0
    7   25    5  78.181697  72.593809   4.171603     0.9234   0
    8   25    5 188.299167 192.026696   6.394198     0.9402   0
    9   25    5 283.025368 286.613708   6.675495     0.9589   0
   10   25    5   8.428344   8.528854   3.218626     0.9794   0
   11   25    5  36.549431  37.892744   3.969313     1.0016   0
   12   25    5  46.653976  46.869766   3.803282     1.0253   0
   13   25    5   0.763968  -0.489313   3.121908     1.0505  -3
   14   25    5  64.721832  60.575489   4.031679     1.0771   0
   15   25    5   8.395819   7.044579   3.135190     1.1049   0
    0   26    5 702.764312 739.809077  12.016869     0.9001   0
    1   26    5  31.171955  32.111447   3.437939     0.9012   0
    2   26    5 234.161226 241.842721   6.530076     0.9047   0
    3   26    5  99.012536 101.762584   5.463511     0.9105   0
    4   26    5 127.630297 131.365634   5.920686     0.9185   0
    5   26    5  24.235505  28.376867   3.313587     0.9287   0
    6   26    5 583.090134 597.843444   8.389465     0.9410   0
    7   26    5  87.853833  88.832051   4.694732     0.9553   0
    8   26    5  78.746149  66.579458   3.980839     0.9716   0
    9   26    5   0.032199  -0.649618   2.987175     0.9897  -3
   10   26    5  14.011588  15.116258   3.582442     1.0096   0
   11   26    5  14.754357  17.323280   3.407252     1.0311   0
   12   26    5  15.771191  12.843052   3.264427     1.0542   0
   13   26    5   9.254300  10.347022   3.248397     1.0787   0
   14   26    5  28.341614  27.610760   3.490916     1.1046   0
    1   27    5  35.471075  34.491981   3.962748     0.9352   0
    2   27    5  35.757338  30.049539   3.603511     0.9386   0
    3   27    5  10.998075   8.883281   3.195419     0.9441   0
    4   27    5   4.583661   1.638168   3.157786     0.9519   0
    5   27    5   0.227765   0.785801   2.880305     0.9617   0
    6   27    5 599.988782 615.272450   8.945266     0.9736   0
    7   27    5  15.915820  11.025342   3.232061     0.9875   0
    8   27    5   0.284116   0.988244   3.039160     1.0032   0
    9   27    5  31.713313  31.144271   3.584961     1.0208   0
   10   27    5  37.296747  39.201675   3.683664     1.0401   0
   11   27    5   1.973842   1.814962   3.091374     1.0610   0
   12   27    5 173.868504 187.359521   5.967099     1.0834   0
   13   27    5  28.576028  27.568623   3.762671     1.1073   0
    0   28    5 432.996162 446.318270  15.421907     0.9682   0
    1   28    5  16.730149  15.957555   3.678626     0.9692   0
    2   28    5 104.156388 106.238156   5.743892     0.9725   0
    3   28    5  65.744143  66.984344   4.182595     0.9778   0
    4   28    5 130.385280 135.312962   6.020228     0.9853   0
    5   28    5  88.315326  90.798463   5.153435     0.9948   0
    6   28    5  63.881601  63.237092   4.064961     1.0063   0
    7   28    5   7.852682  10.739693   3.213816     1.0197   0
    8   28    5  29.883792  25.134654   3.461908     1.0350   0
    9   28    5   5.695777   5.448244   3.142977     1.0520   0
   10   28    5   3.965045   3.238473   3.124198     1.0708   0
   11   28    5  31.247965  30.200531   3.526564     1.0911   0
    1   29    5   5.135436   3.583587   3.754961     1.0033   0
    2   29    5   0.278829  -0.313740   3.362442     1.0064  -3
    3   29    5  56.415779  56.087398   4.121221     1.0116   0
    4   29    5   2.082951   1.967404   3.205267     1.0188   0
    5   29    5   6.559848   7.159999   3.311832     1.0280   0
    6   29    5 250.166064 256.720582   6.980686     1.0391   0
    7   29    5   9.452974   8.918167   3.177710     1.0521   0
    8   29    5  25.954829  22.931829   3.352824     1.0669   0
    9   29    5   5.000823   8.818167   3.160687     1.0835   0
   10   29    5  30.463604  29.491065   3.469542     1.1017   0
    0   30    5  30.828272  34.132057   7.274350     1.0363   0
    1   30    5   2.871539   3.513053   4.262213     1.0373   0
    2   30    5  26.025180  25.532287   3.913282     1.0403   0
    3   30    5  12.959079   9.935190   3.611603     1.0454   0
    4   30    5   0.039446  -2.088549   3.201221     1.0523  -3
    5   30    5   0.315609   2.830534   3.204961     1.0612   0
    6   30    5   1.665132   0.826030   3.234122     1.0720   0
    7   30    5   7.813656   8.507022   3.340229     1.0846   0
    8   30    5   1.393606   0.240382   2.970000     1.0990   0
    1   31    5  15.243455  13.619998   4.717786     1.0714   0
    2   31    5  27.971871  25.500989   4.235114     1.0743   0
    3   31    5  39.971097  43.532591   4.267633     1.0792   0
    4   31    5  67.097714  66.359153   4.695190     1.0859   0
    5   31    5   0.058298   0.784046   3.185267     1.0946   0
    6   31    5  39.413421  38.301293   3.854961     1.1050   0
    0   32    5  60.689780  66.944344   8.184885     1.1045   0
    1   32    5  10.530835  11.144884   4.430305     1.1055   0
    2   32    5  41.278968  40.097934   5.125114     1.1083   0
    0    0    6 2278.77548 2269.32036   10.77420     0.1422   0
    1    0    6 3774.14233 3761.64843   13.59618     0.1494   0
    2    0    6 591.566214 601.763291   4.783893     0.1691   0
    3    0    6 2321.48344 2343.96157   11.63519     0.1976   0
    4    0    6 1096.33923 1102.83957    8.15992     0.2317   0
    5    0    6 10310.9730 10274.2737    33.6187     0.2693   0
    6    0    6   0.411377  -7.767938   1.490458     0.3091  -3
    7    0    6 8445.88012 8445.80058   29.40649     0.3503   0
    8    0    6   2.498666   0.874733   1.669771     0.3926   0
    9    0    6   1.513063   2.084504   2.052519     0.4355   0
   10    0    6 1025.34961  968.93119   18.73748     0.4790   0
   11    0    6 3143.61349 3135.97675   17.24381     0.5228   0
   12    0    6 179.028646 183.696926   4.275648     0.5670   0
   13    0    6 377.587463 387.822857   5.686717     0.6114   0
   14    0    6 1198.31672 1189.87773    9.62710     0.6559   0
   15    0    6   5.542035 -17.493128   2.644275     0.7006  -3
   16    0    6 225.852416 211.735854   6.506488     0.7455   0
   17    0    6 693.507090 687.813663   9.913510     0.7904   0
   18    0    6  86.953761  59.172894   5.847709     0.8355   0
   19    0    6 420.931397 408.824381   9.593205     0.8806   0
   20    0    6  29.832843  24.660761   4.597022     0.9257   0
   21    0    6 191.147083 189.655704   8.409694     0.9710   0
   22    0    6  16.836657  13.629998   4.443358     1.0162   0
   23    0    6  33.508053  32.365264   5.036335     1.0615   0
   24    0    6  23.588992  17.892212   6.911831     1.1069   0
    1    1    6 5546.46422 5576.09097   11.87328     0.1533   0
    2    1    6 2093.51626 2112.48068    6.84557     0.1726   0
    3    1    6 1828.61912 1806.79369    6.46237     0.2006   0
    4    1    6 4851.32064 4849.93075   11.92969     0.2343   0
    5    1    6 157.134990 167.789294   2.655878     0.2715   0
    6    1    6 658.494744 657.398399   4.980839     0.3110   0
    7    1    6 9310.87664 9273.89209   22.10206     0.3520   0
    8    1    6  71.728927  76.351136   2.659465     0.3941   0
    9    1    6 178.588820 178.671736   4.230839     0.4369   0
   10    1    6   6.329214   6.924503   1.682366     0.4802   0
   11    1    6 1515.28649 1503.57998    7.97611     0.5240   0
   12    1    6 1839.39515 1861.03032    7.67114     0.5680   0
   13    1    6  43.647170  41.204423   1.807404     0.6123   0
   14    1    6 235.230072 228.503028   3.771374     0.6568   0
   15    1    6   3.511135   4.110687   1.801450     0.7015   0
   16    1    6   7.098203   6.790915   2.003130     0.7463   0
   17    1    6   9.271026   7.223282   2.249923     0.7912   0
   18    1    6   0.016236  -0.125954   2.271908     0.8362  -3
   19    1    6 235.551540 241.626690   5.869465     0.8812   0
   20    1    6 248.184882 244.408369   6.100763     0.9264   0
   21    1    6   3.565590   4.451679   2.973587     0.9716   0
   22    1    6  19.773480  18.794807   3.275038     1.0168   0
   23    1    6 221.777943 222.141196   6.467862     1.0621   0
   24    1    6   0.197524   0.641221   3.791526     1.1074   0
    0    2    6 106.678650 107.728232   2.324733     0.1579   0
    1    2    6 4989.70008 4974.01471   10.36091     0.1644   0
    2    2    6 2849.91558 2833.93861    8.06946     0.1825   0
    3    2    6 175.395202 175.997690   2.374275     0.2092   0
    4    2    6 449.681617 444.916744   3.461526     0.2417   0
    5    2    6 434.790375 435.927432   3.645496     0.2779   0
    6    2    6 578.812687 574.989248   4.483816     0.3166   0
    7    2    6 1618.23588 1625.70211    8.30053     0.3570   0
    8    2    6 2822.52461 2829.64854   12.00908     0.3985   0
    9    2    6   0.531909   1.148855   1.489923     0.4409   0
   10    2    6 1291.20898 1287.86245    7.92840     0.4839   0
   11    2    6 3610.71644 3638.70188   13.19191     0.5273   0
   12    2    6   0.000180  -0.406107   1.231603     0.5711  -3
   13    2    6 413.090827 421.758731   4.358931     0.6152   0
   14    2    6 538.939316 534.370169   5.065801     0.6595   0
   15    2    6  27.165999  27.200150   2.045878     0.7040   0
   16    2    6 264.029695 256.813712   4.584961     0.7486   0
   17    2    6 620.746603 606.383138   6.671373     0.7934   0
   18    2    6  57.971996  52.501521   3.197710     0.8383   0
   19    2    6  65.483126  57.044268   3.499084     0.8832   0
   20    2    6  12.008330   7.639159   2.930992     0.9283   0
   21    2    6  11.919164   8.447556   3.019236     0.9734   0
   22    2    6  58.336363  55.945185   3.825725     1.0185   0
   23    2    6   1.345783   0.590000   3.346794     1.0637   0
   24    2    6   7.448615   5.928931   3.642748     1.1090   0
    1    3    6 8466.15167 8447.70897   16.99404     0.1814   0
    2    3    6 177.487459 174.475553   2.107862     0.1980   0
    3    3    6  24.259318 -14.287785   8.509846     0.2228  -3
    4    3    6  66.036008  62.466711   1.935801     0.2536   0
    5    3    6  31.102145  27.443661   1.394885     0.2883   0
    6    3    6   0.398685  -8.665648   1.028320     0.3258  -3
    7    3    6 1760.10873 1759.25171    8.01282     0.3651   0
    8    3    6  17.306427  12.395342   1.665725     0.4058   0
    9    3    6 602.040512 611.667870   6.689770     0.4475   0
   10    3    6  25.068664  23.150379   1.841527     0.4899   0
   11    3    6 188.911089 189.261047   3.148855     0.5329   0
   12    3    6  98.927032  94.341211   2.747252     0.5763   0
   13    3    6  31.898012  34.027706   1.851374     0.6200   0
   14    3    6  40.120400  34.049843   2.078473     0.6640   0
   15    3    6 625.584879 609.069397   5.831144     0.7082   0
   16    3    6  32.283862  28.253127   2.333664     0.7526   0
   17    3    6   3.766446   2.821374   2.114809     0.7971   0
   18    3    6  89.414747  82.105334   4.650305     0.8418   0
   19    3    6 114.078386 111.354186   5.116946     0.8866   0
   20    3    6 180.063534 181.336621   5.741068     0.9314   0
   21    3    6   0.517644 -14.322899   2.951755     0.9764  -3
   22    3    6   3.089980   2.860381   3.002977     1.0214   0
   23    3    6  25.003099  21.939081   3.854274     1.0665   0
   24    3    6   4.419890   1.193130   4.981373     1.1116   0
    0    4    6 1085.79258 1035.48843    5.94328     0.1977   0
    1    4    6 256.580720 265.571726   2.589160     0.2029   0
    2    4    6 149.182458 150.418304   2.250992     0.2178   0
    3    4    6 2913.46243 2920.02257    8.51221     0.2406   0
    4    4    6 485.884253 478.832007   3.572824     0.2693   0
    5    4    6 152.358352 141.188534   2.358702     0.3023   0
    6    4    6 650.957187 649.737331   4.569312     0.3382   0
    7    4    6 1020.67237 1031.62584    6.58618     0.3763   0
    8    4    6 537.116180 545.273221   5.873740     0.4159   0
    9    4    6 201.529281 197.203795   4.460458     0.4566   0
   10    4    6  24.743402  23.090074   1.791298     0.4983   0
   11    4    6 202.010222 208.697686   3.120000     0.5406   0
   12    4    6   2.759170   3.920152   1.332595     0.5834   0
   13    4    6  41.118025  37.995568   1.889771     0.6266   0
   14    4    6   7.604991   5.677022   1.645038     0.6701   0
   15    4    6  35.179432  33.869615   2.259923     0.7140   0
   16    4    6  41.707492  40.385339   2.547175     0.7580   0
   17    4    6 130.119598 122.600750   4.290763     0.8023   0
   18    4    6  23.595137  24.838776   2.990458     0.8467   0
   19    4    6   6.059588   6.777327   2.776412     0.8912   0
   20    4    6  45.894296  47.212666   3.625267     0.9359   0
   21    4    6 111.182378 111.636629   5.392747     0.9806   0
   22    4    6  15.694185  14.931220   3.204351     1.0255   0
   23    4    6  32.070509  29.259157   3.655801     1.0704   0
    1    5    6 1767.85454 1769.86240    6.26504     0.2275   0
    2    5    6 375.904632 365.701486   3.260381     0.2409   0
    3    5    6 272.525818 261.957222   2.493511     0.2617   0
    4    5    6  13.814013  11.998319   1.001145     0.2883   0
    5    5    6 3262.54705 3231.00727    9.94946     0.3193   0
    6    5    6 2214.53286 2209.82418    8.20175     0.3535   0
    7    5    6  33.471535  37.484194   1.899923     0.3901   0
    8    5    6  59.603860  62.479153   2.800610     0.4284   0
    9    5    6 180.364349 194.107612   4.612748     0.4681   0
   10    5    6  95.108795  98.564874   3.080229     0.5088   0
   11    5    6 1563.65001 1570.44257    7.09977     0.5503   0
   12    5    6 192.854808 193.970207   3.212366     0.5924   0
   13    5    6 275.515429 272.934320   3.755496     0.6350   0
   14    5    6   0.097643   0.748244   1.593359     0.6780   0
   15    5    6 1114.59094 1106.44262    7.82466     0.7214   0
   16    5    6  32.880709  28.440226   2.435649     0.7650   0
   17    5    6   0.520012   0.793053   2.170916     0.8088   0
   18    5    6  41.246279  39.034270   2.955038     0.8529   0
   19    5    6   0.360609  -0.822901   2.652061     0.8971  -3
   20    5    6 135.426729 130.013726   5.438625     0.9415   0
   21    5    6  25.160984  22.202364   3.275190     0.9860   0
   22    5    6   1.383003  -1.200763   3.102366     1.0306  -3
   23    5    6   7.889046   8.214198   3.296794     1.0753   0
    0    6    6  68.433863  64.445718   2.671221     0.2503   0
    1    6    6 1558.42820 1542.52654    5.56748     0.2544   0
    2    6    6 539.520648 527.048032   3.779923     0.2665   0
    3    6    6 3760.20340 3769.64080   10.29542     0.2854   0
    4    6    6   0.182719   1.959465   0.807710     0.3100   0
    5    6    6   3.759675   4.056717   0.920458     0.3390   0
    6    6    6  43.862956 -27.661829   5.328015     0.3714  -3
    7    6    6 1750.55990 1739.56469    9.48633     0.4064   0
    8    6    6 397.073133 405.554153   5.506870     0.4433   0
    9    6    6   6.436280  -4.741221   1.696794     0.4817  -3
   10    6    6 580.874712 581.746499   4.755343     0.5214   0
   11    6    6 1566.51898 1578.79372    6.97740     0.5619   0
   12    6    6  95.244660  83.851136   2.867328     0.6032   0
   13    6    6 321.365227 323.161796   4.075343     0.6451   0
   14    6    6  73.197866  64.373504   2.674351     0.6875   0
   15    6    6 250.066127 238.091576   4.562366     0.7303   0
   16    6    6 175.464092 168.769447   4.438473     0.7734   0
   17    6    6 721.797908 718.899156   7.116182     0.8168   0
   18    6    6  36.304877  24.153051   2.983435     0.8605   0
   19    6    6  63.554522  58.236024   3.661603     0.9043   0
   20    6    6  18.108443  15.743204   3.110000     0.9484   0
   21    6    6 119.971717 126.135100   5.740152     0.9926   0
   22    6    6  13.849612  12.302060   3.157939     1.0369   0
   23    6    6  71.720524  68.186405   4.232824     1.0813   0
    1    7    6 3830.36010 3810.89270   10.28847     0.2829   0
    2    7    6 539.461579 538.954901   3.751755     0.2938   0
    3    7    6  69.581861  71.309992   2.015572     0.3111   0
    4    7    6 819.448619 798.984643   5.208625     0.3338   0
    5    7    6 2356.66083 2378.85469    8.88618     0.3609   0
    6    7    6 121.259681 137.461053   2.871297     0.3915   0
    7    7    6 569.602320 572.627416   6.165114     0.4248   0
    8    7    6   3.483294   4.326793   1.784656     0.4602   0
    9    7    6  72.033465  67.122588   2.770076     0.4974   0
   10    7    6 170.153231 171.693874   2.938702     0.5358   0
   11    7    6 110.322396 107.083194   2.467404     0.5754   0
   12    7    6  28.834865  29.192516   1.656412     0.6158   0
   13    7    6 103.486345 105.075561   3.114732     0.6569   0
   14    7    6  18.953484  16.479464   1.877633     0.6985   0
   15    7    6 160.618671 167.837386   4.100305     0.7407   0
   16    7    6   5.416585   4.322748   2.131297     0.7832   0
   17    7    6   0.254292   0.965343   2.206565     0.8261   0
   18    7    6 242.925753 242.000736   5.451221     0.8693   0
   19    7    6 165.965868 161.416012   5.233435     0.9128   0
   20    7    6  31.121494  30.782897   3.503206     0.9564   0
   21    7    6  35.293333  34.014805   3.443282     1.0002   0
   22    7    6  23.070684  20.228853   3.510687     1.0442   0
   23    7    6  32.816494  30.925264   3.606335     1.0884   0
    0    8    6 133.296105 144.774793   3.344045     0.3092   0
    1    8    6 388.946510 381.886217   3.656717     0.3126   0
    2    8    6 835.593450 837.496089   5.123587     0.3224   0
    3    8    6  47.569752  53.558696   1.791679     0.3383   0
    4    8    6 207.379105 208.290053   3.160916     0.3593   0
    5    8    6 2282.84474 2246.64097    9.30427     0.3846   0
    6    8    6   0.370080   0.479618   1.232519     0.4134   0
    7    8    6 878.177757 869.190742   7.052671     0.4451   0
    8    8    6 1633.29773 1625.81661   12.70649     0.4790   0
    9    8    6 125.079467 123.927467   2.865191     0.5148   0
   10    8    6 233.045782 238.025927   3.110152     0.5521   0
   11    8    6 3752.90973 3799.90797   11.10817     0.5905   0
   12    8    6  10.253986   9.089541   1.444962     0.6299   0
   13    8    6 1516.77185 1517.52655    7.89473     0.6702   0
   14    8    6 120.621642 122.752658   3.578015     0.7111   0
   15    8    6 182.931765 177.253415   4.187022     0.7525   0
   16    8    6 297.616183 293.276303   5.177862     0.7944   0
   17    8    6 122.179936 120.278612   4.674045     0.8368   0
   18    8    6  32.068815  29.708317   2.936565     0.8794   0
   19    8    6  27.188589  28.331066   3.186565     0.9224   0
   20    8    6  53.667529  52.909307   3.598549     0.9656   0
   21    8    6  49.613932  54.479765   3.695190     1.0090   0
   22    8    6  18.192080  17.920838   3.448015     1.0527   0
   23    8    6   2.146853   0.678015   3.072671     1.0965   0
    1    9    6 106.852142 121.597696   2.550458     0.3431   0
    2    9    6 2666.60908 2635.54932    9.27611     0.3521   0
    3    9    6 243.902151 250.019056   3.348244     0.3667   0
    4    9    6 1629.29908 1627.74027    7.85550     0.3861   0
    5    9    6 805.680575 792.656399   6.411144     0.4098   0
    6    9    6 192.160114 177.006087   4.525572     0.4370   0
    7    9    6 1565.80899 1587.09142   10.71168     0.4670   0
    8    9    6 144.361890 143.404564   3.550534     0.4995   0
    9    9    6 310.479651 318.960269   3.503358     0.5339   0
   10    9    6 451.887203 449.486972   3.892137     0.5699   0
   11    9    6   2.715695   3.797099   1.254427     0.6072   0
   12    9    6 365.595781 363.012173   3.931374     0.6456   0
   13    9    6 227.555456 226.600738   3.657557     0.6849   0
   14    9    6 403.710592 401.120566   5.052137     0.7250   0
   15    9    6 385.674122 377.587744   5.171297     0.7657   0
   16    9    6   0.784652  -0.042748   1.975420     0.8069  -3
   17    9    6 251.451722 258.186994   5.736488     0.8486   0
   18    9    6 907.422046 916.206004   9.137327     0.8907   0
   19    9    6  85.974718  81.327472   3.946183     0.9332   0
   20    9    6 108.561563 110.974033   4.977251     0.9759   0
   21    9    6  50.617341  45.545644   3.573206     1.0189   0
   22    9    6  25.897484  27.221142   3.557557     1.0621   0
   23    9    6  70.453761  71.728389   4.613893     1.1055   0
    0   10    6 3011.84574 3032.53401   16.22137     0.3715   0
    1   10    6 1386.84935 1338.38153    7.44427     0.3743   0
    2   10    6 1604.02177 1611.09142    9.27702     0.3826   0
    3   10    6 2919.56250 2947.03020   12.19962     0.3960   0
    4   10    6  43.423957  45.772819   2.334580     0.4141   0
    5   10    6 3881.33622 3895.28964   16.06931     0.4362   0
    6   10    6 308.154480 305.358744   5.559236     0.4619   0
    7   10    6  84.121056  85.561059   2.664122     0.4904   0
    8   10    6 2236.19895 2258.06845    9.32969     0.5214   0
    9   10    6 405.621311 407.861023   3.778778     0.5545   0
   10   10    6 327.603443 323.261032   3.564503     0.5892   0
   11   10    6 1606.40531 1620.22119    7.73977     0.6254   0
   12   10    6  83.998996  85.390830   2.953664     0.6627   0
   13   10    6   1.069292   1.686794   1.608855     0.7011   0
   14   10    6 267.551782 269.026687   4.740228     0.7403   0
   15   10    6  70.551553  68.869916   3.186717     0.7802   0
   16   10    6 1131.08368 1151.77850    8.25000     0.8207   0
   17   10    6  54.592513  52.661902   2.957862     0.8617   0
   18   10    6  30.689561  25.716257   2.894885     0.9032   0
   19   10    6  69.971988  69.398618   3.673435     0.9451   0
   20   10    6   0.087912   0.417099   2.816870     0.9873   0
   21   10    6 123.487695 129.967161   5.618396     1.0298   0
   22   10    6  30.120702  29.727859   3.855114     1.0726   0
    1   11    6  81.895154  81.580143   3.265343     0.4060   0
    2   11    6   0.068290  -0.561069   1.452595     0.4136  -3
    3   11    6 1761.43369 1772.47308   10.44756     0.4261   0
    4   11    6 726.040407 719.819003   7.069007     0.4429   0
    5   11    6 1215.69263 1189.15254    9.69542     0.4637   0
    6   11    6 307.012298 301.529737   3.634351     0.4879   0
    7   11    6 1384.19255 1372.08381    6.73290     0.5150   0
    8   11    6 148.533009 152.567922   2.921221     0.5446   0
    9   11    6 3516.37401 3540.25151   11.13267     0.5763   0
   10   11    6 697.929327 696.414425   4.937251     0.6099   0
   11   11    6 636.035871 629.802219   4.879618     0.6449   0
   12   11    6 755.243577 743.792283   5.546793     0.6811   0
   13   11    6  71.940255  69.291901   2.790839     0.7185   0
   14   11    6 203.062924 198.872497   4.264274     0.7568   0
   15   11    6 952.395547 960.358670   7.882442     0.7959   0
   16   11    6   5.974077   4.551297   2.381374     0.8356   0
   17   11    6  73.815128  74.761747   3.729847     0.8760   0
   18   11    6  97.816831  94.044264   4.959465     0.9168   0
   19   11    6   4.759371   4.615038   2.828397     0.9581   0
   20   11    6  34.843305  34.544805   3.337557     0.9997   0
   21   11    6  91.982602  89.099990   5.017938     1.0418   0
   22   11    6  16.344843  16.653510   3.599847     1.0841   0
    0   12    6 4481.35331 4406.64836   29.38908     0.4357   0
    1   12    6 512.585548 508.412156   7.256717     0.4381   0
    2   12    6 1998.54176 1983.84710   12.32336     0.4452   0
    3   12    6 3627.53456 3575.53395   17.34809     0.4568   0
    4   12    6  15.531501  16.147937   2.094580     0.4725   0
    5   12    6 366.597984 354.894617   3.868015     0.4921   0
    6   12    6 711.411913 691.070151   5.025419     0.5149   0
    7   12    6 847.661992 837.389219   5.228702     0.5407   0
    8   12    6 216.772907 210.554175   3.112137     0.5689   0
    9   12    6 134.675841 130.673268   2.929313     0.5994   0
   10   12    6 117.233794 115.711437   3.025343     0.6317   0
   11   12    6   4.483214   3.046641   1.516030     0.6655   0
   12   12    6   5.048495 -12.076335   1.814504     0.7007  -3
   13   12    6 144.116836 144.774793   3.708244     0.7371   0
   14   12    6  54.430195  51.619536   2.437481     0.7745   0
   15   12    6 112.635646 114.012201   4.327862     0.8127   0
   16   12    6 219.857195 216.512953   5.197404     0.8517   0
   17   12    6  70.024382  67.038466   3.474656     0.8913   0
   18   12    6  84.066234  86.728998   4.228473     0.9314   0
   19   12    6 213.559369 212.351884   5.855572     0.9721   0
   20   12    6  17.333066  16.455494   3.092748     1.0132   0
   21   12    6 165.847910 168.963340   6.017938     1.0547   0
   22   12    6   3.392078   1.678473   3.665496     1.0965   0
    1   13    6   0.273562  -0.667175   1.919007     0.4705  -3
    2   13    6 125.312057 134.720596   5.152137     0.4771   0
    3   13    6 142.728146 143.404564   3.378168     0.4879   0
    4   13    6 1527.20435 1539.52654    7.53153     0.5027   0
    5   13    6 2926.88855 2956.36608   10.61122     0.5211   0
    6   13    6 520.182274 507.743454   4.289923     0.5427   0
    7   13    6 303.910266 307.243477   3.511145     0.5672   0
    8   13    6  21.426193  21.307708   1.525878     0.5943   0
    9   13    6 930.564399 924.030430   5.734885     0.6235   0
   10   13    6 143.772068 139.558000   3.349618     0.6546   0
   11   13    6 586.567588 584.370927   5.336106     0.6873   0
   12   13    6 1079.96890 1079.96934    7.34504     0.7215   0
   13   13    6  23.835809  22.897326   2.181450     0.7568   0
   14   13    6 124.288119 122.211437   4.002213     0.7933   0
   15   13    6 482.985328 485.600709   6.266106     0.8306   0
   16   13    6  11.532109  11.529693   2.762748     0.8688   0
   17   13    6  48.699613  44.836483   3.320458     0.9076   0
   18   13    6   2.749875   3.026259   2.783511     0.9471   0
   19   13    6  46.846792  45.757781   3.835801     0.9871   0
   20   13    6  14.842918  14.055724   3.279923     1.0276   0
   21   13    6  47.840938  44.306865   4.064427     1.0685   0
   22   13    6   4.769008   2.492977   4.117328     1.1098   0
    0   14    6   5.296250   8.056946   2.741679     0.5011   0
    1   14    6 210.976430 215.212953   3.628091     0.5031   0
    2   14    6 196.491807 196.693871   3.388244     0.5093   0
    3   14    6 1842.36254 1875.66391    8.43534     0.5195   0
    4   14    6 289.103692 302.650348   3.733435     0.5334   0
    5   14    6  27.827121  25.325493   1.632366     0.5508   0
    6   14    6 460.381213 462.528192   4.455954     0.5713   0
    7   14    6 225.474124 224.560280   3.402290     0.5946   0
    8   14    6  21.076363  21.638013   1.697175     0.6204   0
    9   14    6  80.752385  79.923655   2.854733     0.6485   0
   10   14    6  14.503677  13.997327   1.768855     0.6784   0
   11   14    6  28.533381  25.380760   2.063511     0.7101   0
   12   14    6  13.125014  12.499464   1.964962     0.7432   0
   13   14    6 263.404248 261.806841   4.604961     0.7776   0
   14   14    6 220.945857 218.539670   4.616793     0.8131   0
   15   14    6 262.579768 258.910658   5.213587     0.8495   0
   16   14    6   3.420713   5.540381   2.614504     0.8869   0
   17   14    6 112.200962 118.997697   5.134732     0.9250   0
   18   14    6  17.084280  14.894273   2.930839     0.9638   0
   19   14    6  22.909061  23.028089   3.467404     1.0031   0
   20   14    6  10.407381   8.688930   3.916335     1.0430   0
   21   14    6  47.957090  53.148009   4.705877     1.0833   0
    1   15    6  79.345479  80.140449   2.404580     0.5360   0
    2   15    6 164.383701 166.000745   3.090839     0.5418   0
    3   15    6 382.132207 379.360263   4.024122     0.5514   0
    4   15    6 126.378724 126.819070   3.099847     0.5645   0
    5   15    6  41.126319  41.960148   1.975801     0.5810   0
    6   15    6  56.594745  51.074956   2.303588     0.6004   0
    7   15    6 221.075257 211.917533   3.719465     0.6227   0
    8   15    6  26.561191  27.107860   1.904351     0.6474   0
    9   15    6   7.961814   5.008625   1.743893     0.6743   0
   10   15    6  35.421156  33.721752   2.337710     0.7031   0
   11   15    6   3.344960   3.213816   1.831450     0.7337   0
   12   15    6  57.153785  34.590072   3.073129     0.7658   0
   13   15    6  25.462986  25.586409   2.491221     0.7992   0
   14   15    6 139.432447 133.456474   4.447709     0.8338   0
   15   15    6 145.682663 144.805327   4.910381     0.8694   0
   16   15    6   7.665433   5.909541   2.755038     0.9059   0
   17   15    6  32.280930  30.610226   3.488320     0.9433   0
   18   15    6  42.883476  42.530301   3.692595     0.9813   0
   19   15    6   0.093298   0.242595   3.054885     1.0200   0
   20   15    6   7.075923   6.420152   3.865725     1.0592   0
   21   15    6  23.974850  25.483203   4.186488     1.0990   0
    0   16    6  68.416275  63.619840   3.243969     0.5672   0
    1   16    6  41.792035  45.531674   1.740534     0.5690   0
    2   16    6  16.513345  14.820533   1.478549     0.5745   0
    3   16    6  71.948330  69.085336   2.483588     0.5836   0
    4   16    6 342.825754 339.034313   3.958626     0.5960   0
    5   16    6 705.021353 696.260990   5.643358     0.6116   0
    6   16    6  20.501108  16.140991   1.762977     0.6301   0
    7   16    6 222.980353 212.782419   3.889465     0.6513   0
    8   16    6  13.391908  10.367785   2.161450     0.6750   0
    9   16    6 368.352873 363.303013   5.290457     0.7008   0
   10   16    6   2.554620   2.030381   2.173206     0.7286   0
   11   16    6  23.542718  22.938929   2.391832     0.7582   0
   12   16    6  25.075356  21.586868   2.465038     0.7893   0
   13   16    6  19.512616  16.779845   2.526870     0.8217   0
   14   16    6  95.437834  90.977852   4.283358     0.8554   0
   15   16    6 132.000277 132.496932   4.889083     0.8902   0
   16   16    6   1.964295   2.979236   2.765496     0.9259   0
   17   16    6   0.222635   1.282595   2.959084     0.9624   0
   18   16    6   0.926330   0.255114   2.980687     0.9997   0
   19   16    6   0.800681   0.350229   3.046794     1.0377   0
   20   16    6   5.181594   5.690610   4.313740     1.0763   0
    1   17    6  57.127471  56.876329   2.373511     0.6022   0
    2   17    6  18.725636  18.665647   1.756565     0.6074   0
    3   17    6 117.344675 112.680140   2.911984     0.6160   0
    4   17    6 426.200678 415.635831   4.654732     0.6277   0
    5   17    6 377.529177 373.001485   4.630610     0.6426   0
    6   17    6 198.208513 186.716010   3.817022     0.6602   0
    7   17    6  97.230727  95.358005   3.672366     0.6805   0
    8   17    6 115.105448 111.162583   4.016870     0.7032   0
    9   17    6 1057.58076 1034.57240    8.25382     0.7280   0
   10   17    6  69.713319  64.683657   3.402137     0.7548   0
   11   17    6  92.133840  89.906860   4.412213     0.7834   0
   12   17    6 457.356726 443.961782   6.657327     0.8135   0
   13   17    6 132.039670 132.484718   5.072519     0.8450   0
   14   17    6 103.087630  94.779379   4.599160     0.8778   0
   15   17    6 310.705812 306.737370   6.497099     0.9117   0
   16   17    6   0.411082  -2.388549   2.754045     0.9466  -3
   17   17    6  46.762660  43.228392   4.170534     0.9824   0
   18   17    6   7.784144   5.234809   3.532671     1.0190   0
   19   17    6 116.000813 118.299987   6.806869     1.0563   0
   20   17    6   7.845830   9.566869   4.413282     1.0942   0
    0   18    6 1042.25808 1042.96935    8.85954     0.6339   0
    1   18    6 669.056771 670.551070   4.860839     0.6355   0
    2   18    6  97.109613  96.801516   2.808702     0.6404   0
    3   18    6 1285.99674 1284.88535    7.24717     0.6486   0
    4   18    6 151.604235 152.306090   3.673664     0.6597   0
    5   18    6  37.933834  34.795263   2.229007     0.6739   0
    6   18    6 454.566646 450.856438   5.415801     0.6907   0
    7   18    6   0.549378   1.604427   1.855343     0.7101   0
    8   18    6 228.082104 226.517532   4.886717     0.7319   0
    9   18    6  40.328341  31.233203   2.781374     0.7558   0
   10   18    6  66.869944  61.531443   3.452977     0.7817   0
   11   18    6  65.787320  61.789611   3.547710     0.8093   0
   12   18    6 390.495965 383.855682   6.621450     0.8385   0
   13   18    6   1.125433   0.568244   2.688091     0.8691   0
   14   18    6  51.589092  46.157018   3.527099     0.9010   0
   15   18    6  75.139093  66.915031   3.929389     0.9341   0
   16   18    6  55.539469  53.351521   3.682137     0.9682   0
   17   18    6  22.095023  17.062593   3.430152     1.0032   0
   18   18    6  13.284667   0.272901   3.699007     1.0390   0
   19   18    6   1.672716  -0.780153   3.720992     1.0756  -3
    1   19    6 334.688257 329.452635   4.115572     0.6689   0
    2   19    6  32.434444  28.429768   1.868473     0.6736   0
    3   19    6 256.089348 246.282415   4.106106     0.6813   0
    4   19    6 182.719278 180.320590   4.105954     0.6920   0
    5   19    6 806.955927 798.511360   6.907785     0.7055   0
    6   19    6 230.673342 221.581654   4.604503     0.7216   0
    7   19    6  74.682623  78.032816   3.611145     0.7402   0
    8   19    6 111.394694 108.742736   4.228854     0.7611   0
    9   19    6 997.837865 986.541874   8.702671     0.7841   0
   10   19    6   1.035673  -0.375572   2.458244     0.8090  -3
   11   19    6  51.658450  43.667629   3.315038     0.8358   0
   12   19    6 108.595942 107.564873   5.053511     0.8641   0
   13   19    6 135.254076 129.429756   5.290457     0.8938   0
   14   19    6   1.869749   0.428931   2.842977     0.9249   0
   15   19    6 263.386491 266.086993   6.349160     0.9571   0
   16   19    6  10.714315   9.803968   3.063587     0.9904   0
   17   19    6  62.666712  64.006329   4.234580     1.0247   0
   18   19    6   7.485405   4.450916   3.959465     1.0598   0
   19   19    6   9.211695  10.099388   3.969084     1.0957   0
    0   20    6 1371.66026 1404.77847   11.02160     0.7009   0
    1   20    6 151.672938 152.769448   3.636259     0.7024   0
    2   20    6   1.014114   0.301374   1.543282     0.7069   0
    3   20    6  75.463137  69.801595   3.315419     0.7142   0
    4   20    6   7.881352   8.465266   2.049313     0.7244   0
    5   20    6  72.099273  71.757855   3.352748     0.7373   0
    6   20    6 255.081181 243.565621   4.859312     0.7527   0
    7   20    6 165.355987 160.320593   4.581526     0.7706   0
    8   20    6 236.937997 229.090814   5.152366     0.7907   0
    9   20    6 182.281194 183.448071   5.293511     0.8129   0
   10   20    6  32.753751  27.382211   3.051450     0.8370   0
   11   20    6   3.694493   4.141450   2.729007     0.8628   0
   12   20    6  95.783951  97.762584   4.943740     0.8902   0
   13   20    6  22.070271  18.450990   3.100305     0.9191   0
   14   20    6  25.547711  23.751066   3.262824     0.9494   0
   15   20    6  30.251782  29.006867   3.454351     0.9808   0
   16   20    6  22.683487  22.741600   3.389694     1.0133   0
   17   20    6 111.366501 113.756476   5.695648     1.0468   0
   18   20    6  13.911240  13.931525   4.153358     1.0812   0
    1   21    6  10.424878   9.958930   1.843511     0.7360   0
    2   21    6 165.586429 169.618302   3.990687     0.7402   0
    3   21    6 103.633778 100.667164   3.931221     0.7473   0
    4   21    6 223.988636 226.448829   4.876106     0.7570   0
    5   21    6   3.916707   3.953816   2.076412     0.7693   0
    6   21    6 230.652562 225.966387   4.984274     0.7841   0
    7   21    6 149.500331 148.197693   4.696412     0.8013   0
    8   21    6   0.052663  -0.022901   2.390152     0.8206  -3
    9   21    6 268.312064 265.845772   5.811679     0.8420   0
   10   21    6 211.281270 204.860282   5.688473     0.8653   0
   11   21    6 168.434321 162.741203   5.549847     0.8903   0
   12   21    6 129.532754 131.406092   5.367480     0.9170   0
   13   21    6  35.748488  32.325111   3.439923     0.9450   0
   14   21    6   0.078613  -4.203053   2.939771     0.9745  -3
   15   21    6  37.312522  27.918546   3.656564     1.0051   0
   16   21    6  14.949675  13.060991   3.272366     1.0369   0
   17   21    6  15.084871  15.037174   3.430534     1.0696   0
   18   21    6  58.495856  43.399690   4.959312     1.1033   0
    0   22    6 1054.38930 1047.50370   10.43366     0.7683   0
    1   22    6   6.927337   7.077556   1.915267     0.7696   0
    2   22    6   0.294218  -0.042748   2.078244     0.7737  -3
    3   22    6 198.647690 197.514482   4.827633     0.7804   0
    4   22    6   5.820366   3.795801   2.237786     0.7897   0
    5   22    6  54.916220  51.293582   2.940458     0.8016   0
    6   22    6   3.820400   3.095801   2.275801     0.8158   0
    7   22    6  47.177350  43.309766   3.092900     0.8323   0
    8   22    6  39.364839  42.412056   3.385954     0.8509   0
    9   22    6   3.050217   3.050763   2.801832     0.8716   0
   10   22    6 107.230295 101.308386   5.027099     0.8941   0
   11   22    6  17.557170  16.504273   3.201984     0.9183   0
   12   22    6   1.581755   0.317405   2.978091     0.9442   0
   13   22    6  90.935977  97.889302   4.981068     0.9715   0
   14   22    6  19.015796  16.710685   3.299694     1.0001   0
   15   22    6  60.537408  63.279382   4.021145     1.0300   0
   16   22    6 105.797782 110.074797   5.324656     1.0610   0
   17   22    6   0.048974  -0.303817   3.217252     1.0931  -3
    1   23    6 178.864579 181.326697   4.249389     0.8033   0
    2   23    6 248.667765 251.069437   5.630686     0.8072   0
    3   23    6  40.532089  38.470988   2.833511     0.8137   0
    4   23    6  77.415373  79.372510   3.790000     0.8226   0
    5   23    6 396.557826 401.553390   6.619160     0.8340   0
    6   23    6   1.026755   2.681450   2.625954     0.8477   0
    7   23    6 179.304362 178.483186   5.532747     0.8636   0
    8   23    6  76.837267  67.760985   4.299007     0.8815   0
    9   23    6   0.138745   0.807710   2.903435     0.9015   0
   10   23    6 163.407333 165.383951   5.722518     0.9233   0
   11   23    6  84.085436  79.178617   4.400992     0.9468   0
   12   23    6   0.020326  -0.466412   3.003664     0.9718  -3
   13   23    6   0.058786  -1.029771   3.046259     0.9984  -3
   14   23    6  12.325333  12.219922   3.277099     1.0263   0
   15   23    6   9.022568   8.139770   3.192442     1.0554   0
   16   23    6   1.813957  -0.002290   3.258168     1.0857  -3
    0   24    6 254.615679 229.451883   7.258549     0.8358   0
    1   24    6   0.047110   1.608549   2.318473     0.8371   0
    2   24    6  13.161455  12.918472   2.973816     0.8408   0
    3   24    6  54.345917  47.446560   3.571603     0.8470   0
    4   24    6  62.802636  64.845413   3.790458     0.8556   0
    5   24    6 162.806128 159.202272   5.490305     0.8665   0
    6   24    6  47.064550  39.739538   3.467099     0.8797   0
    7   24    6 231.776661 234.817531   6.180992     0.8950   0
    8   24    6 542.880735 546.912152   7.918320     0.9124   0
    9   24    6  48.814869  42.711140   3.962442     0.9317   0
   10   24    6   0.088728   1.688397   3.046641     0.9528   0
   11   24    6  87.295950  83.539685   4.574351     0.9755   0
   12   24    6  11.743531   9.965571   3.218778     0.9999   0
   13   24    6  90.125143  87.970982   4.722900     1.0257   0
   14   24    6  68.600962  70.055946   4.164580     1.0529   0
   15   24    6  23.025746  18.776792   3.453893     1.0813   0
   16   24    6  22.020931  21.272898   6.799465     1.1109   0
    1   25    6 1067.03538 1092.35866    9.86572     0.8708   0
    2   25    6 224.877489 220.487761   6.198473     0.8744   0
    3   25    6 154.140737 157.395402   6.044350     0.8804   0
    4   25    6  44.420925  43.183583   3.427633     0.8887   0
    5   25    6 385.468414 383.689270   6.900228     0.8992   0
    6   25    6   0.075327   0.595954   2.812213     0.9119   0
    7   25    6   3.323505   1.457175   2.931908     0.9267   0
    8   25    6  65.633682  62.560146   4.300687     0.9435   0
    9   25    6 186.642178 190.445780   6.115190     0.9621   0
   10   25    6   4.609366   2.755801   3.041908     0.9826   0
   11   25    6   1.700282   1.939923   3.045725     1.0047   0
   12   25    6   0.181245  -0.009924   3.263664     1.0284  -3
   13   25    6   5.868355   3.086946   3.393664     1.0535   0
   14   25    6  25.431156  27.266027   3.756564     1.0799   0
   15   25    6   3.640902   2.458168   3.628549     1.1077   0
    0   26    6   7.622260   7.941373   4.059694     0.9035   0
    1   26    6   9.633393   9.926564   3.111984     0.9047   0
    2   26    6  14.485369  14.424960   3.166641     0.9081   0
    3   26    6   0.083392   0.582672   3.011145     0.9139   0
    4   26    6  10.860868   8.332594   3.157023     0.9218   0
    5   26    6   3.977228   4.080763   2.939007     0.9320   0
    6   26    6  22.875770  19.502822   3.297786     0.9443   0
    7   26    6   5.494552   9.803663   3.122671     0.9586   0
    8   26    6  59.733925  57.686024   3.899465     0.9748   0
    9   26    6   0.200659   0.218397   2.979465     0.9929   0
   10   26    6  10.327946   8.070381   3.440458     1.0127   0
   11   26    6  42.035996  36.543355   3.681984     1.0341   0
   12   26    6   9.494857   8.023969   3.217328     1.0571   0
   13   26    6   3.209724   4.795190   3.127939     1.0816   0
   14   26    6   0.001147   1.872137   3.319847     1.1074   0
    1   27    6  68.104753  66.697244   4.097862     0.9385   0
    2   27    6  15.170197  13.206716   3.180305     0.9419   0
    3   27    6   0.190027  -4.386259   2.969847     0.9474  -3
    4   27    6  31.015252  30.720760   3.685801     0.9551   0
    5   27    6  36.125891  31.766790   3.704198     0.9649   0
    6   27    6  21.470826  18.261143   3.320534     0.9768   0
    7   27    6   1.418131  -0.672519   3.023969     0.9906  -3
    8   27    6   1.877598   1.073282   3.039771     1.0063   0
    9   27    6   7.740183   6.034503   3.197557     1.0238   0
   10   27    6   6.410059   6.332595   3.117710     1.0430   0
   11   27    6  30.195251  27.640150   3.502061     1.0639   0
   12   27    6   7.896815  -0.539695   3.177786     1.0863  -3
   13   27    6  11.600440  11.748396   4.061603     1.1101   0
    0   28    6  58.154590  48.869536   7.487785     0.9713   0
    1   28    6  11.866067  12.976716   3.584198     0.9724   0
    2   28    6   2.665702   2.335725   3.080381     0.9756   0
    3   28    6   1.644632   3.071526   3.189389     0.9810   0
    4   28    6  13.284487   9.523434   3.305648     0.9884   0
    5   28    6  48.395250  45.935033   4.033358     0.9979   0
    6   28    6  31.240886  29.279310   3.517710     1.0094   0
    7   28    6   7.844886   5.767022   3.189007     1.0228   0
    8   28    6   1.217409   1.225114   3.039084     1.0380   0
    9   28    6   7.088979   7.135801   3.130687     1.0550   0
   10   28    6   1.031360   1.942901   3.037328     1.0736   0
   11   28    6   4.283186   1.608091   3.032748     1.0939   0
    1   29    6 154.596502 160.189295   7.348549     1.0063   0
    2   29    6  51.223807  54.953047   4.460916     1.0095   0
    3   29    6  39.520618  39.409538   3.812442     1.0146   0
    4   29    6 274.094405 274.946534   7.085419     1.0218   0
    5   29    6   1.421010   3.483740   3.207786     1.0310   0
    6   29    6   0.016629   0.152061   3.215801     1.0421   0
    7   29    6  65.167852  66.550603   4.010687     1.0551   0
    8   29    6   3.798215   2.115725   3.060305     1.0698   0
    9   29    6  17.792322  16.429616   3.321832     1.0863   0
   10   29    6  47.162996  47.869079   3.752290     1.1045   0
    0   30    6   0.356290  -5.045038   5.694351     1.0393  -3
    1   30    6   6.520926   4.351832   4.443282     1.0403   0
    2   30    6  35.102111  37.793965   4.109313     1.0433   0
    3   30    6  14.928668  12.662594   3.763740     1.0483   0
    4   30    6   0.035383  -1.222137   3.153206     1.0553  -3
    5   30    6  15.527581  15.755647   3.474961     1.0642   0
    6   30    6  74.329891  76.135869   4.671603     1.0749   0
    7   30    6  55.873591  61.530298   4.227480     1.0875   0
    8   30    6  85.342004  90.268692   5.232137     1.1018   0
    1   31    6 373.335214 394.615986  10.431068     1.0743   0
    2   31    6 108.351559 112.061056   6.912976     1.0772   0
    3   31    6  15.320254  14.329540   3.700305     1.0820   0
    4   31    6 327.627242 344.631259   7.961831     1.0888   0
    5   31    6 153.959186 168.990057   6.081373     1.0974   0
    6   31    6  12.326271  11.033816   3.282519     1.1078   0
    0   32    6  92.802172 103.691591  10.099694     1.1073   0
    1   32    6  13.935423  18.650303   4.501068     1.1083   0
    1    1    7 1660.43781 1671.45783    5.68145     0.1755   0
    2    1    7 3959.78377 4035.77054    9.42427     0.1926   0
    3    1    7 361.140521 364.852631   3.513893     0.2180   0
    4    1    7 1905.19693 1890.19826    7.25046     0.2494   0
    5    1    7  11.108000  11.423968   1.052137     0.2846   0
    6    1    7 431.227889 426.537357   4.443282     0.3225   0
    7    1    7  11.675822  14.693433   1.420534     0.3622   0
    8    1    7  78.468816  82.033579   2.830458     0.4032   0
    9    1    7  46.463589  48.529537   2.487252     0.4452   0
   10    1    7  27.609457  27.124653   1.674504     0.4878   0
   11    1    7 412.892387 406.290031   4.291526     0.5309   0
   12    1    7 158.272528 156.642730   2.920381     0.5744   0
   13    1    7 314.815627 311.488515   3.796412     0.6183   0
   14    1    7   9.205863   8.762747   1.608473     0.6624   0
   15    1    7  47.855608  43.879690   2.290381     0.7067   0
   16    1    7  56.372314  53.151902   2.572977     0.7512   0
   17    1    7   5.761700   5.299847   2.168855     0.7958   0
   18    1    7 295.432339 295.221341   5.699923     0.8405   0
   19    1    7   0.004222   0.790000   2.634351     0.8854   0
   20    1    7   3.982754   4.164198   2.874809     0.9303   0
   21    1    7  19.009015  18.851219   3.179771     0.9753   0
   22    1    7  14.766526  13.990762   3.446183     1.0204   0
   23    1    7  27.498771  29.697401   4.555114     1.0655   0
   24    1    7   0.433997   2.059618   4.332213     1.1107   0
    0    2    7 32690.2852 32642.5917    73.5853     0.1796   0
    1    2    7 1317.84260 1331.77848    4.85725     0.1853   0
    2    2    7 4299.54532 4340.69417   10.40717     0.2015   0
    3    2    7 832.274986 844.496088   4.478702     0.2260   0
    4    2    7  19.364675  19.485189   1.177633     0.2564   0
    5    2    7 6584.57334 6583.15193   15.75916     0.2908   0
    6    2    7 1106.90453 1087.34339    6.14046     0.3280   0
    7    2    7 1795.85211 1814.40438    8.85107     0.3671   0
    8    2    7  46.274344  51.006330   2.346183     0.4076   0
    9    2    7   1.436794   1.955191   1.569084     0.4491   0
   10    2    7 2142.27721 2138.14480    9.45397     0.4914   0
   11    2    7 472.142205 474.855672   4.544732     0.5342   0
   12    2    7  37.097993  36.470912   1.651756     0.5775   0
   13    2    7 1220.42384 1216.97696    6.85198     0.6211   0
   14    2    7 503.413471 498.471700   4.963282     0.6650   0
   15    2    7  37.965407  35.175111   2.290458     0.7092   0
   16    2    7  30.566604  28.878317   2.292137     0.7535   0
   17    2    7  34.860990  34.027706   2.661679     0.7980   0
   18    2    7 417.875619 417.070182   6.611755     0.8426   0
   19    2    7  82.145795  79.678617   4.216717     0.8874   0
   20    2    7 112.254680 111.526705   5.191526     0.9322   0
   21    2    7 143.308529 139.432045   5.445954     0.9771   0
   22    2    7  63.069839  60.438161   4.207480     1.0221   0
   23    2    7   0.461365   0.563511   3.829465     1.0672   0
    1    3    7   2.099378   2.144275   0.698473     0.2006   0
    2    3    7 4346.47833 4368.34302   10.63443     0.2157   0
    3    3    7 6941.42027 6990.46486   14.38481     0.2387   0
    4    3    7 530.274270 522.415972   3.384809     0.2676   0
    5    3    7 1151.51017 1133.43499    5.73145     0.3007   0
    6    3    7 3886.52643 3864.28964   11.72908     0.3368   0
    7    3    7 566.154461 589.067873   5.051984     0.3750   0
    8    3    7 2962.57578 2952.98440   13.38153     0.4148   0
    9    3    7 2933.48404 2987.19050   14.30007     0.4556   0
   10    3    7 1080.64349 1096.22888    6.81779     0.4973   0
   11    3    7 574.604549 577.117492   4.599770     0.5397   0
   12    3    7 1911.65903 1939.74787    8.32359     0.5826   0
   13    3    7 214.837077 211.577839   3.576717     0.6258   0
   14    3    7 369.465153 370.246523   4.593816     0.6694   0
   15    3    7 262.873542 254.183941   4.397938     0.7133   0
   16    3    7 305.029962 302.985462   4.966412     0.7574   0
   17    3    7 610.716568 602.222833   6.501984     0.8017   0
   18    3    7 803.790068 807.496092   8.471297     0.8461   0
   19    3    7  19.747030  17.030227   2.988244     0.8907   0
   20    3    7   6.130437   6.510305   2.869923     0.9354   0
   21    3    7 121.958741 128.974031   5.503282     0.9801   0
   22    3    7   6.757833   5.902366   3.541297     1.0250   0
   23    3    7 157.837819 160.396165   6.727327     1.0699   0
    0    4    7 7230.35321 7292.75490   20.80786     0.2154   0
    1    4    7 681.282140 672.677023   3.831221     0.2202   0
    2    4    7   0.535588   2.185496   0.775343     0.2340   0
    3    4    7 187.490675 184.257995   2.336565     0.2554   0
    4    4    7 4449.73793 4391.79340   11.55618     0.2826   0
    5    4    7 1649.63594 1639.65630    7.01351     0.3141   0
    6    4    7 779.820582 782.465561   5.198854     0.3488   0
    7    4    7 2157.73921 2160.54174   10.26733     0.3859   0
    8    4    7  94.421072  96.146554   3.396030     0.4246   0
    9    4    7 1053.79732 1078.14492    8.79328     0.4646   0
   10    4    7 1329.52992 1333.51893    7.11458     0.5055   0
   11    4    7 1144.14852 1163.53422    6.04206     0.5473   0
   12    4    7   3.328242   3.741145   1.342290     0.5896   0
   13    4    7 1150.09591 1159.82430    6.76496     0.6324   0
   14    4    7 524.406608 505.686203   5.365267     0.6756   0
   15    4    7   0.697298   1.183664   1.819771     0.7191   0
   16    4    7  10.951211   9.331144   2.071297     0.7628   0
   17    4    7 197.323605 194.258757   4.815496     0.8068   0
   18    4    7 161.138839 162.410669   5.051679     0.8510   0
   19    4    7  91.239485  89.655715   4.609694     0.8953   0
   20    4    7 280.163744 283.862563   6.358854     0.9398   0
   21    4    7 326.999410 333.264848   6.815953     0.9843   0
   22    4    7  53.297804  55.487398   4.402366     1.0290   0
   23    4    7   1.238702   1.047328   3.438320     1.0738   0
    1    5    7 1790.14603 1783.02270    6.37893     0.2430   0
    2    5    7   2.527765   3.381221   0.802595     0.2556   0
    3    5    7 7473.91525 7368.41138   15.14488     0.2753   0
    4    5    7 633.375651 642.886950   4.267862     0.3007   0
    5    5    7  70.838702  69.800297   2.040763     0.3306   0
    6    5    7 381.353883 384.153392   3.699236     0.3637   0
    7    5    7 949.488566 960.465541   6.962060     0.3994   0
    8    5    7 1667.56412 1666.54180   10.16214     0.4369   0
    9    5    7 4587.02246 4607.58727   19.71847     0.4758   0
   10    5    7  55.059892  59.404573   2.440687     0.5159   0
   11    5    7 307.346076 304.546531   3.555801     0.5569   0
   12    5    7 1760.36507 1761.39675    7.59565     0.5985   0
   13    5    7 502.031659 497.783150   4.833969     0.6407   0
   14    5    7 367.970717 371.963317   4.694351     0.6834   0
   15    5    7 335.748838 328.319047   4.956488     0.7264   0
   16    5    7  33.870925  31.609080   2.466565     0.7697   0
   17    5    7 811.615131 805.763268   7.487785     0.8134   0
   18    5    7 102.517402 107.137393   4.718702     0.8572   0
   19    5    7   7.732894   6.499312   2.823816     0.9012   0
   20    5    7   0.160567   0.600458   2.793511     0.9454   0
   21    5    7   7.788834   8.103511   3.195190     0.9897   0
   22    5    7   4.715580   6.604961   3.223816     1.0341   0
   23    5    7  54.595844  50.729078   4.291450     1.0787   0
    0    6    7 807.528350 808.946474   5.571679     0.2645   0
    1    6    7 4059.94372 4042.71710   10.13924     0.2684   0
    2    6    7 244.731629 243.179362   2.704122     0.2798   0
    3    6    7  20.004409  19.179082   1.058244     0.2979   0
    4    6    7 108.518932 112.508384   2.341908     0.3216   0
    5    6    7 4007.85502 3985.06825   11.77687     0.3496   0
    6    6    7 766.132643 777.587699   5.192366     0.3811   0
    7    6    7 1536.16643 1552.87769    9.26679     0.4153   0
    8    6    7 592.031081 615.903747   6.693129     0.4515   0
    9    6    7 2151.97656 2154.64861    9.40588     0.4893   0
   10    6    7 419.556299 414.338885   4.148320     0.5283   0
   11    6    7 484.570261 486.372464   4.109694     0.5684   0
   12    6    7 260.352480 259.597681   3.510687     0.6092   0
   13    6    7 1786.01407 1769.78606    8.19771     0.6507   0
   14    6    7  89.593996  82.764113   3.411984     0.6928   0
   15    6    7 148.287047 145.272503   4.061221     0.7353   0
   16    6    7   0.254731  -0.706107   2.013740     0.7781  -3
   17    6    7  37.259427  32.810683   2.703587     0.8213   0
   18    6    7   9.148843   7.848167   2.566107     0.8647   0
   19    6    7 181.182069 178.348072   5.344503     0.9084   0
   20    6    7  78.532617  72.807549   4.282671     0.9522   0
   21    6    7 147.131334 152.162578   6.177862     0.9962   0
   22    6    7   7.984058   7.237098   3.204427     1.0404   0
   23    6    7   5.471810   4.148396   3.527633     1.0847   0
    1    7    7   3.908654   4.298396   0.790992     0.2955   0
    2    7    7 499.677525 511.237347   3.941374     0.3060   0
    3    7    7 994.144636 960.358670   5.390457     0.3226   0
    4    7    7 352.142718 352.870953   3.507328     0.3445   0
    5    7    7 126.453120 129.819833   2.665878     0.3709   0
    6    7    7 681.966368 681.935038   5.202900     0.4007   0
    7    7    7  952.51429 1002.51134    7.86717     0.4333   0
    8    7    7 538.740886 542.258718   7.395343     0.4681   0
    9    7    7 1256.83680 1262.57238    7.13321     0.5047   0
   10    7    7  35.589065  38.517324   1.672137     0.5426   0
   11    7    7  53.042647  50.773735   1.798549     0.5817   0
   12    7    7  14.596727  12.851449   1.474275     0.6217   0
   13    7    7 535.430272 535.368642   4.958015     0.6624   0
   14    7    7  50.525612  55.263582   2.438473     0.7037   0
   15    7    7  18.358964  18.192288   2.133817     0.7456   0
   16    7    7  96.363162  94.536631   4.050992     0.7879   0
   17    7    7 542.515888 543.298412   6.478244     0.8305   0
   18    7    7 109.549891 110.345026   4.836259     0.8735   0
   19    7    7   2.978613   2.044733   2.764809     0.9167   0
   20    7    7   0.211500  -1.741221   2.757175     0.9602  -3
   21    7    7   0.839090   4.116564   3.190992     1.0039   0
   22    7    7  19.743483  16.798624   3.447939     1.0477   0
   23    7    7  17.370730  16.253968   3.642824     1.0917   0
    0    8    7 754.002211 747.836557   6.614961     0.3208   0
    1    8    7 2270.94242 2241.35853    8.79282     0.3240   0
    2    8    7  50.606836  50.656407   1.648702     0.3336   0
    3    8    7 502.640952 519.530476   4.228015     0.3489   0
    4    8    7 1958.27958 1978.83947    8.54389     0.3693   0
    5    8    7 1038.96844 1063.85484    6.66870     0.3940   0
    6    8    7 527.941117 512.379332   5.265725     0.4222   0
    7    8    7 870.832426 888.351045   8.895114     0.4532   0
    8    8    7 813.088025 805.809070   7.489999     0.4866   0
    9    8    7 472.281495 470.270176   4.111145     0.5219   0
   10    8    7 654.963811 657.106033   4.514503     0.5587   0
   11    8    7  74.809156  73.884190   2.404580     0.5967   0
   12    8    7  24.373015  26.267783   1.662824     0.6357   0
   13    8    7 428.091728 425.570181   4.661679     0.6756   0
   14    8    7 362.476897 356.160265   4.763435     0.7162   0
   15    8    7   5.725742   4.806870   1.890000     0.7574   0
   16    8    7 180.168579 173.950362   4.650381     0.7990   0
   17    8    7  19.856423  17.477403   2.562442     0.8411   0
   18    8    7 198.780747 194.274787   5.497709     0.8836   0
   19    8    7   0.668189   2.047252   2.551450     0.9263   0
   20    8    7  65.802038  62.470756   3.546183     0.9694   0
   21    8    7  75.326783  75.055030   4.449999     1.0126   0
   22    8    7   0.079020   1.302672   3.131068     1.0561   0
   23    8    7   1.121101  -1.503817   3.276717     1.0998  -3
    1    9    7 1054.23465 1074.31286    6.26450     0.3536   0
    2    9    7 2588.34817 2612.93100    9.97084     0.3623   0
    3    9    7 148.469254 150.727464   2.873587     0.3765   0
    4    9    7 2775.49360 2780.12946   10.93801     0.3955   0
    5    9    7 2718.42268 2767.85465   12.00809     0.4186   0
    6    9    7 478.026500 489.899181   6.381221     0.4452   0
    7    9    7   2.076794   3.519694   2.141832     0.4748   0
    8    9    7 1625.69653 1622.80898    8.35061     0.5068   0
    9    9    7 1009.69946 1020.72508    5.64206     0.5407   0
   10    9    7 192.574532 200.986237   3.063587     0.5763   0
   11    9    7  26.878923  28.056256   1.619007     0.6132   0
   12    9    7 1576.10064 1583.39677    7.19221     0.6513   0
   13    9    7  76.973819  74.787625   2.996565     0.6903   0
   14    9    7  90.544143  91.256478   3.578168     0.7300   0
   15    9    7   4.465497   2.715038   1.881374     0.7705   0
   16    9    7 214.386058 211.828984   4.827099     0.8115   0
   17    9    7  15.423358  13.722594   2.571908     0.8529   0
   18    9    7  47.443896  46.637628   3.196030     0.8948   0
   19    9    7  44.184173  42.259843   3.199847     0.9371   0
   20    9    7  23.516635  20.103891   2.979694     0.9796   0
   21    9    7   3.317123   1.042366   3.056259     1.0225   0
   22    9    7 114.873949 123.173269   6.070457     1.0656   0
   23    9    7   2.509804   1.264122   3.601297     1.1088   0
    0   10    7 1335.23485 1330.10672   10.86595     0.3812   0
    1   10    7 612.009266 603.094589   5.149160     0.3839   0
    2   10    7 305.379078 311.451873   4.106717     0.3920   0
    3   10    7 125.306009 123.389299   3.472290     0.4051   0
    4   10    7 2212.71533 2205.95395   12.14259     0.4228   0
    5   10    7   8.371726   9.809236   1.832977     0.4445   0
    6   10    7 1663.48075 1680.77844   11.45656     0.4697   0
    7   10    7 399.208426 399.380108   4.130763     0.4978   0
    8   10    7 376.746430 384.683163   3.939007     0.5284   0
    9   10    7  94.957478 103.291591   2.547710     0.5610   0
   10   10    7  11.558371  11.171754   1.435801     0.5954   0
   11   10    7 373.551297 374.125912   3.986259     0.6312   0
   12   10    7 202.195035 200.997687   3.515725     0.6682   0
   13   10    7   4.557855   4.389694   1.612901     0.7063   0
   14   10    7 481.769910 485.440403   5.446870     0.7452   0
   15   10    7 106.971264 103.317546   3.958931     0.7848   0
   16   10    7 222.255603 229.898447   5.031297     0.8251   0
   17   10    7   3.539081   1.619007   2.612595     0.8659   0
   18   10    7 319.584125 333.382405   6.396030     0.9072   0
   19   10    7   1.053650   1.755114   2.827175     0.9489   0
   20   10    7 164.055062 159.032807   6.031297     0.9910   0
   21   10    7  40.944906  36.033431   4.038167     1.0334   0
   22   10    7   1.540135   2.540305   3.301374     1.0760   0
    1   11    7  62.846166  56.984726   2.809847     0.4149   0
    2   11    7 1645.99663 1607.26699   10.66626     0.4224   0
    3   11    7  41.200423  45.636331   2.516259     0.4346   0
    4   11    7   2.392849   0.385267   1.583740     0.4511   0
    5   11    7 412.460602 409.784687   6.199389     0.4715   0
    6   11    7  51.709695  56.841062   2.215114     0.4953   0
    7   11    7   5.144611   3.385877   1.277175     0.5221   0
    8   11    7 444.610953 440.893843   3.855114     0.5513   0
    9   11    7 315.149153 319.183170   3.583587     0.5826   0
   10   11    7   2.352887   1.472214   1.337328     0.6158   0
   11   11    7   1.371839   0.304962   1.362290     0.6505   0
   12   11    7 617.607085 618.328938   5.153282     0.6865   0
   13   11    7   0.081907   0.666030   1.605496     0.7236   0
   14   11    7  72.504179  67.276863   2.979389     0.7616   0
   15   11    7 266.590040 269.712947   5.060915     0.8004   0
   16   11    7   2.205791   2.527252   2.310763     0.8400   0
   17   11    7  15.226393  11.576411   2.600610     0.8801   0
   18   11    7   0.081395  -0.358015   2.609542     0.9208  -3
   19   11    7   0.037704   0.527252   2.778931     0.9619   0
   20   11    7   5.705212   7.010686   3.188778     1.0034   0
   21   11    7   0.908684   0.398550   3.038397     1.0453   0
   22   11    7  46.260910  50.093658   4.121832     1.0874   0
    0   12    7 704.229816 716.038851  12.191831     0.4440   0
    1   12    7 203.455576 210.826694   5.431450     0.4463   0
    2   12    7 139.405386 137.290824   4.598320     0.4533   0
    3   12    7   8.762201   7.899312   2.011985     0.4647   0
    4   12    7 165.131100 161.925173   3.491068     0.4802   0
    5   12    7   2.412602   2.490305   1.242290     0.4994   0
    6   12    7   2.222899   1.961450   1.215954     0.5219   0
    7   12    7 412.542533 419.709876   3.781908     0.5474   0
    8   12    7 103.836969  99.060294   2.540458     0.5753   0
    9   12    7   0.800466   0.344656   1.259236     0.6054   0
   10   12    7  14.886416  14.540609   1.573282     0.6374   0
   11   12    7 204.997339 205.995397   3.767786     0.6710   0
   12   12    7   0.010089  -1.061069   1.638473     0.7059  -3
   13   12    7   6.624234   5.717022   1.834885     0.7421   0
   14   12    7  30.383464  31.904653   2.205878     0.7792   0
   15   12    7 144.586278 145.670213   4.263511     0.8172   0
   16   12    7 123.124815 122.251895   4.756717     0.8559   0
   17   12    7  51.401962  49.565720   3.145496     0.8954   0
   18   12    7  37.478249  42.031980   3.338931     0.9354   0
   19   12    7  48.818165  47.748621   3.538702     0.9759   0
   20   12    7  28.321230  26.079539   3.535572     1.0168   0
   21   12    7   1.425306   0.292519   3.366488     1.0581   0
   22   12    7   3.091629   3.369160   3.687251     1.0998   0
    1   13    7 117.959697 122.667162   4.847175     0.4782   0
    2   13    7 325.452896 316.972483   6.875648     0.4847   0
    3   13    7 385.643070 374.909118   4.464427     0.4954   0
    4   13    7 824.850185 843.915935   5.382289     0.5099   0
    5   13    7 124.644264 126.461054   2.903587     0.5281   0
    6   13    7   0.883246   1.268778   1.235191     0.5494   0
    7   13    7 1628.72708 1632.67157    7.30603     0.5736   0
    8   13    7 205.183714 201.530512   3.211068     0.6004   0
    9   13    7 1516.53759 1526.71739    7.34420     0.6293   0
   10   13    7  43.510645  43.671445   2.016030     0.6601   0
   11   13    7 157.047341 165.680134   3.726641     0.6926   0
   12   13    7  20.353753  19.014273   2.006565     0.7265   0
   13   13    7  86.163212  79.303045   3.373511     0.7616   0
   14   13    7  63.509498  61.305642   2.841526     0.7979   0
   15   13    7  45.082876  43.156713   2.878244     0.8350   0
   16   13    7  47.427129  44.800148   3.210458     0.8730   0
   17   13    7   0.981722   1.787175   2.619618     0.9117   0
   18   13    7  19.823418  19.178166   3.032061     0.9510   0
   19   13    7   7.210441   5.274351   3.378397     0.9908   0
   20   13    7  34.615020  35.322210   3.985648     1.0312   0
   21   13    7  20.614241  17.490838   3.623587     1.0720   0
    0   14    7   0.101097  21.759921   4.490076     0.5083   0
    1   14    7 164.839274 161.832806   3.153053     0.5103   0
    2   14    7   0.427717  -0.519084   1.352595     0.5165  -3
    3   14    7 314.557403 324.759505   3.692290     0.5265   0
    4   14    7 1042.35164 1060.39683    6.15176     0.5402   0
    5   14    7 1176.30615 1175.97697    6.41130     0.5574   0
    6   14    7 152.257414 149.801510   2.973511     0.5776   0
    7   14    7 274.606442 288.157219   3.760916     0.6007   0
    8   14    7 137.718413 138.786244   3.100763     0.6263   0
    9   14    7  83.115612  81.980143   2.813129     0.6541   0
   10   14    7 158.043777 156.045021   3.579618     0.6838   0
   11   14    7 715.789882 717.532744   6.072137     0.7152   0
   12   14    7  19.289372  17.695723   2.058778     0.7481   0
   13   14    7 288.993193 287.183174   4.861755     0.7822   0
   14   14    7 573.497006 584.069400   6.250534     0.8175   0
   15   14    7  31.238446  33.189080   2.690916     0.8538   0
   16   14    7 121.170763 119.741208   5.081373     0.8910   0
   17   14    7  97.998915  96.450371   4.810992     0.9289   0
   18   14    7   0.922350  -0.812977   2.665725     0.9675  -3
   19   14    7 132.472087 138.256473   6.255266     1.0067   0
   20   14    7 158.636869 165.807615   7.272747     1.0465   0
   21   14    7  72.694245  73.408312   5.224045     1.0867   0
    1   15    7 707.156340 709.638851   4.818778     0.5428   0
    2   15    7 1439.74265 1437.79373    7.10672     0.5485   0
    3   15    7 472.034377 480.576282   4.201755     0.5580   0
    4   15    7 501.731617 510.528187   4.390152     0.5709   0
    5   15    7 428.144184 427.174761   4.467633     0.5872   0
    6   15    7 369.639607 373.091561   4.380763     0.6065   0
    7   15    7 522.019368 516.579331   4.747404     0.6285   0
    8   15    7 849.815398 842.915936   6.103511     0.6530   0
    9   15    7 326.651953 315.713705   4.538473     0.6797   0
   10   15    7  26.860644  27.136715   2.250000     0.7083   0
   11   15    7  99.790536 101.178615   3.797939     0.7387   0
   12   15    7 307.996925 305.690805   5.078625     0.7705   0
   13   15    7 256.291652 252.785468   4.987328     0.8038   0
   14   15    7 378.883430 374.079347   5.485648     0.8382   0
   15   15    7 154.484588 156.442730   5.010305     0.8736   0
   16   15    7  71.218389  71.975870   3.773893     0.9100   0
   17   15    7  73.549084  70.303122   4.054809     0.9471   0
   18   15    7  20.331499  19.054578   3.300381     0.9850   0
   19   15    7   0.883659  -0.964122   3.242290     1.0236  -3
   20   15    7  39.363172  39.120988   4.434809     1.0627   0
   21   15    7  29.776626  30.398317   4.282748     1.1023   0
    0   16    7   0.747479   0.097023   1.691908     0.5736   0
    1   16    7  14.279993  12.953892   1.332214     0.5754   0
    2   16    7   0.037001  -1.074046   1.150916     0.5809  -3
    3   16    7 1755.21043 1769.23644    7.65061     0.5898   0
    4   16    7  59.840275  60.879459   2.402366     0.6021   0
    5   16    7 2174.34905 2187.03792    9.83519     0.6175   0
    6   16    7  65.313399  67.633122   2.743511     0.6359   0
    7   16    7 189.252667 191.550360   3.942671     0.6569   0
    8   16    7 720.705585 720.815949   6.616793     0.6804   0
    9   16    7 368.548194 365.793852   5.410915     0.7060   0
   10   16    7 731.552914 709.278546   6.679847     0.7336   0
   11   16    7 433.914051 421.346517   5.662518     0.7630   0
   12   16    7  16.847177  14.637861   2.348168     0.7939   0
   13   16    7 122.108344 125.415253   4.459999     0.8262   0
   14   16    7 581.159217 582.706041   7.021679     0.8597   0
   15   16    7  25.117970  23.961142   2.881450     0.8943   0
   16   16    7 155.960122 151.606090   5.434885     0.9298   0
   17   16    7  16.276079  14.216258   3.319236     0.9662   0
   18   16    7  86.174271  84.045792   5.298549     1.0034   0
   19   16    7  47.531017  42.243430   4.080381     1.0412   0
   20   16    7 137.257215 140.627465   6.899923     1.0797   0
    1   17    7 1079.94570 1077.93881    6.01924     0.6083   0
    2   17    7 1425.54230 1422.53419    6.67351     0.6134   0
    3   17    7 849.625161 851.160209   5.819312     0.6219   0
    4   17    7 1102.80502 1096.38156    6.64664     0.6335   0
    5   17    7 646.948111 637.319012   5.617786     0.6482   0
    6   17    7 112.360327 113.972506   3.387175     0.6657   0
    7   17    7 658.801372 643.854126   6.256488     0.6858   0
    8   17    7 249.340738 248.368674   4.829007     0.7084   0
    9   17    7 464.255774 455.658727   6.019083     0.7330   0
   10   17    7 232.338789 232.522875   5.270992     0.7597   0
   11   17    7  54.377745  56.116711   3.322748     0.7880   0
   12   17    7  65.188846  60.183734   3.514274     0.8180   0
   13   17    7 287.800724 287.127449   6.019312     0.8494   0
   14   17    7   0.475989   2.655343   2.725954     0.8820   0
   15   17    7 157.790848 162.849600   5.580228     0.9157   0
   16   17    7   6.216651   7.120381   2.930458     0.9505   0
   17   17    7 141.639256 144.909144   6.441373     0.9861   0
   18   17    7   1.429373   3.344122   3.798168     1.0226   0
   19   17    7  43.491012  45.444422   4.657328     1.0597   0
   20   17    7  62.414071  65.840756   5.611908     1.0976   0
    0   18    7  21.010897  21.505036   2.355038     0.6396   0
    1   18    7 561.239095 552.502991   4.772290     0.6412   0
    2   18    7   0.730762   1.199237   1.342901     0.6461   0
    3   18    7 557.173706 554.428182   4.888167     0.6542   0
    4   18    7  14.546563  13.785953   1.862061     0.6653   0
    5   18    7 238.013272 228.809898   4.297251     0.6793   0
    6   18    7 316.391463 317.345002   4.813893     0.6960   0
    7   18    7   1.901955  -0.425954   1.915649     0.7153  -3
    8   18    7 202.774935 200.683947   4.702900     0.7369   0
    9   18    7 319.920649 311.920576   5.489389     0.7606   0
   10   18    7  76.670076  68.766862   3.697328     0.7863   0
   11   18    7 163.726407 161.401509   5.070763     0.8138   0
   12   18    7  14.853928  12.750075   2.833969     0.8428   0
   13   18    7 230.448383 222.286998   5.747557     0.8733   0
   14   18    7  92.982840  97.786249   4.962595     0.9050   0
   15   18    7   1.512126  -0.580916   2.820916     0.9380  -3
   16   18    7   1.700874   0.517023   2.863206     0.9719   0
   17   18    7   3.779586   5.281679   3.224961     1.0068   0
   18   18    7   9.333921   7.090992   3.913740     1.0425   0
   19   18    7   0.107810   1.989007   3.817709     1.0790   0
    1   19    7 1169.18921 1150.45025    6.84336     0.6744   0
    2   19    7 114.203200 114.233575   3.238397     0.6790   0
    3   19    7  13.717303  12.693357   1.749923     0.6867   0
    4   19    7 220.295083 222.460280   4.703358     0.6972   0
    5   19    7 464.083217 458.420559   5.608778     0.7106   0
    6   19    7 309.023928 301.009126   4.998778     0.7266   0
    7   19    7  93.077974  95.536630   4.032824     0.7451   0
    8   19    7   3.778784   3.697404   2.220992     0.7659   0
    9   19    7  23.722355  20.876563   2.641145     0.7887   0
   10   19    7   0.675017   1.227252   2.462290     0.8136   0
   11   19    7  73.197696  69.529152   3.876870     0.8401   0
   12   19    7 366.985631 366.955684   6.599083     0.8683   0
   13   19    7   6.685605   6.507786   2.817023     0.8979   0
   14   19    7   0.297714  -1.967175   2.747023     0.9288  -3
   15   19    7   1.242040   2.388244   2.970229     0.9609   0
   16   19    7   3.985615   3.885648   2.968091     0.9941   0
   17   19    7  95.858245  94.467928   5.872518     1.0282   0
   18   19    7   0.994574  -1.080153   3.837633     1.0632  -3
   19   19    7   0.216407   0.656183   3.767786     1.0990   0
    0   20    7 386.707266 387.654918   6.599770     0.7061   0
    1   20    7 340.767527 331.938131   4.446183     0.7076   0
    2   20    7 287.483474 285.357220   4.103740     0.7120   0
    3   20    7 123.231768 125.640444   3.751526     0.7193   0
    4   20    7   6.941057   4.927022   1.980992     0.7294   0
    5   20    7  21.098314  19.594196   2.443511     0.7422   0
    6   20    7 457.367922 454.206819   5.837480     0.7576   0
    7   20    7   7.615080   7.070228   2.345267     0.7753   0
    8   20    7   5.497084   7.127556   2.464351     0.7953   0
    9   20    7 145.144863 145.707617   4.930763     0.8173   0
   10   20    7  10.888799   9.256335   2.781984     0.8413   0
   11   20    7   0.020526  -0.277099   2.673358     0.8670  -3
   12   20    7   0.025899   1.167633   2.780916     0.8943   0
   13   20    7   0.679748  -0.597710   2.852519     0.9231  -3
   14   20    7   0.098269  -0.700763   2.888549     0.9532  -3
   15   20    7  19.893465  15.438395   3.240763     0.9845   0
   16   20    7  28.975611  27.542592   3.383129     1.0169   0
   17   20    7   0.062183   0.546412   3.576564     1.0503   0
   18   20    7  75.229569  72.967778   5.148244     1.0846   0
    1   21    7  32.127827  30.900455   2.164656     0.7409   0
    2   21    7 591.831449 580.006042   5.938167     0.7452   0
    3   21    7  27.328916  23.090837   2.361068     0.7521   0
    4   21    7  58.863057  49.635109   2.779389     0.7618   0
    5   21    7  78.302318  71.369229   3.348626     0.7741   0
    6   21    7  10.827428  10.436640   2.475878     0.7888   0
    7   21    7  70.845670  66.675718   3.383206     0.8058   0
    8   21    7 412.449845 415.422091   6.313740     0.8251   0
    9   21    7  32.739061  31.455264   3.064351     0.8464   0
   10   21    7 142.867741 140.483954   5.310686     0.8695   0
   11   21    7   9.538119  11.243434   3.099007     0.8944   0
   12   21    7 152.892273 152.144258   5.589312     0.9209   0
   13   21    7  28.501347  26.623585   3.344732     0.9489   0
   14   21    7  49.293149  45.734346   3.720305     0.9782   0
   15   21    7  52.714756  51.167780   3.785343     1.0087   0
   16   21    7  14.583384  15.969235   3.572061     1.0404   0
   17   21    7   0.026892   1.480000   3.275496     1.0731   0
   18   21    7  17.581611  15.365723   4.162290     1.1066   0
    0   22    7   9.253283  11.391907   2.900763     0.7730   0
    1   22    7  44.017685  41.936407   2.436412     0.7744   0
    2   22    7  30.734230  26.316562   2.377252     0.7784   0
    3   22    7   2.811398   2.345267   2.166641     0.7851   0
    4   22    7   4.044187   1.542290   2.189923     0.7944   0
    5   22    7 253.508022 252.693865   5.251984     0.8061   0
    6   22    7  15.465630  17.107174   2.611374     0.8203   0
    7   22    7   5.819063   4.386946   2.704504     0.8367   0
    8   22    7 303.207471 301.708363   6.189083     0.8552   0
    9   22    7 171.479511 171.520591   5.549999     0.8758   0
   10   22    7 210.336058 199.925168   5.875725     0.8982   0
   11   22    7 340.169607 337.100725   6.697480     0.9223   0
   12   22    7   1.503057   0.711832   2.953969     0.9480   0
   13   22    7   9.349184   9.054808   3.150534     0.9752   0
   14   22    7 135.905147 135.222122   5.551144     1.0038   0
   15   22    7   0.773972   1.422977   3.067404     1.0335   0
   16   22    7 131.361581 135.529756   5.984274     1.0644   0
   17   22    7   0.048562  -1.432824   3.191679     1.0964  -3
    1   23    7 149.085274 144.531281   4.039160     0.8078   0
    2   23    7 182.327973 179.482423   4.925190     0.8117   0
    3   23    7  12.713110   8.824732   2.539618     0.8181   0
    4   23    7 412.952787 414.653388   6.214961     0.8270   0
    5   23    7   1.153587   1.229618   2.620534     0.8383   0
    6   23    7   6.717272   5.691144   2.694733     0.8520   0
    7   23    7 313.465580 311.641950   6.298167     0.8678   0
    8   23    7  92.658361  92.028234   5.298473     0.8857   0
    9   23    7 209.311101 208.608373   5.940992     0.9055   0
   10   23    7  49.516278  43.265339   3.614885     0.9272   0
   11   23    7   4.808278   6.274885   3.085801     0.9506   0
   12   23    7  14.414415  14.280762   3.235038     0.9756   0
   13   23    7  20.354798  18.364807   3.351755     1.0020   0
   14   23    7   0.145880   0.870305   3.051755     1.0298   0
   15   23    7  19.520896  17.182212   3.583282     1.0589   0
   16   23    7  36.354548  39.043889   3.954961     1.0891   0
    0   24    7  57.551325  57.084116   4.219389     0.8402   0
    1   24    7  92.336123  88.978616   4.328320     0.8414   0
    2   24    7 309.221746 316.603018   6.740228     0.8451   0
    3   24    7 557.029897 556.472456   8.125953     0.8513   0
    4   24    7  13.524164   9.794274   2.780992     0.8599   0
    5   24    7 101.956704 100.909912   4.799923     0.8707   0
    6   24    7  84.504500  74.467549   4.079084     0.8838   0
    7   24    7  56.985919  53.270910   3.652977     0.8991   0
    8   24    7 161.165354 158.452654   5.683282     0.9164   0
    9   24    7  46.253094  43.626484   3.699694     0.9356   0
   10   24    7  15.317684  14.879006   3.455954     0.9566   0
   11   24    7 199.121550 199.463336   6.057404     0.9793   0
   12   24    7  20.651170  18.576181   3.364732     1.0035   0
   13   24    7  33.043288  33.920912   3.633587     1.0293   0
   14   24    7  16.107138  16.269922   3.383282     1.0564   0
   15   24    7  10.160941   6.998167   3.504732     1.0847   0
    1   25    7 333.622228 340.421336   6.469389     0.8750   0
    2   25    7   5.999603   3.251297   2.865801     0.8786   0
    3   25    7   7.093187   6.585495   3.030839     0.8845   0
    4   25    7 246.694128 246.605316   6.508778     0.8928   0
    5   25    7 126.589841 128.311436   5.452137     0.9033   0
    6   25    7  63.429936  60.273886   3.818626     0.9159   0
    7   25    7 446.562750 447.332011   7.448243     0.9306   0
    8   25    7  20.769218  19.434960   3.492137     0.9473   0
    9   25    7 105.449229 111.357239   5.465038     0.9659   0
   10   25    7  58.888765  54.842055   3.931908     0.9863   0
   11   25    7   0.227291  -0.767175   3.057633     1.0083  -3
   12   25    7  91.732003  91.394646   4.959618     1.0319   0
   13   25    7   1.281980   0.138473   3.331832     1.0569   0
   14   25    7  14.148834  13.197937   3.890305     1.0833   0
   15   25    7  62.654010  67.267321  11.522594     1.1110   0
    0   26    7 365.000731 370.228203   8.379159     0.9075   0
    1   26    7  65.927044  67.437931   4.232290     0.9087   0
    2   26    7  74.881928  75.282511   4.295038     0.9121   0
    3   26    7 211.402628 216.912189   6.536793     0.9179   0
    4   26    7   4.380474   4.840763   3.105190     0.9258   0
    5   26    7 334.769740 340.200725   6.809694     0.9359   0
    6   26    7   7.532590   7.685572   3.020534     0.9481   0
    7   26    7  43.267762  38.649690   3.637557     0.9624   0
    8   26    7   1.207813   0.935725   3.006183     0.9785   0
    9   26    7  64.397016  66.119611   4.052442     0.9965   0
   10   26    7   8.587423   8.126259   3.449542     1.0163   0
   11   26    7  25.899794  27.409768   3.542137     1.0377   0
   12   26    7   0.006901  -1.622137   3.048702     1.0606  -3
   13   26    7   0.220973   0.063206   3.381679     1.0850   0
   14   26    7   2.808314   1.565954   5.269236     1.1107   0
    1   27    7 223.570305 225.792341   6.543434     0.9424   0
    2   27    7  14.971866  14.617632   3.313129     0.9457   0
    3   27    7  25.046921  24.564806   3.457175     0.9513   0
    4   27    7  15.500775  15.645876   3.343206     0.9589   0
    5   27    7   2.768724   1.557862   3.136107     0.9687   0
    6   27    7   5.489168   3.431755   2.995420     0.9805   0
    7   27    7 120.779535 129.054947   5.585648     0.9943   0
    8   27    7 101.846768 105.493881   5.234122     1.0099   0
    9   27    7   8.935475   9.004961   3.154427     1.0274   0
   10   27    7   4.844393   5.210534   3.130610     1.0465   0
   11   27    7   5.563291   3.387862   3.065954     1.0673   0
   12   27    7  38.061456  40.766408   3.709923     1.0896   0
    0   28    7   7.188365  13.687174   4.987175     0.9751   0
    1   28    7  55.342875  57.249536   4.440916     0.9762   0
    2   28    7   0.843524   0.080458   2.974885     0.9794   0
    3   28    7 257.043937 271.682412   6.865953     0.9847   0
    4   28    7  27.558108  26.258928   3.603358     0.9921   0
    5   28    7   5.157548   5.592747   3.192671     1.0016   0
    6   28    7  11.411829  12.002060   3.445877     1.0130   0
    7   28    7  47.868321  43.422056   3.672137     1.0263   0
    8   28    7  15.870644  14.300533   3.243893     1.0415   0
    9   28    7   0.014889   1.077404   3.012671     1.0584   0
   10   28    7  11.871284  11.634044   3.172442     1.0770   0
   11   28    7  11.535243  10.151831   3.161679     1.0972   0
    1   29    7  58.474142  65.309916   5.051068     1.0100   0
    2   29    7  69.870030  74.245564   4.817480     1.0131   0
    3   29    7  29.423131  29.323661   3.686641     1.0182   0
    4   29    7  54.942475  54.100605   4.113740     1.0254   0
    5   29    7  11.513459  10.968014   3.392977     1.0345   0
    6   29    7   0.482610   0.213435   3.158855     1.0456   0
    7   29    7   3.805919   4.606793   3.238320     1.0585   0
    8   29    7  84.900131  82.719075   4.438091     1.0732   0
    9   29    7   0.213537   2.262137   3.008473     1.0897   0
   10   29    7   2.582947   4.261984   3.053511     1.1078   0
    0   30    7  40.691606  42.438621   7.385266     1.0428   0
    1   30    7   1.957633   2.892595   4.300305     1.0438   0
    2   30    7  25.225899  28.002821   3.893129     1.0468   0
    3   30    7   4.113811   4.006717   3.511984     1.0518   0
    4   30    7  21.077937  16.956258   3.467939     1.0587   0
    5   30    7   0.246219  -0.703053   3.148320     1.0676  -3
    6   30    7  10.313225   9.896564   3.342366     1.0783   0
    7   30    7   0.993380   2.202672   3.235496     1.0908   0
    8   30    7   3.694764   6.626259   3.270687     1.1051   0
    1   31    7   0.112736  -0.429008   4.151374     1.0777  -3
    2   31    7   2.897428   5.734503   3.815343     1.0806   0
    3   31    7  42.584995  44.264575   4.215725     1.0854   0
    4   31    7   0.548285   1.755725   3.471526     1.0921   0
    5   31    7   2.159762   0.803511   3.152213     1.1007   0
    0    0    8 30204.0418 30113.9661    90.8267     0.1897   0
    1    0    8 1754.78514 1753.61812    8.87870     0.1951   0
    2    0    8 8277.16849 8381.52577   21.72641     0.2106   0
    3    0    8 12138.8731 12128.3956    36.7812     0.2341   0
    4    0    8 615.932472 626.026647   6.923892     0.2635   0
    5    0    8 737.615200 737.502207   6.797785     0.2971   0
    6    0    8 1567.97059 1599.96929   11.32000     0.3336   0
    7    0    8 1896.10891 1915.55704   13.51695     0.3721   0
    8    0    8 483.948912 487.526663   7.568014     0.4121   0
    9    0    8 119.062300 131.859527   5.732747     0.4532   0
   10    0    8 1378.40453 1418.26702    9.94206     0.4951   0
   11    0    8  87.930120  80.474037   3.628931     0.5377   0
   12    0    8 123.710481 129.984718   4.034274     0.5807   0
   13    0    8 111.824692 120.207620   4.202061     0.6241   0
   14    0    8 657.679315 650.957942   7.532671     0.6678   0
   15    0    8 245.479434 234.844248   5.903434     0.7118   0
   16    0    8 497.425400 506.005287   8.478854     0.7560   0
   17    0    8 771.138965 779.839607  10.442900     0.8003   0
   18    0    8  80.089339  83.390067   5.835038     0.8448   0
   19    0    8  86.800914  83.961823   6.422366     0.8895   0
   20    0    8  55.884820  51.847475   5.013511     0.9342   0
   21    0    8 234.890168 231.165623  10.241297     0.9790   0
   22    0    8  65.913976  66.082893   6.607938     1.0239   0
   23    0    8  55.223453  52.227933   7.664198     1.0689   0
    1    1    8 5190.76706 5204.33529   12.25305     0.1981   0
    2    1    8 4484.93863 4527.01476   10.21191     0.2133   0
    3    1    8 2254.70340 2259.90814    7.44114     0.2366   0
    4    1    8 867.277385 862.526620   5.180915     0.2657   0
    5    1    8 11355.1624 11262.6705    23.1743     0.2991   0
    6    1    8 1836.11273 1878.04559    8.04740     0.3353   0
    7    1    8  30.085758  27.143966   1.685038     0.3737   0
    8    1    8  39.057803  38.940454   2.073206     0.4136   0
    9    1    8 1359.70753 1378.16015    9.71145     0.4545   0
   10    1    8 1031.81739 1036.83958    6.01069     0.4963   0
   11    1    8 1231.79983 1208.06857    6.98389     0.5388   0
   12    1    8 1638.78453 1648.29752    7.22198     0.5817   0
   13    1    8 710.505019 705.476256   5.094580     0.6250   0
   14    1    8 269.175237 264.347298   3.898091     0.6687   0
   15    1    8 1715.91735 1697.74790    9.17969     0.7126   0
   16    1    8 585.231025 580.293828   6.312747     0.7568   0
   17    1    8  20.059027  19.608166   2.453511     0.8011   0
   18    1    8 332.171715 320.996147   6.059236     0.8455   0
   19    1    8   6.436007   4.951221   2.754198     0.8901   0
   20    1    8 117.528486 117.064109   5.259007     0.9348   0
   21    1    8 105.380566 100.365638   5.577786     0.9796   0
   22    1    8  45.462524  41.602591   4.260305     1.0245   0
   23    1    8   5.732388   3.229236   3.937251     1.0695   0
    0    2    8 112.324152 107.689301   2.639313     0.2017   0
    1    2    8 3217.23423 3236.54925    8.57542     0.2068   0
    2    2    8 7181.10553 7235.68621   14.71962     0.2215   0
    3    2    8  16.623652  19.408166   1.070840     0.2439   0
    4    2    8 1588.74527 1587.41967    6.71488     0.2723   0
    5    2    8  44.267421  51.935567   1.811832     0.3049   0
    6    2    8 1510.36706 1497.22121    7.13420     0.3406   0
    7    2    8 578.435721 583.548026   5.344122     0.3784   0
    8    2    8 814.305584 823.267083   7.477862     0.4178   0
    9    2    8  74.252521  73.807625   3.182366     0.4584   0
   10    2    8 520.913068 526.161009   4.728015     0.4999   0
   11    2    8  33.461553  34.069614   1.789084     0.5420   0
   12    2    8 350.597041 344.453396   3.646564     0.5847   0
   13    2    8 334.769621 338.388511   3.955267     0.6279   0
   14    2    8  15.535689  13.481678   1.765649     0.6713   0
   15    2    8   0.021714  -1.122901   1.703740     0.7151  -3
   16    2    8 824.554214 821.557159   6.891831     0.7591   0
   17    2    8 262.597505 257.683177   5.022748     0.8033   0
   18    2    8  57.783627  53.423353   3.287328     0.8476   0
   19    2    8  23.267057  22.630913   3.054732     0.8921   0
   20    2    8  17.829676  15.462441   3.046641     0.9367   0
   21    2    8  13.715451  11.323968   3.354809     0.9814   0
   22    2    8  37.217926  33.881065   4.583816     1.0262   0
   23    2    8  51.604936  44.732438   4.311984     1.0711   0
    1    3    8  62.811756  61.540069   1.705191     0.2206   0
    2    3    8 1149.74829 1154.16018    5.20534     0.2344   0
    3    3    8 104.482082 104.828232   2.080152     0.2557   0
    4    3    8 3595.71196 3586.67899    9.70649     0.2829   0
    5    3    8 648.096384 645.173210   4.149313     0.3144   0
    6    3    8 2705.99622 2698.68672    9.83565     0.3491   0
    7    3    8 1886.85838 1876.83948    9.35870     0.3861   0
    8    3    8 105.924450 108.410675   3.557328     0.4248   0
    9    3    8 216.270620 219.853410   4.842137     0.4648   0
   10    3    8 1487.86339 1494.41968    7.22840     0.5057   0
   11    3    8 142.285200 138.666397   2.925038     0.5474   0
   12    3    8 199.153135 199.445779   3.145267     0.5897   0
   13    3    8 143.445501 140.845786   3.349236     0.6325   0
   14    3    8 795.846015 807.068611   6.199083     0.6757   0
   15    3    8   0.851424   0.001145   1.805343     0.7192   0
   16    3    8   1.277633   1.521069   1.950687     0.7630   0
   17    3    8   1.151650   0.525420   2.106565     0.8069   0
   18    3    8  37.213492  32.092134   3.053358     0.8511   0
   19    3    8   7.794328   8.043282   2.779542     0.8954   0
   20    3    8   9.299795   7.023816   2.933053     0.9399   0
   21    3    8  19.885167  18.111448   3.508931     0.9844   0
   22    3    8  42.219674  39.244805   4.206870     1.0291   0
   23    3    8   0.389026  -0.729771   3.511526     1.0739  -3
    0    4    8  68.205839  79.028999   2.689771     0.2341   0
    1    4    8 1820.42338 1813.09903    6.72145     0.2385   0
    2    4    8 106.755302 114.322125   2.210992     0.2514   0
    3    4    8 729.487482 734.306024   4.202671     0.2714   0
    4    4    8  70.898767  75.964801   2.012748     0.2971   0
    5    4    8   8.902018  10.306869   1.052824     0.3273   0
    6    4    8 248.580593 251.990811   3.117939     0.3607   0
    7    4    8 619.631634 615.872450   5.719847     0.3966   0
    8    4    8 1511.12028 1498.60288    9.72977     0.4344   0
    9    4    8  18.685632  15.508624   2.085572     0.4736   0
   10    4    8 519.644036 524.991544   4.489465     0.5138   0
   11    4    8 145.462280 148.244258   3.025878     0.5549   0
   12    4    8  10.720914  10.237327   1.443511     0.5967   0
   13    4    8  84.936636  83.935105   2.866794     0.6390   0
   14    4    8  25.875312  24.844425   2.001145     0.6818   0
   15    4    8   8.714439   9.088091   1.892290     0.7249   0
   16    4    8 374.934048 371.915225   5.324351     0.7683   0
   17    4    8  54.216176  48.929994   2.823206     0.8120   0
   18    4    8  34.593483  30.731829   2.849007     0.8559   0
   19    4    8  58.792828  52.539231   3.496259     0.9000   0
   20    4    8   0.327173   0.763664   3.062366     0.9442   0
   21    4    8 125.324562 110.003804   6.084885     0.9886   0
   22    4    8  20.849855  17.789158   3.847099     1.0331   0
   23    4    8   1.586323   2.828168   3.523664     1.0777   0
    1    5    8 347.211821 352.205304   3.113664     0.2598   0
    2    5    8 386.292302 380.535072   3.295419     0.2716   0
    3    5    8 3083.87777 3082.64087    9.02450     0.2902   0
    4    5    8 580.178130 587.547262   4.231832     0.3145   0
    5    5    8 2047.42065 2034.45779    8.04885     0.3431   0
    6    5    8 330.935352 318.062560   3.573816     0.3751   0
    7    5    8  45.599534  44.113735   2.242595     0.4098   0
    8    5    8 317.990073 318.164086   5.233435     0.4464   0
    9    5    8 2014.68154 2010.74787   10.54779     0.4846   0
   10    5    8   0.103127  -0.012214   1.231450     0.5240  -3
   11    5    8 1524.03163 1535.80899    7.04931     0.5644   0
   12    5    8  49.192350  48.047323   1.943282     0.6055   0
   13    5    8 445.623763 445.538881   4.698702     0.6473   0
   14    5    8 108.528969 106.609148   3.533893     0.6895   0
   15    5    8 1041.90104 1039.44263    7.68924     0.7322   0
   16    5    8 165.455733 167.931279   4.476183     0.7752   0
   17    5    8 122.075815 127.483955   4.450152     0.8185   0
   18    5    8   1.404546   2.200992   2.393130     0.8621   0
   19    5    8  94.381808  95.612966   4.507633     0.9059   0
   20    5    8   2.221120   4.751297   3.350458     0.9498   0
   21    5    8  48.447134  49.729994   3.916412     0.9940   0
   22    5    8  19.239297  15.827555   3.785419     1.0382   0
   23    5    8   1.077818   0.009313   3.452061     1.0826   0
    0    6    8  79.048628  82.568693   2.738931     0.2799   0
    1    6    8  12.941919  13.655876   0.997175     0.2836   0
    2    6    8  49.279132  46.403201   1.598473     0.2945   0
    3    6    8  63.474346  62.678314   1.869618     0.3118   0
    4    6    8 668.763014 646.573973   4.540076     0.3344   0
    5    6    8  31.922011  33.084271   1.510534     0.3615   0
    6    6    8 312.317278 319.274773   3.722748     0.3920   0
    7    6    8 1651.02216 1654.27462   10.16435     0.4253   0
    8    6    8  16.963790  17.609235   2.012366     0.4607   0
    9    6    8 459.425540 464.166360   4.477404     0.4978   0
   10    6    8 182.678733 186.935093   3.339236     0.5362   0
   11    6    8 729.346941 730.719002   4.741297     0.5757   0
   12    6    8  12.168595  11.554732   1.451908     0.6161   0
   13    6    8 437.546290 431.170944   4.668320     0.6572   0
   14    6    8 180.982950 177.716011   4.059313     0.6988   0
   15    6    8  93.769443  99.574798   3.804045     0.7410   0
   16    6    8   0.348419   1.517481   2.068397     0.7835   0
   17    6    8 376.752736 371.035073   5.704045     0.8264   0
   18    6    8  11.809894  11.150609   2.604504     0.8696   0
   19    6    8   3.240077   2.665038   2.630076     0.9130   0
   20    6    8   2.584774   1.879007   3.118549     0.9566   0
   21    6    8 312.436959 323.939658   7.092747     1.0004   0
   22    6    8  51.037762  52.115032   4.322977     1.0444   0
   23    6    8  19.838406  19.815341   3.809618     1.0886   0
    1    7    8 7978.23800 7875.57163   16.37206     0.3095   0
    2    7    8 252.808778 250.980888   2.928320     0.3194   0
    3    7    8 669.915675 666.445726   4.427557     0.3354   0
    4    7    8 430.374394 426.083158   3.898702     0.3566   0
    5    7    8 6698.50040 6692.77024   17.18000     0.3821   0
    6    7    8 2216.44546 2248.84707    9.58542     0.4111   0
    7    7    8  33.945399  34.769843   2.430992     0.4429   0
    8    7    8  74.129306  77.812205   3.760152     0.4770   0
    9    7    8 3841.37082 3870.74766   13.42916     0.5130   0
   10    7    8 357.220857 363.693852   3.595648     0.5503   0
   11    7    8 633.366339 648.821301   4.377022     0.5889   0
   12    7    8 832.073582 837.740364   5.576030     0.6284   0
   13    7    8  14.425494  12.004960   1.669160     0.6687   0
   14    7    8  39.412834  33.718927   2.120305     0.7097   0
   15    7    8 426.478645 426.835066   5.577251     0.7512   0
   16    7    8  20.240510  17.534349   2.358702     0.7932   0
   17    7    8   0.273898   1.745496   2.320229     0.8356   0
   18    7    8  31.160899  30.396409   3.038397     0.8783   0
   19    7    8 196.976597 202.760283   5.387480     0.9213   0
   20    7    8  21.678133  17.234349   3.131679     0.9646   0
   21    7    8  19.907697  20.807097   3.479313     1.0081   0
   22    7    8  30.489354  29.712058   3.952595     1.0517   0
   23    7    8   1.284006   3.865190   3.396641     1.0956   0
    0    8    8 7473.68162 7442.16710   24.69114     0.3337   0
    1    8    8   0.348810  -0.508397   0.820382     0.3368  -3
    2    8    8 846.944504 861.908300   4.714961     0.3460   0
    3    8    8 352.246877 357.979349   3.469465     0.3608   0
    4    8    8  15.189726  16.600838   1.384733     0.3805   0
    5    8    8 412.887922 422.313693   4.604427     0.4045   0
    6    8    8 3271.46522 3244.44238   13.04710     0.4320   0
    7    8    8 190.316972 192.431276   4.977557     0.4624   0
    8    8    8 2393.64780 2435.30507   11.79687     0.4952   0
    9    8    8  26.291751  27.906638   1.571832     0.5299   0
   10    8    8 376.560506 384.699193   3.650152     0.5662   0
   11    8    8   0.567945   0.226641   1.223053     0.6037   0
   12    8    8 102.696022 100.105332   2.899771     0.6423   0
   13    8    8 125.506473 129.959527   3.308778     0.6818   0
   14    8    8 121.034974 111.401514   3.572519     0.7220   0
   15    8    8 198.294489 200.607611   4.303129     0.7629   0
   16    8    8 203.860248 205.828221   4.982900     0.8043   0
   17    8    8  47.087487  45.189537   3.177862     0.8461   0
   18    8    8 347.391553 346.896144   6.031831     0.8883   0
   19    8    8   2.402331   1.818015   2.751755     0.9309   0
   20    8    8  16.812436  19.011143   3.127862     0.9737   0
   21    8    8  48.780654  43.853507   3.852748     1.0168   0
   22    8    8  28.017985  26.892211   3.848168     1.0601   0
   23    8    8  32.354571  30.556638   4.205877     1.1036   0
    1    9    8 1028.85643 1034.11439    5.90030     0.3653   0
    2    9    8 1062.90679 1071.64110    6.61511     0.3738   0
    3    9    8 560.529000 557.678563   5.174885     0.3875   0
    4    9    8 1078.42239 1081.56476    7.12122     0.4060   0
    5    9    8 1384.15240 1365.37389    8.17542     0.4286   0
    6    9    8 1806.90568 1825.03033   11.17542     0.4546   0
    7    9    8   5.792492   4.081297   2.066946     0.4836   0
    8    9    8  23.771405  26.411142   1.626030     0.5150   0
    9    9    8  46.395559  50.010071   2.052137     0.5485   0
   10    9    8 1477.79475 1508.88533    6.54916     0.5836   0
   11    9    8  39.408170  40.285568   1.820763     0.6201   0
   12    9    8 1437.38948 1434.48075    7.23153     0.6577   0
   13    9    8 132.296137 127.873268   3.437099     0.6963   0
   14    9    8 367.722270 366.044997   5.124885     0.7358   0
   15    9    8  30.048151  31.444882   2.341526     0.7759   0
   16    9    8  25.555223  23.312822   2.490076     0.8166   0
   17    9    8   0.001788  -0.606107   2.338702     0.8579  -3
   18    9    8  66.940115  70.054725   3.564885     0.8995   0
   19    9    8  23.330324  20.848242   3.159236     0.9416   0
   20    9    8  66.800059  65.708848   3.851374     0.9839   0
   21    9    8   0.033230  -0.603817   3.366565     1.0266  -3
   22    9    8  11.185272   7.933205   3.756335     1.0695   0
    0   10    8 4587.38501 4527.41934   21.50771     0.3921   0
    1   10    8 1029.89911 1032.58004    6.81466     0.3947   0
    2   10    8 2678.21672 2683.84703   11.33259     0.4026   0
    3   10    8 1637.26361 1631.78608    9.73985     0.4154   0
    4   10    8 202.378631 200.417535   4.429694     0.4327   0
    5   10    8  16.328821  14.087021   1.940152     0.4539   0
    6   10    8 477.020736 476.533534   6.763053     0.4786   0
    7   10    8 825.403197 833.671662   5.803129     0.5062   0
    8   10    8 1432.03076 1434.65633    6.68962     0.5363   0
    9   10    8 231.943511 236.567149   3.246107     0.5685   0
   10   10    8 1426.96175 1435.27465    6.55603     0.6024   0
   11   10    8 205.626622 197.783947   3.344274     0.6379   0
   12   10    8  27.523092  27.678165   1.792595     0.6745   0
   13   10    8  14.893422  15.073510   1.795496     0.7122   0
   14   10    8 282.182826 281.640426   4.603969     0.7508   0
   15   10    8   1.367868   1.920992   2.066794     0.7902   0
   16   10    8 553.036149 551.887724   6.451297     0.8302   0
   17   10    8  12.322994  11.950304   2.703053     0.8708   0
   18   10    8  82.973677  79.111441   4.331450     0.9119   0
   19   10    8   0.025075   1.240000   3.014656     0.9534   0
   20   10    8   6.465220   6.428931   3.132977     0.9952   0
   21   10    8  73.501181  77.399228   4.367862     1.0374   0
   22   10    8  36.653418  39.116179   4.388778     1.0799   0
    1   11    8 2619.04022 2586.22872   13.55412     0.4249   0
    2   11    8 3285.31435 3238.68666   14.91710     0.4322   0
    3   11    8 152.693145 150.843494   4.195343     0.4442   0
    4   11    8 2386.18976 2382.05317   13.92229     0.4604   0
    5   11    8  20.846608  19.888853   1.873969     0.4804   0
    6   11    8 1649.83545 1644.40439    7.64710     0.5038   0
    7   11    8 206.334957 215.499976   3.210000     0.5301   0
    8   11    8   6.670517   6.639389   1.240992     0.5589   0
    9   11    8 432.326387 427.416746   4.031755     0.5898   0
   10   11    8 260.678266 261.512948   3.570610     0.6226   0
   11   11    8 459.990883 460.190788   4.619847     0.6570   0
   12   11    8 734.260867 729.616712   5.588167     0.6926   0
   13   11    8   8.919124   7.381602   1.722214     0.7294   0
   14   11    8 603.734010 605.556420   6.009007     0.7671   0
   15   11    8  54.673196  55.515795   2.849618     0.8057   0
   16   11    8  26.968274  27.785569   2.723969     0.8450   0
   17   11    8  69.678545  69.765412   3.575725     0.8849   0
   18   11    8  54.240181  53.742055   3.511832     0.9253   0
   19   11    8 144.031463 145.554945   5.946488     0.9663   0
   20   11    8 300.327185 307.352637   6.981068     1.0076   0
   21   11    8  82.402365  81.760296   4.855572     1.0493   0
   22   11    8  34.238568  32.550989   4.272519     1.0913   0
    0   12    8 509.319981 501.973989  10.524045     0.4534   0
    1   12    8 1580.73761 1569.19066   11.31298     0.4557   0
    2   12    8 465.099773 462.035062   6.823816     0.4625   0
    3   12    8 598.219084 597.830467   7.673205     0.4737   0
    4   12    8 392.432865 383.980109   4.397938     0.4889   0
    5   12    8 133.783048 128.180138   2.899923     0.5078   0
    6   12    8 346.341666 344.274007   3.755954     0.5300   0
    7   12    8 109.442493 108.254186   2.607710     0.5550   0
    8   12    8 481.626424 476.383152   4.112900     0.5826   0
    9   12    8 455.831738 453.899186   4.247480     0.6124   0
   10   12    8 440.594483 445.761782   4.354885     0.6440   0
   11   12    8 959.531294 963.427372   6.479312     0.6773   0
   12   12    8  34.861656  36.395187   2.160000     0.7119   0
   13   12    8 213.042413 209.077839   4.192900     0.7477   0
   14   12    8 758.013825 750.262511   6.544427     0.7846   0
   15   12    8  73.632436  73.007167   3.329847     0.8223   0
   16   12    8 139.700633 142.054946   4.838625     0.8609   0
   17   12    8 291.835001 298.685463   5.890686     0.9001   0
   18   12    8 133.965298 136.337389   5.837328     0.9399   0
   19   12    8  10.151002  11.017938   3.261145     0.9802   0
   20   12    8  15.761513  12.332594   3.619694     1.0209   0
   21   12    8 127.427896 123.152658   6.087099     1.0621   0
   22   12    8  79.660525  83.811441   6.319465     1.1036   0
    1   13    8 1146.37880 1148.03041   11.71496     0.4869   0
    2   13    8 896.704486 883.122038   6.692213     0.4933   0
    3   13    8 112.097287 112.352659   3.009542     0.5038   0
    4   13    8 304.301706 302.160271   3.605190     0.5181   0
    5   13    8 1446.23888 1434.89297    7.21786     0.5360   0
    6   13    8 409.916872 401.847283   3.798626     0.5570   0
    7   13    8 233.014322 239.904553   3.230992     0.5809   0
    8   13    8 299.528185 302.784699   3.640305     0.6074   0
    9   13    8 1659.15601 1661.81661    7.68015     0.6360   0
   10   13    8 137.564926 138.539679   3.317710     0.6665   0
   11   13    8 678.525324 685.997633   5.885954     0.6987   0
   12   13    8 148.463850 139.370213   3.827557     0.7323   0
   13   13    8 162.133268 162.044257   4.048855     0.7672   0
   14   13    8  69.354542  65.846099   2.988473     0.8031   0
   15   13    8 240.799805 246.469438   5.297022     0.8400   0
   16   13    8   4.668451   3.553664   2.603587     0.8778   0
   17   13    8  80.161253  80.842739   4.240076     0.9163   0
   18   13    8   5.767427   8.122747   3.057633     0.9554   0
   19   13    8 213.388744 221.673257   7.009847     0.9951   0
   20   13    8 304.293929 301.950348   7.498701     1.0353   0
   21   13    8  14.835840  15.404044   3.634732     1.0759   0
    0   14    8  69.408785  71.797320   3.574198     0.5165   0
    1   14    8 462.486193 466.569413   4.286412     0.5185   0
    2   14    8 286.378342 288.132029   3.846259     0.5246   0
    3   14    8 183.054784 182.067918   3.077862     0.5344   0
    4   14    8 172.019197 175.855705   3.166488     0.5480   0
    5   14    8 732.192854 731.375490   5.185496     0.5649   0
    6   14    8 140.566657 140.868686   2.941984     0.5849   0
    7   14    8  20.737635  20.878242   1.575725     0.6077   0
    8   14    8 172.313611 172.826698   3.220229     0.6330   0
    9   14    8   0.023109   0.553130   1.412061     0.6605   0
   10   14    8 346.535212 346.308358   4.456564     0.6899   0
   11   14    8 552.739875 554.476273   5.573663     0.7210   0
   12   14    8  12.884106   8.613968   1.913053     0.7537   0
   13   14    8  11.219125  10.520228   2.097557     0.7876   0
   14   14    8 101.379929 104.399988   3.961374     0.8227   0
   15   14    8  25.030381  24.196333   2.574504     0.8588   0
   16   14    8  22.701809  21.069387   2.985496     0.8957   0
   17   14    8  23.498558  20.790837   3.037328     0.9335   0
   18   14    8  18.383074  17.859387   3.252366     0.9719   0
   19   14    8  12.350824  13.760380   3.548549     1.0109   0
   20   14    8   0.054108   1.250992   3.308397     1.0505   0
   21   14    8  16.644949  15.678548   4.037786     1.0906   0
    1   15    8 136.097977 137.685481   2.711068     0.5505   0
    2   15    8  10.498852  11.538090   1.438091     0.5562   0
    3   15    8 285.120950 286.790044   3.568855     0.5655   0
    4   15    8   2.307483   2.848473   1.364351     0.5783   0
    5   15    8 490.705710 501.660249   4.511679     0.5943   0
    6   15    8  50.209510  49.810452   2.185267     0.6134   0
    7   15    8 698.099791 683.119007   5.367022     0.6352   0
    8   15    8 299.002943 306.268668   4.267480     0.6594   0
    9   15    8  19.732833  18.413433   1.949771     0.6858   0
   10   15    8   1.326997   0.613817   1.683053     0.7142   0
   11   15    8   1.071974   1.048702   1.758702     0.7444   0
   12   15    8  56.519625  54.896635   2.662137     0.7760   0
   13   15    8   0.058173   0.538473   1.990610     0.8090   0
   14   15    8 109.991784 111.220598   4.169313     0.8432   0
   15   15    8   1.530587  -0.512214   2.239007     0.8784  -3
   16   15    8   4.957214   3.461221   2.547099     0.9146   0
   17   15    8  17.010156  13.725876   3.229771     0.9516   0
   18   15    8   4.386921   2.742977   3.353969     0.9893   0
   19   15    8  17.566790  19.345112   4.085267     1.0277   0
   20   15    8 100.221750 103.939683   6.590992     1.0666   0
   21   15    8   0.076041   2.673511   3.630916     1.1061   0
    0   16    8 620.346435 631.111379   6.565419     0.5809   0
    1   16    8 377.430944 370.755683   3.638397     0.5827   0
    2   16    8  62.931930  60.230222   2.258397     0.5881   0
    3   16    8 1274.64235 1298.18306    6.56030     0.5969   0
    4   16    8   0.081944   1.923053   1.410840     0.6090   0
    5   16    8  39.343023  39.939614   1.959084     0.6243   0
    6   16    8  12.464431  10.735571   1.731145     0.6425   0
    7   16    8 486.080256 477.964068   5.314656     0.6633   0
    8   16    8  25.326263  25.497173   2.110381     0.6865   0
    9   16    8   7.739550   6.055037   1.927786     0.7120   0
   10   16    8   5.637497   3.562595   1.964351     0.7394   0
   11   16    8 101.761543 100.799225   4.089847     0.7685   0
   12   16    8   2.294087   1.871603   2.177175     0.7992   0
   13   16    8 146.500184 138.032809   4.551755     0.8313   0
   14   16    8  69.482103  70.697855   3.555648     0.8646   0
   15   16    8  34.093383  31.141905   2.973053     0.8990   0
   16   16    8  45.530192  44.549155   3.413740     0.9343   0
   17   16    8   6.804365   7.458320   3.480839     0.9706   0
   18   16    8   0.690921   0.870076   3.363206     1.0076   0
   19   16    8   1.712997   1.721527   3.364198     1.0453   0
   20   16    8  32.495111  38.478622   4.437404     1.0836   0
    1   17    8  66.343326  68.139611   2.648931     0.6151   0
    2   17    8  60.051221  60.521902   2.409923     0.6202   0
    3   17    8   3.281319   3.684427   1.394198     0.6286   0
    4   17    8 568.588586 577.239630   5.078625     0.6401   0
    5   17    8 133.338647 128.051131   3.534122     0.6547   0
    6   17    8  55.586705  55.241750   2.628931     0.6720   0
    7   17    8   0.419588   1.843588   1.890305     0.6920   0
    8   17    8  29.173952  27.518470   2.442519     0.7143   0
    9   17    8 189.954326 185.178605   4.616259     0.7388   0
   10   17    8  98.384846  94.940447   4.493587     0.7652   0
   11   17    8 117.100437 120.061055   4.690916     0.7934   0
   12   17    8  13.294623   8.720228   2.628244     0.8231   0
   13   17    8  15.636344  12.162518   2.570839     0.8543   0
   14   17    8   2.168250   2.535343   2.490152     0.8867   0
   15   17    8 129.014752 126.960291   4.960381     0.9203   0
   16   17    8   0.723190  -1.822137   2.565267     0.9549  -3
   17   17    8  22.093553  19.936639   3.667328     0.9904   0
   18   17    8 138.644600 139.215251   6.877785     1.0267   0
   19   17    8  41.720735  38.197782   4.497557     1.0637   0
   20   17    8  37.917794  41.685339   5.120457     1.1014   0
    0   18    8 122.826222 120.798460   4.329541     0.6462   0
    1   18    8 360.259694 362.877822   4.165572     0.6478   0
    2   18    8 406.175127 406.151099   4.129313     0.6526   0
    3   18    8 783.134673 785.221286   5.649694     0.6606   0
    4   18    8 126.335194 124.135864   3.357939     0.6716   0
    5   18    8  85.907223  85.509914   3.388778     0.6854   0
    6   18    8  59.798022  56.336101   2.670229     0.7020   0
    7   18    8 259.186912 256.903024   4.933511     0.7211   0
    8   18    8 373.850763 363.665608   5.619312     0.7426   0
    9   18    8 124.258624 123.478612   4.403435     0.7661   0
   10   18    8 193.224729 187.343490   5.146641     0.7917   0
   11   18    8  47.145628  42.619690   3.206717     0.8189   0
   12   18    8  12.943409  11.096182   2.754580     0.8478   0
   13   18    8 270.873037 265.554169   6.127328     0.8781   0
   14   18    8  80.360456  80.937395   4.519618     0.9097   0
   15   18    8  64.197893  61.367245   3.798549     0.9424   0
   16   18    8  44.411513  43.650606   3.841374     0.9762   0
   17   18    8  64.871348  64.380069   4.484885     1.0110   0
   18   18    8   9.993908  11.246793   4.018855     1.0466   0
   19   18    8   9.588506  12.066335   4.036412     1.0829   0
    1   19    8 124.442424 123.820597   3.311526     0.6806   0
    2   19    8 306.747841 306.451111   4.016259     0.6852   0
    3   19    8   0.327817   0.605954   1.572595     0.6928   0
    4   19    8 764.147741 764.206021   6.769618     0.7033   0
    5   19    8 810.925997 802.518994   6.987251     0.7165   0
    6   19    8  15.637053  14.192594   2.205725     0.7324   0
    7   19    8 776.045521 761.797624   7.379083     0.7507   0
    8   19    8   5.130866   3.382213   2.202824     0.7714   0
    9   19    8   3.785364   3.339771   2.283588     0.7941   0
   10   19    8  76.624355  80.109915   4.252748     0.8187   0
   11   19    8 186.691539 191.248833   5.515419     0.8451   0
   12   19    8 227.022592 230.810661   5.898854     0.8731   0
   13   19    8   1.589841   2.305038   2.780763     0.9026   0
   14   19    8 135.629250 139.971740   5.574198     0.9333   0
   15   19    8 123.553203 127.007619   5.499847     0.9653   0
   16   19    8  19.096192  13.813739   3.470839     0.9983   0
   17   19    8   1.430071   3.430000   3.561755     1.0323   0
   18   19    8 105.586806 110.045026   6.611908     1.0672   0
   19   19    8  62.378378  64.556710   4.946564     1.1029   0
    0   20    8  55.662602  63.309688   3.906641     0.7121   0
    1   20    8  50.728002  49.985338   2.280839     0.7135   0
    2   20    8   8.384526   6.542595   1.744504     0.7179   0
    3   20    8  30.771295  29.297249   2.298931     0.7252   0
    4   20    8  20.705408  16.349540   2.214809     0.7352   0
    5   20    8 118.543889 119.535101   4.106106     0.7479   0
    6   20    8 241.847967 241.651881   4.941068     0.7631   0
    7   20    8 188.828987 190.616772   4.957099     0.7807   0
    8   20    8 443.813132 440.590790   6.409923     0.8006   0
    9   20    8  22.277507  19.777784   2.721221     0.8225   0
   10   20    8 370.660698 372.875531   6.456946     0.8463   0
   11   20    8 168.611974 167.054180   5.491373     0.8719   0
   12   20    8   0.308156  -0.500763   2.796107     0.8990  -3
   13   20    8  18.310578  18.310456   3.212900     0.9277   0
   14   20    8 234.870665 242.427454   6.194121     0.9576   0
   15   20    8  56.301845  55.044574   4.059694     0.9888   0
   16   20    8  97.188227  98.146554   5.549541     1.0211   0
   17   20    8  26.691687  26.473127   4.046183     1.0543   0
   18   20    8  70.414432  70.493733   5.081679     1.0885   0
    1   21    8 434.687669 435.003768   5.105801     0.7466   0
    2   21    8 484.509179 489.976281   5.640076     0.7508   0
    3   21    8  74.762088  73.288083   3.291908     0.7577   0
    4   21    8 633.305443 623.605273   6.628015     0.7673   0
    5   21    8  12.453828  12.126106   2.294733     0.7795   0
    6   21    8  50.020829  50.839002   3.164580     0.7941   0
    7   21    8   9.296374   7.626869   2.470458     0.8111   0
    8   21    8   2.114635   0.578321   2.474046     0.8302   0
    9   21    8   0.369061   1.255343   2.654275     0.8513   0
   10   21    8  47.956726  49.252819   3.548397     0.8744   0
   11   21    8  16.443766  12.575953   3.026336     0.8991   0
   12   21    8 137.745488 140.080900   5.611373     0.9255   0
   13   21    8  20.284691  18.324425   3.231679     0.9533   0
   14   21    8 112.224545 115.854185   5.294122     0.9825   0
   15   21    8   0.024847   1.539007   3.276030     1.0129   0
   16   21    8 149.706153 146.874793   6.035190     1.0444   0
   17   21    8   8.956699   7.296335   3.633587     1.0770   0
   18   21    8  33.085023  35.651675   4.492748     1.1104   0
    0   22    8 371.902637 367.038890   6.975114     0.7784   0
    1   22    8 438.332148 432.654913   5.309160     0.7798   0
    2   22    8 376.038661 379.574766   5.399847     0.7838   0
    3   22    8 487.824673 474.630481   6.197557     0.7904   0
    4   22    8   0.367015  -0.121374   2.177633     0.7996  -3
    5   22    8  12.410182  10.867938   2.408778     0.8113   0
    6   22    8 103.634068 103.385485   4.326030     0.8254   0
    7   22    8  44.761214  39.889919   3.385725     0.8417   0
    8   22    8 413.823116 412.231251   6.981908     0.8601   0
    9   22    8  97.258421  94.456478   4.826030     0.8806   0
   10   22    8 298.553253 297.508363   6.344121     0.9029   0
   11   22    8   2.024047  -0.224427   2.931908     0.9269  -3
   12   22    8  24.209251  20.617860   3.295190     0.9525   0
   13   22    8   3.920168   1.146183   2.961450     0.9795   0
   14   22    8  34.963554  35.718240   3.822442     1.0080   0
   15   22    8   2.741852   0.598931   3.384656     1.0376   0
   16   22    8  75.618539  74.694114   4.413740     1.0684   0
   17   22    8   0.646334   1.373588   3.246641     1.1002   0
    1   23    8  33.686664  29.779233   2.374885     0.8130   0
    2   23    8 245.864953 247.936613   4.917251     0.8169   0
    3   23    8   0.466785   2.488091   2.443359     0.8233   0
    4   23    8 437.266749 435.841936   6.428549     0.8321   0
    5   23    8 211.988644 211.284709   5.597480     0.8434   0
    6   23    8  15.930458  16.696334   2.889847     0.8569   0
    7   23    8   8.216693   5.820686   2.831450     0.8726   0
    8   23    8  59.712313  55.186253   3.670229     0.8904   0
    9   23    8   3.591199   6.723358   3.226565     0.9102   0
   10   23    8 133.040360 132.167924   5.415114     0.9317   0
   11   23    8  11.439738   9.491297   3.129847     0.9550   0
   12   23    8  67.543941  67.512817   4.104503     0.9799   0
   13   23    8   0.016531   1.671374   3.037481     1.0062   0
   14   23    8  38.518889  37.637706   3.996259     1.0339   0
   15   23    8  36.202379  36.916484   3.973358     1.0628   0
   16   23    8   1.043968   0.767863   3.266030     1.0929   0
    0   24    8 543.802437 556.954899   9.127022     0.8452   0
    1   24    8  62.098591  62.218924   3.244732     0.8464   0
    2   24    8 340.896080 347.662556   6.874808     0.8501   0
    3   24    8  77.993109  76.884724   4.203969     0.8562   0
    4   24    8   6.176227   5.391602   2.726183     0.8647   0
    5   24    8   5.920222   4.124732   2.734656     0.8756   0
    6   24    8  67.302973  62.087016   3.704351     0.8886   0
    7   24    8 125.543387 125.655711   5.457709     0.9038   0
    8   24    8   7.987231   8.022900   2.984961     0.9210   0
    9   24    8  35.584227  40.407858   3.585877     0.9401   0
   10   24    8   2.910852   4.142442   2.988473     0.9610   0
   11   24    8  80.024520  81.393884   4.980228     0.9836   0
   12   24    8   2.773492   3.697404   3.172748     1.0077   0
   13   24    8 137.070553 147.994640   6.160763     1.0334   0
   14   24    8   1.411017   1.454427   3.433435     1.0603   0
   15   24    8   1.136077   1.172137   3.379923     1.0886   0
    1   25    8  23.956707  26.425035   2.889618     0.8798   0
    2   25    8  15.861380  11.254503   3.009389     0.8834   0
    3   25    8  37.100706  34.632210   3.543282     0.8893   0
    4   25    8 126.578402 123.180902   5.653740     0.8975   0
    5   25    8   8.865880   4.881755   2.858702     0.9079   0
    6   25    8 132.563410 136.910672   5.481373     0.9205   0
    7   25    8  41.440047  37.281675   3.539847     0.9352   0
    8   25    8   6.911346   7.220915   3.274580     0.9518   0
    9   25    8   0.149235   4.178473   3.081374     0.9703   0
   10   25    8  48.242839  45.470453   3.760076     0.9906   0
   11   25    8  56.214579  53.543505   3.864427     1.0125   0
   12   25    8  28.171319  26.498089   3.511984     1.0360   0
   13   25    8   4.615392   2.149771   3.336259     1.0609   0
   14   25    8  60.900219  68.150450   4.386564     1.0872   0
    0   26    8   6.391115   4.012137   3.542824     0.9122   0
    1   26    8   4.532333   3.951068   2.947328     0.9133   0
    2   26    8  13.880991  13.193052   3.219389     0.9168   0
    3   26    8  33.270210  31.055416   3.581755     0.9224   0
    4   26    8  38.861182  35.164424   3.596106     0.9303   0
    5   26    8  23.906800  21.017326   3.528015     0.9404   0
    6   26    8 104.318835 108.491591   5.292366     0.9526   0
    7   26    8 148.286503 153.760288   5.749541     0.9667   0
    8   26    8  39.431422  37.396866   3.619542     0.9828   0
    9   26    8   0.049376  -0.584733   2.943053     1.0008  -3
   10   26    8   3.010067   0.535191   3.236030     1.0204   0
   11   26    8  77.921558  77.106098   4.343435     1.0417   0
   12   26    8  16.527904  15.037403   3.581068     1.0646   0
   13   26    8   3.265104   3.390305   3.424274     1.0889   0
    1   27    8 143.162321 146.920594   6.089770     0.9469   0
    2   27    8  71.009631  68.675565   4.219771     0.9502   0
    3   27    8   4.079963   3.782671   3.122442     0.9557   0
    4   27    8   0.749364   0.671832   3.142748     0.9633   0
    5   27    8  16.132948  12.224044   3.356488     0.9730   0
    6   27    8  51.048532  51.373735   3.798473     0.9848   0
    7   27    8   0.878023   0.910611   3.046259     0.9985   0
    8   27    8   7.752789   7.668472   3.121603     1.0141   0
    9   27    8   2.470346   1.933435   2.986488     1.0315   0
   10   27    8   0.706988   1.121679   2.999084     1.0506   0
   11   27    8  20.416076  20.673051   3.600992     1.0713   0
   12   27    8   3.962353   7.292213   3.371679     1.0935   0
    0   28    8 222.825435 226.454936   9.869999     0.9794   0
    1   28    8   0.205103  -1.324427   3.213053     0.9805  -3
    2   28    8   8.307557   7.582747   3.196183     0.9837   0
    3   28    8  27.484183  28.492669   3.656412     0.9890   0
    4   28    8  67.739757  62.214878   4.186488     0.9964   0
    5   28    8  18.362878  16.799540   3.510076     1.0058   0
    6   28    8   0.067209   0.900000   3.158931     1.0171   0
    7   28    8   3.771250   1.653817   3.065801     1.0304   0
    8   28    8  76.638732  81.534342   4.440610     1.0455   0
    9   28    8  34.551072  36.979156   3.609084     1.0624   0
   10   28    8   9.165630   9.135571   3.188855     1.0809   0
   11   28    8   2.185353   0.066031   3.247252     1.1011   0
    1   29    8  56.751804  60.871444   4.957251     1.0141   0
    2   29    8  85.934648  87.102280   4.663587     1.0172   0
    3   29    8  14.517441  13.992441   3.431450     1.0224   0
    4   29    8  69.491037  68.004114   4.265496     1.0295   0
    5   29    8   4.022913   1.206794   3.135114     1.0386   0
    6   29    8  59.443494  60.375337   4.195419     1.0496   0
    7   29    8   0.711209  -2.303053   3.144809     1.0625  -3
    8   29    8   0.853244   3.198244   3.058549     1.0772   0
    9   29    8   5.570730   4.158015   2.992900     1.0935   0
    0   30    8 164.418929 168.371737  12.161525     1.0468   0
    1   30    8   1.425691   1.064962   4.110839     1.0478   0
    2   30    8  57.362801  59.200986   4.530839     1.0508   0
    3   30    8  43.085161  41.231293   3.833206     1.0558   0
    4   30    8  18.867046  18.236028   3.488855     1.0627   0
    5   30    8   0.206537   0.358855   3.156030     1.0715   0
    6   30    8 100.828885 100.863347   5.549923     1.0822   0
    7   30    8  96.342735 106.090064   5.777938     1.0947   0
    8   30    8  64.628036  66.028466   4.201984     1.1089   0
    1   31    8  11.744427   8.258167   4.348091     1.0816   0
    2   31    8  18.580072  21.348242   4.145725     1.0845   0
    3   31    8   4.346544   2.901221   3.416106     1.0893   0
    4   31    8 103.190837 118.447315   5.738549     1.0960   0
    5   31    8  16.774281  20.049998   3.487099     1.1045   0
    1    1    9 12017.1262 12054.0444    22.7940     0.2209   0
    2    1    9 146.648269 152.618303   2.443588     0.2347   0
    3    1    9 129.764790 130.036627   2.293969     0.2560   0
    4    1    9 306.060922 306.727446   3.013664     0.2831   0
    5    1    9 246.654155 240.833561   3.377710     0.3146   0
    6    1    9 1089.37040 1080.89301    6.47061     0.3493   0
    7    1    9 494.161166 514.220553   5.230228     0.3863   0
    8    1    9 592.059557 593.293063   6.167938     0.4249   0
    9    1    9  53.417365  51.404880   2.718244     0.4649   0
   10    1    9  13.798892  12.513128   1.405191     0.5059   0
   11    1    9 596.938770 588.380086   4.755267     0.5476   0
   12    1    9 119.406654 117.930521   2.887786     0.5899   0
   13    1    9  25.920857  25.683280   1.665114     0.6326   0
   14    1    9 266.058990 263.179360   3.993282     0.6758   0
   15    1    9  69.667655  65.581748   2.818931     0.7193   0
   16    1    9   5.509387   4.259465   1.944122     0.7630   0
   17    1    9 116.524455 119.315254   4.233435     0.8070   0
   18    1    9   0.158126  -1.609923   2.463740     0.8512  -3
   19    1    9  57.795429  51.932666   3.495877     0.8955   0
   20    1    9  68.348425  64.152283   4.495572     0.9399   0
   21    1    9  13.182669   9.537862   3.726335     0.9845   0
   22    1    9  34.739917  32.335569   4.573816     1.0292   0
   23    1    9  28.892285  31.334958   3.992137     1.0739   0
    0    2    9 4757.75046 4781.93076   15.14870     0.2241   0
    1    2    9   5.871994   5.829923   0.784962     0.2287   0
    2    2    9 259.023042 264.638138   2.666107     0.2421   0
    3    2    9  56.278100  55.240528   1.731756     0.2628   0
    4    2    9 897.463083 923.289972   4.971602     0.2893   0
    5    2    9 349.781442 344.695381   3.419923     0.3202   0
    6    2    9 456.028077 440.037355   4.263664     0.3543   0
    7    2    9 333.471441 328.333551   4.403587     0.3908   0
    8    2    9 152.436489 156.373265   4.274274     0.4291   0
    9    2    9 496.144389 501.602997   6.556106     0.4687   0
   10    2    9 2228.28258 2238.94631    8.72779     0.5093   0
   11    2    9 578.175214 583.590011   4.753358     0.5508   0
   12    2    9 345.303003 350.851869   3.764885     0.5928   0
   13    2    9 639.798656 641.744203   4.995496     0.6354   0
   14    2    9 933.176787 921.183102   6.260763     0.6784   0
   15    2    9  56.456398  51.001597   2.563740     0.7217   0
   16    2    9  49.342542  46.928773   2.686412     0.7653   0
   17    2    9  48.558165  47.521521   2.736107     0.8092   0
   18    2    9 211.917273 220.031273   5.639999     0.8532   0
   19    2    9  38.299622  35.565340   3.573435     0.8974   0
   20    2    9 216.606459 209.350358   7.059083     0.9418   0
   21    2    9   1.636124   3.138549   3.510000     0.9863   0
   22    2    9  57.393606  56.100986   4.578396     1.0309   0
   23    2    9   8.348257   8.769159   4.050763     1.0756   0
    1    3    9 9161.00185 9179.31194   18.74473     0.2413   0
    2    3    9 1652.00211 1645.45783    6.42443     0.2539   0
    3    3    9   5.336141   3.546412   0.882977     0.2738   0
    4    3    9 2203.28590 2218.57227    7.86259     0.2993   0
    5    3    9 1679.18011 1673.24409    6.87336     0.3293   0
    6    3    9 2278.00271 2279.16768    9.27595     0.3625   0
    7    3    9 160.743819 163.462577   3.716106     0.3983   0
    8    3    9 514.822189 514.463301   6.130228     0.4359   0
    9    3    9   0.056410  -4.463358   1.708702     0.4749  -3
   10    3    9 109.941776 113.496170   2.698855     0.5151   0
   11    3    9 123.316406 126.784719   2.958855     0.5561   0
   12    3    9 194.163275 186.593872   3.182824     0.5978   0
   13    3    9 252.895743 251.580888   3.671145     0.6400   0
   14    3    9 250.128700 247.257987   4.163740     0.6827   0
   15    3    9 243.176795 242.416767   4.405725     0.7258   0
   16    3    9  13.275668  11.128167   2.102672     0.7692   0
   17    3    9 152.051726 149.683953   4.419465     0.8128   0
   18    3    9   2.381669   0.631298   2.437786     0.8567   0
   19    3    9 172.976802 173.213721   6.091908     0.9007   0
   20    3    9  50.816727  42.536407   4.117938     0.9449   0
   21    3    9   3.731792   1.166641   3.832061     0.9893   0
   22    3    9  94.767667  90.576326   5.342595     1.0337   0
   23    3    9 173.776179 186.891582   7.433358     1.0783   0
    0    4    9 2406.81512 2363.82416   10.99946     0.2537   0
    1    4    9 490.116636 485.199945   3.751145     0.2578   0
    2    4    9 581.339305 572.373981   4.016106     0.2697   0
    3    4    9 6499.89932 6512.38095   14.83847     0.2884   0
    4    4    9 2130.40023 2162.10663    7.87000     0.3128   0
    5    4    9 3086.62190 3078.09126   10.26870     0.3416   0
    6    4    9 736.136667 723.827399   5.353206     0.3737   0
    7    4    9 1302.31961 1290.38153    8.39267     0.4085   0
    8    4    9 1092.35870 1090.09148    8.66847     0.4452   0
    9    4    9   5.335872   3.078778   1.502137     0.4835   0
   10    4    9 779.337085 779.977011   5.129160     0.5230   0
   11    4    9 2422.48892 2457.16003    9.23076     0.5635   0
   12    4    9   6.882024   6.530076   1.347023     0.6046   0
   13    4    9 1272.67191 1291.49604    7.23084     0.6464   0
   14    4    9 1781.80504 1765.86240    9.20687     0.6888   0
   15    4    9 271.717415 270.064092   4.878931     0.7315   0
   16    4    9 618.675730 617.472450   6.340457     0.7745   0
   17    4    9 238.406548 240.990813   5.115114     0.8179   0
   18    4    9  59.025031  55.878467   3.219542     0.8615   0
   19    4    9 227.828718 232.686233   6.410076     0.9053   0
   20    4    9 175.613680 180.487003   6.571221     0.9493   0
   21    4    9  48.465261  43.618163   4.224580     0.9934   0
   22    4    9  47.055916  41.208927   4.254809     1.0377   0
   23    4    9  11.377550  11.243510   4.007557     1.0821   0
    1    5    9 3602.07615 3552.76296   10.16267     0.2776   0
    2    5    9 893.324844 883.152572   4.938625     0.2887   0
    3    5    9 993.234131 998.236529   5.277328     0.3063   0
    4    5    9 3801.08462 3781.40415   11.48000     0.3293   0
    5    5    9 1195.99777 1213.14490    6.33908     0.3567   0
    6    5    9  93.093980  95.233577   2.495267     0.3877   0
    7    5    9 2319.72532 2343.79363   11.81481     0.4213   0
    8    5    9  66.413624  66.315641   3.085038     0.4570   0
    9    5    9  12.515226  13.319922   1.446259     0.4944   0
   10    5    9 325.661933 322.993857   3.885954     0.5331   0
   11    5    9   0.953080   0.637634   1.170076     0.5728   0
   12    5    9   0.080449  -0.520611   1.318626     0.6133  -3
   13    5    9 368.322735 371.670950   4.402290     0.6546   0
   14    5    9  91.892183  89.197700   3.386106     0.6964   0
   15    5    9 540.096382 539.136580   5.955419     0.7387   0
   16    5    9 540.948059 534.648795   6.122518     0.7813   0
   17    5    9 553.305065 566.254135   6.607251     0.8243   0
   18    5    9  21.480556  18.417937   2.935878     0.8676   0
   19    5    9 116.856838 114.554186   5.280305     0.9111   0
   20    5    9   5.101032   5.599312   3.215114     0.9548   0
   21    5    9  53.353032  52.228773   4.389236     0.9987   0
   22    5    9  14.008783   9.386335   3.528855     1.0428   0
   23    5    9 161.497938 172.634332   7.234656     1.0870   0
    0    6    9 3418.18440 3421.67900   14.20901     0.2965   0
    1    6    9 251.668305 255.194628   2.947328     0.3000   0
    2    6    9  70.920590  74.724343   2.028931     0.3103   0
    3    6    9 238.696196 241.313713   3.010458     0.3267   0
    4    6    9 534.368923 539.557191   4.383893     0.3484   0
    5    6    9 1435.77240 1428.74793    7.12175     0.3745   0
    6    6    9   1.595098 -10.847327   1.267099     0.4040  -3
    7    6    9 114.966136 115.480140   3.727099     0.4364   0
    8    6    9 2046.88632 2048.29748   12.54771     0.4710   0
    9    6    9 537.169653 523.736582   4.790076     0.5073   0
   10    6    9  66.709821  68.307321   2.656107     0.5451   0
   11    6    9 1037.44607 1045.03805    5.54916     0.5840   0
   12    6    9  15.912289   5.543663   1.609923     0.6238   0
   13    6    9 276.880730 271.509130   4.077480     0.6644   0
   14    6    9 243.481283 244.558751   4.437938     0.7056   0
   15    6    9  45.184676  38.394499   2.672824     0.7474   0
   16    6    9 379.309362 392.009116   5.954274     0.7896   0
   17    6    9  26.843035  22.619463   2.601297     0.8322   0
   18    6    9   8.539029 -17.779387   3.060610     0.8750  -3
   19    6    9 205.990896 209.616007   5.899923     0.9182   0
   20    6    9  10.141956   8.199083   3.186336     0.9616   0
   21    6    9  15.792148  11.052518   3.713664     1.0052   0
   22    6    9   0.517871  -0.114504   3.436335     1.0490  -3
   23    6    9  37.998731  37.655492   4.493129     1.0929   0
    1    7    9 4018.78074 3976.41177   11.21450     0.3245   0
    2    7    9 243.016926 244.809896   3.009618     0.3341   0
    3    7    9 281.281959 292.396914   3.325877     0.3494   0
    4    7    9 241.200847 240.635087   3.273206     0.3697   0
    5    7    9   9.630103  10.316564   1.249695     0.3944   0
    6    7    9  57.026324  58.067016   2.379771     0.4225   0
    7    7    9 3902.61575 3895.25147   16.92672     0.4536   0
    8    7    9 614.062229 626.317487   7.045419     0.4869   0
    9    7    9 1188.78768 1187.60292    7.64160     0.5222   0
   10    7    9 777.739393 768.549532   4.686793     0.5589   0
   11    7    9 138.237785 146.499983   2.774809     0.5969   0
   12    7    9 1060.83558 1066.41973    6.07687     0.6360   0
   13    7    9  47.816360  44.015720   2.176946     0.6758   0
   14    7    9 604.456517 590.683140   5.979465     0.7164   0
   15    7    9 1032.92967 1036.49607    7.83992     0.7576   0
   16    7    9  41.031320  40.770530   2.691145     0.7992   0
   17    7    9 197.114549 193.103795   5.350457     0.8413   0
   18    7    9 520.587788 522.767117   7.376106     0.8837   0
   19    7    9   0.313234   1.238397   2.806259     0.9265   0
   20    7    9   3.674030   3.971450   2.922442     0.9695   0
   21    7    9   6.011194   6.162976   3.525038     1.0128   0
   22    7    9   0.204562   1.953282   3.429694     1.0563   0
   23    7    9  54.335416  55.989383   4.783435     1.0999   0
    0    8    9 10774.7270 10815.1133    33.3095     0.3477   0
    1    8    9 1107.50851 1101.52659    5.83969     0.3507   0
    2    8    9 337.419957 337.112176   3.460916     0.3595   0
    3    8    9 4260.88858 4248.03769   12.38435     0.3738   0
    4    8    9 368.814408 381.577056   4.321832     0.3929   0
    5    8    9   0.910236   1.237023   1.218397     0.4162   0
    6    8    9 1245.55332 1244.34337    8.24290     0.4429   0
    7    8    9 263.230682 275.836610   5.668931     0.4726   0
    8    8    9 892.970789 891.534251   6.060839     0.5048   0
    9    8    9 138.457311 137.975557   2.927939     0.5388   0
   10    8    9 140.508164 137.897694   2.634962     0.5745   0
   11    8    9 145.452602 150.903800   2.911679     0.6116   0
   12    8    9 157.993076 159.661051   3.357175     0.6497   0
   13    8    9  33.604384  36.363431   2.057023     0.6888   0
   14    8    9 205.612683 203.106847   4.279083     0.7286   0
   15    8    9 163.208334 159.540440   4.513816     0.7691   0
   16    8    9   0.863098   1.036870   2.136946     0.8102   0
   17    8    9  81.312667  76.217014   3.948473     0.8517   0
   18    8    9  61.214049  59.899154   3.618473     0.8937   0
   19    8    9  91.828662  86.628235   4.330687     0.9360   0
   20    8    9 160.420152 157.743494   5.669083     0.9786   0
   21    8    9  30.678127  29.127020   3.886717     1.0215   0
   22    8    9   6.947434   7.658014   3.542671     1.0646   0
   23    8    9   6.306088   7.381908   4.273740     1.1079   0
    1    9    9  16.761602  17.322899   1.331908     0.3782   0
    2    9    9 1141.13353 1122.54949    6.88298     0.3864   0
    3    9    9 110.052318 107.339683   3.033053     0.3997   0
    4    9    9  69.991425  76.083579   2.902671     0.4176   0
    5    9    9 685.684642 690.467861   6.384350     0.4396   0
    6    9    9 526.255213 505.852615   7.340381     0.4650   0
    7    9    9   5.499240   5.810152   1.679236     0.4934   0
    8    9    9 2090.75847 2134.13716    8.56626     0.5242   0
    9    9    9 961.616031 954.343404   5.659465     0.5571   0
   10    9    9 115.550563 121.739681   2.768397     0.5917   0
   11    9    9  32.059489  32.472668   1.720381     0.6277   0
   12    9    9 728.643603 727.205262   5.321526     0.6649   0
   13    9    9 123.616232 115.404567   3.506335     0.7032   0
   14    9    9  31.046237  30.151676   2.203588     0.7422   0
   15    9    9 421.422574 420.036594   5.260763     0.7820   0
   16    9    9  47.294520  40.281828   2.718397     0.8225   0
   17    9    9 104.430208 108.455713   5.010076     0.8634   0
   18    9    9 392.210768 372.983164   6.796335     0.9048   0
   19    9    9  55.116791  52.198315   3.594885     0.9466   0
   20    9    9   0.963368   3.011145   3.095954     0.9888   0
   21    9    9   2.765868   5.229618   3.467404     1.0312   0
   22    9    9   1.704374   2.178320   3.718626     1.0740   0
    0   10    9 1676.14148 1670.54943   13.89916     0.4041   0
    1   10    9 722.180749 728.951826   6.014579     0.4067   0
    2   10    9  13.246230  14.265113   1.528626     0.4143   0
    3   10    9 1926.47943 1916.08375   10.12175     0.4268   0
    4   10    9 1984.92836 1971.98451   11.48924     0.4436   0
    5   10    9 202.868326 209.032038   4.839541     0.4643   0
    6   10    9 1258.70610 1257.09146    7.44733     0.4885   0
    7   10    9   3.234294   2.367862   1.336183     0.5156   0
    8   10    9 334.795640 331.159505   3.728855     0.5451   0
    9   10    9  35.978556  34.943889   1.642595     0.5768   0
   10   10    9 1074.12050 1088.16782    5.77786     0.6103   0
   11   10    9   2.980509   3.968015   1.412519     0.6453   0
   12   10    9  13.882163  13.618243   1.664427     0.6816   0
   13   10    9   0.068306   0.886412   1.609389     0.7189   0
   14   10    9  94.929671  95.618310   3.633053     0.7572   0
   15   10    9   1.249530  -1.036641   2.069084     0.7962  -3
   16   10    9 147.651752 152.022120   4.687175     0.8360   0
   17   10    9   1.305612   0.644962   2.755878     0.8763   0
   18   10    9  30.621872  27.390531   3.377175     0.9171   0
   19   10    9   1.572020   0.533130   2.940381     0.9584   0
   20   10    9 139.764147 144.096930   5.868320     1.0000   0
   21   10    9  27.405077  24.173356   3.800687     1.0420   0
   22   10    9  74.698235  78.590831   5.267557     1.0843   0
    1   11    9 237.384385 238.013714   4.598320     0.4360   0
    2   11    9 1281.06046 1258.67161    9.34511     0.4432   0
    3   11    9 221.221495 230.464860   4.957786     0.4548   0
    4   11    9  11.111656   8.760915   1.912290     0.4706   0
    5   11    9 1215.95322 1208.05330    7.96641     0.4902   0
    6   11    9   0.445639  -1.183206   1.235878     0.5132  -3
    7   11    9 199.444431 202.411428   3.040152     0.5390   0
    8   11    9 723.394780 726.010605   4.776259     0.5674   0
    9   11    9  95.966104  97.774798   2.696183     0.5979   0
   10   11    9  29.960260  28.252592   1.708168     0.6302   0
   11   11    9  29.728753  26.512363   1.835725     0.6642   0
   12   11    9  46.944489  45.769155   2.302366     0.6995   0
   13   11    9 234.563198 236.113714   4.106870     0.7359   0
   14   11    9 122.874257 123.813727   3.839542     0.7733   0
   15   11    9  30.473043  28.980607   2.502213     0.8116   0
   16   11    9  62.750446  59.769688   3.192824     0.8506   0
   17   11    9 180.861659 176.003034   5.986259     0.8903   0
   18   11    9  19.131874  12.960228   3.129923     0.9305   0
   19   11    9  34.138573  31.460683   3.542900     0.9712   0
   20   11    9  28.232791  25.250532   3.564503     1.0123   0
   21   11    9   3.727991   2.606488   3.333358     1.0538   0
   22   11    9   0.978254   0.812748   4.183129     1.0957   0
    0   12    9  67.071837  21.873738   7.702671     0.4638   0
    1   12    9   3.731225   2.183053   1.823359     0.4660   0
    2   12    9  58.834617  59.158009   3.181068     0.4727   0
    3   12    9 930.387051 937.442642   7.570304     0.4837   0
    4   12    9   4.243650   3.825343   1.422519     0.4986   0
    5   12    9  88.283846  90.783959   2.706030     0.5171   0
    6   12    9   0.709374 -27.008394   1.535649     0.5389  -3
    7   12    9 138.117014 139.025175   2.727099     0.5636   0
    8   12    9 740.692840 749.449534   5.020534     0.5908   0
    9   12    9   0.433309  -9.316793   1.363969     0.6201  -3
   10   12    9 978.333799 997.343399   6.138244     0.6514   0
   11   12    9 839.291186 839.007539   6.138396     0.6843   0
   12   12    9   1.751182  -8.721373   1.769923     0.7186  -3
   13   12    9 182.449008 187.606849   4.245190     0.7541   0
   14   12    9 106.125371 107.767163   3.984198     0.7906   0
   15   12    9   0.364031  -0.246565   2.129694     0.8281  -3
   16   12    9  72.900241  67.315870   3.843282     0.8664   0
   17   12    9  35.379568  36.030149   3.446335     0.9054   0
   18   12    9  13.947520   5.403740   3.495572     0.9449   0
   19   12    9  25.844022  24.756257   3.796335     0.9850   0
   20   12    9  33.509637  32.744118   3.960152     1.0256   0
   21   12    9   3.930910  -1.458015   3.867022     1.0666  -3
   22   12    9  13.765727  10.183358   4.363816     1.1080   0
    1   13    9 1680.17033 1676.64103   10.73099     0.4966   0
    2   13    9 615.622157 618.957946   5.761831     0.5029   0
    3   13    9 139.512540 144.864106   3.264198     0.5132   0
    4   13    9 130.090344 130.955710   2.962519     0.5273   0
    5   13    9 233.603123 236.851882   3.468091     0.5448   0
    6   13    9 810.423260 826.152579   4.845419     0.5656   0
    7   13    9   4.243204   4.475419   1.280076     0.5891   0
    8   13    9 424.291545 426.818273   4.085496     0.6152   0
    9   13    9   1.397163   2.677481   1.415038     0.6434   0
   10   13    9 112.336406 115.462582   3.197099     0.6736   0
   11   13    9 199.496133 198.513718   3.938320     0.7055   0
   12   13    9 487.692314 477.932771   5.313816     0.7388   0
   13   13    9  36.905541  33.275950   2.350229     0.7734   0
   14   13    9 357.323364 352.564846   5.242824     0.8090   0
   15   13    9 240.159055 240.946538   5.295572     0.8457   0
   16   13    9  64.576413  61.472283   3.798855     0.8832   0
   17   13    9  78.750867  73.564190   4.353511     0.9215   0
   18   13    9 112.627579 120.039681   6.172289     0.9604   0
   19   13    9   0.071399   1.675649   3.325190     0.9999   0
   20   13    9  67.534234  65.267703   4.422671     1.0399   0
   21   13    9  30.707584  28.308088   4.228244     1.0803   0
    0   14    9 467.572323 468.459489   5.876717     0.5257   0
    1   14    9 764.556958 767.969379   5.060763     0.5277   0
    2   14    9 201.258855 204.916771   3.339389     0.5336   0
    3   14    9 3033.67452 3082.77828   10.22420     0.5433   0
    4   14    9 315.201217 318.910651   3.571832     0.5566   0
    5   14    9 691.117577 697.492288   4.621603     0.5733   0
    6   14    9 1059.16733 1071.91591    5.55756     0.5930   0
    7   14    9 437.406644 439.218271   4.255419     0.6155   0
    8   14    9  44.035610  42.837705   1.927939     0.6405   0
    9   14    9  48.104468  51.541368   2.160534     0.6677   0
   10   14    9  10.559479   9.364274   1.708626     0.6968   0
   11   14    9  59.423498  57.759459   2.589313     0.7276   0
   12   14    9  15.801006  15.028090   2.059618     0.7600   0
   13   14    9  91.192091  89.178616   3.718091     0.7936   0
   14   14    9   1.054812   0.922214   2.042977     0.8285   0
   15   14    9   5.886068   5.287404   2.315114     0.8643   0
   16   14    9   0.352872  -0.816794   2.793206     0.9010  -3
   17   14    9  10.085335   9.518167   3.112900     0.9386   0
   18   14    9  67.851119  64.583428   4.071908     0.9768   0
   19   14    9 211.542988 218.689288   6.963053     1.0156   0
   20   14    9   0.473669   1.127404   3.368931     1.0550   0
   21   14    9   0.411885   2.302519   4.229465     1.0949   0
    1   15    9 1331.72959 1333.70977    6.34458     0.5591   0
    2   15    9 808.690431 802.717467   4.981068     0.5647   0
    3   15    9 1323.15303 1318.47313    6.38740     0.5739   0
    4   15    9  20.805763  20.880150   1.497633     0.5865   0
    5   15    9   9.185867   9.434121   1.414351     0.6023   0
    6   15    9 905.726935 901.633486   5.960076     0.6211   0
    7   15    9 2018.59323 2022.13718    8.87183     0.6427   0
    8   15    9 284.888964 280.313709   3.982977     0.6666   0
    9   15    9 1466.31409 1455.16014    8.03404     0.6928   0
   10   15    9   4.195321   2.964351   1.733664     0.7209   0
   11   15    9 161.634295 166.660287   4.150152     0.7507   0
   12   15    9 928.524901 920.198370   7.243969     0.7821   0
   13   15    9 513.953205 500.696890   5.832289     0.8149   0
   14   15    9  38.334379  36.366637   2.721068     0.8488   0
   15   15    9 307.748871 301.351111   5.775877     0.8838   0
   16   15    9 236.283325 242.526690   5.953511     0.9198   0
   17   15    9  32.348341  33.793584   3.569160     0.9566   0
   18   15    9 136.466491 137.187771   5.801221     0.9941   0
   19   15    9   0.498499   0.768779   3.775877     1.0323   0
   20   15    9 146.623569 149.461815   7.086793     1.0711   0
   21   15    9  39.144795  39.821980   5.007938     1.1104   0
    0   16    9 2032.65420 2057.56465   11.84626     0.5891   0
    1   16    9  27.313431  27.059081   1.585801     0.5908   0
    2   16    9 749.189179 756.373961   4.850152     0.5961   0
    3   16    9 4550.61255 4618.67124   14.20824     0.6048   0
    4   16    9 255.010191 261.912948   3.777404     0.6168   0
    5   16    9 752.194095 743.391519   5.518931     0.6319   0
    6   16    9 543.809256 535.602993   5.257480     0.6499   0
    7   16    9 336.443987 326.206833   4.564732     0.6705   0
    8   16    9 237.519789 234.953409   4.298931     0.6935   0
    9   16    9   9.287966   8.175114   1.970229     0.7186   0
   10   16    9 152.438176 149.401510   4.131526     0.7458   0
   11   16    9 358.861663 353.369426   5.457022     0.7747   0
   12   16    9  21.827565  20.208624   2.476107     0.8051   0
   13   16    9  34.252934  33.050989   2.735725     0.8370   0
   14   16    9   4.566776   5.357557   2.468702     0.8701   0
   15   16    9  57.972088  53.163124   3.489847     0.9043   0
   16   16    9   3.592137   3.272824   3.050076     0.9394   0
   17   16    9   0.015162  -1.993130   3.167175     0.9755  -3
   18   16    9 160.228383 170.818301   6.640763     1.0123   0
   19   16    9 208.821451 210.933564   7.573587     1.0498   0
   20   16    9  55.171726  51.356025   4.647022     1.0880   0
    1   17    9 146.244995 146.506090   3.090763     0.6229   0
    2   17    9 483.337930 478.620557   4.203740     0.6279   0
    3   17    9 355.804190 341.078588   4.019542     0.6362   0
    4   17    9  38.982346  40.467476   2.027557     0.6476   0
    5   17    9  32.019781  30.060073   1.952519     0.6619   0
    6   17    9  32.012134  30.448394   2.170305     0.6791   0
    7   17    9 615.039375 601.325886   6.321908     0.6988   0
    8   17    9   1.141709   3.179618   2.037328     0.7209   0
    9   17    9 876.134636 849.755629   7.619388     0.7452   0
   10   17    9  56.736558  53.557322   3.036030     0.7714   0
   11   17    9  55.790058  52.039536   2.962519     0.7994   0
   12   17    9 440.543527 442.062546   6.271679     0.8289   0
   13   17    9 137.516010 139.309908   4.877480     0.8599   0
   14   17    9  13.852031  12.506563   2.665954     0.8921   0
   15   17    9 270.111290 276.216763   6.184579     0.9255   0
   16   17    9  47.484265  45.993125   3.520152     0.9599   0
   17   17    9   0.063322  -1.840458   3.252442     0.9952  -3
   18   17    9   3.558151   2.441450   3.408778     1.0313   0
   19   17    9   6.922312   4.787633   3.897404     1.0682   0
   20   17    9   7.933057  10.888167   4.594809     1.1057   0
    0   18    9 375.996622 333.514466   6.017328     0.6535   0
    1   18    9  79.466558  79.312205   2.811450     0.6551   0
    2   18    9   0.588261   1.921068   1.384122     0.6599   0
    3   18    9 1383.72915 1381.17542    7.36000     0.6678   0
    4   18    9  35.645211  35.180225   2.215572     0.6786   0
    5   18    9 627.524735 620.497640   6.071450     0.6924   0
    6   18    9  81.896666  69.165336   3.647481     0.7088   0
    7   18    9  60.073914  53.389383   2.792748     0.7277   0
    8   18    9   7.290891   5.559083   2.223511     0.7490   0
    9   18    9  60.081073  51.801063   3.043664     0.7724   0
   10   18    9 153.372453 155.277845   4.937022     0.7977   0
   11   18    9 338.810574 341.777824   6.211144     0.8247   0
   12   18    9  22.494891   9.126030   3.027481     0.8534   0
   13   18    9 131.279441 130.467161   5.235496     0.8835   0
   14   18    9  11.441365  11.177556   3.223358     0.9149   0
   15   18    9  27.205205  16.300685   3.660152     0.9475   0
   16   18    9   4.780833   4.016793   3.208244     0.9811   0
   17   18    9   1.223206   4.108015   3.466870     1.0157   0
   18   18    9 118.087519 113.450369   7.031755     1.0511   0
   19   18    9 230.886384 234.427455   7.729388     1.0873   0
    1   19    9   5.809411   5.708702   1.604122     0.6876   0
    2   19    9 150.327460 146.078609   3.557633     0.6921   0
    3   19    9   3.771305   2.901221   1.618549     0.6996   0
    4   19    9  58.167712  55.314650   2.575343     0.7100   0
    5   19    9  35.209360  34.316637   2.613587     0.7232   0
    6   19    9  55.489403  53.767093   2.767328     0.7389   0
    7   19    9 473.871238 468.404527   6.196259     0.7571   0
    8   19    9  15.529135  12.126411   2.410839     0.7775   0
    9   19    9 204.887261 203.759519   4.973435     0.8001   0
   10   19    9  58.979519  52.635643   3.377862     0.8245   0
   11   19    9  14.865001  15.952517   2.868397     0.8508   0
   12   19    9   1.964950   2.791068   2.741679     0.8786   0
   13   19    9 248.907996 244.115240   5.947786     0.9078   0
   14   19    9   4.648705   5.844198   3.214427     0.9384   0
   15   19    9  46.909351  46.699842   3.983664     0.9702   0
   16   19    9  59.317676  60.396787   4.151068     1.0031   0
   17   19    9  13.857058  12.396563   3.699771     1.0369   0
   18   19    9 110.791206 110.840446   7.046030     1.0717   0
   19   19    9  10.380117   5.449694   3.918702     1.1072   0
    0   20    9  17.578342  15.120762   2.647404     0.7187   0
    1   20    9  78.066150  72.179610   2.844656     0.7202   0
    2   20    9 298.272531 298.434318   4.401984     0.7245   0
    3   20    9 135.889891 133.356474   4.076488     0.7317   0
    4   20    9   5.446460   4.505725   2.041679     0.7417   0
    5   20    9   8.726868   7.741526   2.201450     0.7542   0
    6   20    9  25.876817  24.437860   2.561755     0.7693   0
    7   20    9  43.746781  39.520530   2.849389     0.7868   0
    8   20    9  92.405572  93.153425   4.355496     0.8065   0
    9   20    9 102.478534  99.947317   4.518854     0.8283   0
   10   20    9  41.032293  39.807400   3.314809     0.8519   0
   11   20    9 166.377511 159.115249   5.396335     0.8773   0
   12   20    9  72.658120  68.178542   3.830763     0.9043   0
   13   20    9   7.734638   8.370457   3.019236     0.9328   0
   14   20    9  13.844559  13.103434   3.444732     0.9626   0
   15   20    9   6.484982   6.691755   3.319542     0.9936   0
   16   20    9   0.981418   0.702748   3.241221     1.0257   0
   17   20    9   0.010020   0.109618   3.549313     1.0588   0
   18   20    9   7.866062   5.380915   3.907557     1.0929   0
    1   21    9  35.411350  32.919080   2.250687     0.7530   0
    2   21    9 693.202021 696.265570   6.489923     0.7571   0
    3   21    9   4.633070   1.187252   1.986488     0.7640   0
    4   21    9 195.876960 194.111429   4.704045     0.7735   0
    5   21    9  60.774910  57.585413   3.038015     0.7856   0
    6   21    9  63.707356  61.621978   3.363129     0.8001   0
    7   21    9 145.534671 144.647312   4.780610     0.8169   0
    8   21    9 153.913016 154.491586   4.920992     0.8359   0
    9   21    9  26.602125  16.986410   3.096030     0.8569   0
   10   21    9   5.097947   4.529618   2.774580     0.8798   0
   11   21    9   0.131871   1.907862   2.819236     0.9044   0
   12   21    9 258.879593 233.677836   6.386030     0.9306   0
   13   21    9  35.414124  35.362897   3.810152     0.9583   0
   14   21    9  42.517399  42.191827   3.950992     0.9874   0
   15   21    9   2.544125  -0.934351   3.252977     1.0176  -3
   16   21    9  44.997298  49.993582   4.112824     1.0490   0
   17   21    9  31.820900  34.163126   4.182061     1.0814   0
    0   22    9  54.837989  54.609154   3.662290     0.7845   0
    1   22    9 731.013389 736.132742   6.500763     0.7859   0
    2   22    9   4.320858   3.425343   2.025420     0.7899   0
    3   22    9 609.494472 606.631229   7.249541     0.7965   0
    4   22    9 536.123387 546.325129   6.588549     0.8056   0
    5   22    9   3.137167   2.252519   2.250152     0.8172   0
    6   22    9  15.997914  13.007098   2.588778     0.8312   0
    7   22    9 297.935663 295.321341   6.216183     0.8474   0
    8   22    9 277.941196 282.722106   6.739465     0.8657   0
    9   22    9  11.438586   8.434350   2.981374     0.8860   0
   10   22    9  31.955555  30.273355   3.325038     0.9081   0
   11   22    9  37.508782  36.167171   3.475954     0.9320   0
   12   22    9   3.164585   3.201297   2.974274     0.9575   0
   13   22    9  15.997184  15.688319   3.605725     0.9844   0
   14   22    9  35.663728  39.473660   3.991068     1.0127   0
   15   22    9  14.954882  14.958472   3.550000     1.0422   0
   16   22    9  30.597321  26.757936   3.778320     1.0729   0
   17   22    9   4.754022   6.554045   3.344885     1.1046   0
    1   23    9 281.729716 284.678594   4.862290     0.8189   0
    2   23    9  59.892207  54.287704   2.839618     0.8227   0
    3   23    9   3.491579   2.350458   2.455420     0.8291   0
    4   23    9  62.304020  55.610757   3.264885     0.8378   0
    5   23    9  45.831022  37.403049   3.085343     0.8490   0
    6   23    9 142.447543 145.230518   5.228015     0.8624   0
    7   23    9 235.596669 226.816005   5.836488     0.8781   0
    8   23    9 115.401763 117.572506   5.307404     0.8958   0
    9   23    9 281.034393 276.753404   6.873892     0.9154   0
   10   23    9  25.739785  22.628242   3.586870     0.9369   0
   11   23    9   0.158170   0.446488   2.963664     0.9600   0
   12   23    9  91.729972  87.535105   5.062290     0.9848   0
   13   23    9  91.714440  94.625944   5.223511     1.0110   0
   14   23    9  69.960104  67.154649   4.412290     1.0385   0
   15   23    9 272.186415 286.199204   7.052824     1.0673   0
   16   23    9   0.655981  -2.820610   3.237099     1.0973  -3
    0   24    9  18.952978  16.889082   3.576946     0.8508   0
    1   24    9 104.898590 105.542736   4.645954     0.8520   0
    2   24    9   8.795803   7.431068   2.840152     0.8557   0
    3   24    9 566.659933 562.290013   8.139617     0.8618   0
    4   24    9 127.816503 122.091589   5.519465     0.8702   0
    5   24    9  23.421982  23.324807   3.045572     0.8810   0
    6   24    9  18.273532   9.843663   2.986412     0.8940   0
    7   24    9   2.472569  -0.052672   2.809465     0.9090  -3
    8   24    9  16.427423  15.792136   3.136259     0.9261   0
    9   24    9 111.802756 106.499225   5.534809     0.9451   0
   10   24    9  18.045421  15.019846   3.334885     0.9659   0
   11   24    9  60.874777  60.149001   3.938091     0.9884   0
   12   24    9   8.251133   4.151679   3.608320     1.0125   0
   13   24    9  15.192696   9.876258   3.748931     1.0380   0
   14   24    9 188.627475 193.130513   7.087480     1.0648   0
   15   24    9  52.278970  45.978621   4.447404     1.0929   0
    1   25    9 178.970905 178.134331   5.240152     0.8852   0
    2   25    9  66.301188  65.407779   3.885343     0.8888   0
    3   25    9   1.427794   1.441832   2.966336     0.8946   0
    4   25    9   3.989518   2.530839   2.944274     0.9028   0
    5   25    9  16.028097  13.024044   3.023816     0.9132   0
    6   25    9  39.841001  34.290989   3.406641     0.9257   0
    7   25    9 145.533089 144.932808   5.526946     0.9402   0
    8   25    9   0.025373  -1.498473   3.051450     0.9568  -3
    9   25    9 151.153434 156.298456   5.876335     0.9752   0
   10   25    9  28.397675  25.376180   3.429007     0.9954   0
   11   25    9   6.315086   6.305343   3.417023     1.0172   0
   12   25    9   6.226386   5.317251   3.464274     1.0406   0
   13   25    9  10.841243  11.230533   3.559847     1.0654   0
   14   25    9   1.705379   2.137557   3.402290     1.0916   0
    0   26    9  46.159193  41.204881   4.185572     0.9174   0
    1   26    9  55.369688  55.876253   3.646335     0.9185   0
    2   26    9 109.928953 112.201514   5.638167     0.9219   0
    3   26    9 115.903129 114.453422   5.652442     0.9276   0
    4   26    9   0.377893   0.895191   3.026107     0.9355   0
    5   26    9 180.059114 195.005322   6.353511     0.9455   0
    6   26    9   0.137043   1.849160   2.909923     0.9576   0
    7   26    9  57.368745  54.064192   3.761221     0.9717   0
    8   26    9  21.309426  19.601830   3.302824     0.9877   0
    9   26    9  15.836158  11.336258   3.252671     1.0055   0
   10   26    9 111.435807 115.823651   5.911144     1.0251   0
   11   26    9 128.144256 132.835863   6.092213     1.0463   0
   12   26    9   0.089605   0.853817   3.310229     1.0690   0
   13   26    9 117.356602 121.144261   5.952137     1.0932   0
    1   27    9 236.489624 248.406079   6.721450     0.9519   0
    2   27    9 269.816099 276.743480   6.930381     0.9552   0
    3   27    9   3.146194   2.098473   3.194656     0.9607   0
    4   27    9 273.778029 275.930503   7.029083     0.9683   0
    5   27    9   2.622226   0.751908   3.107939     0.9779   0
    6   27    9   0.018813 -11.954960   3.277633     0.9896  -3
    7   27    9 142.526462 149.480136   5.774732     1.0033   0
    8   27    9  77.758195  74.030831   4.137786     1.0188   0
    9   27    9   9.509521   4.871984   3.114198     1.0361   0
   10   27    9   0.244726   0.495572   3.250763     1.0551   0
   11   27    9  19.542192  18.707784   3.627328     1.0757   0
   12   27    9  39.646839  32.318470   4.006793     1.0978   0
    0   28    9  65.914567  60.899077   6.382671     0.9843   0
    1   28    9 140.845575 146.369449   6.046564     0.9853   0
    2   28    9 107.892743 112.703041   5.845648     0.9885   0
    3   28    9  35.425258  31.492210   3.723816     0.9938   0
    4   28    9  54.547304  50.435414   4.016106     1.0011   0
    5   28    9 162.888469 175.253415   6.256870     1.0105   0
    6   28    9   2.580565   2.649542   3.185190     1.0218   0
    7   28    9 196.972517 197.801504   6.558854     1.0350   0
    8   28    9  16.457894  15.257785   3.273816     1.0501   0
    9   28    9   2.520838   1.604733   3.240763     1.0669   0
   10   28    9  21.632463  24.706409   3.642900     1.0854   0
   11   28    9 105.683015 111.085484   5.678854     1.1054   0
    1   29    9  26.157592  22.743433   4.163893     1.0188   0
    2   29    9 145.354309 152.688532   6.154656     1.0219   0
    3   29    9   1.432814   0.788626   3.107404     1.0270   0
    4   29    9 128.390181 131.104565   5.992976     1.0341   0
    5   29    9  14.010256  15.014884   3.413053     1.0432   0
    6   29    9  37.091379  34.045645   3.817099     1.0542   0
    7   29    9   6.224392   5.919541   3.253129     1.0670   0
    8   29    9  63.890626  70.227168   4.801144     1.0816   0
    9   29    9  22.771911  22.578852   3.565267     1.0979   0
    0   30    9   7.805577 -14.590838   6.480305     1.0514  -3
    1   30    9  12.468758  11.546564   4.410534     1.0524   0
    2   30    9  27.213135  29.948546   4.334732     1.0554   0
    3   30    9   0.119370  -4.383206   3.117862     1.0603  -3
    4   30    9   6.121263   8.371907   3.296565     1.0672   0
    5   30    9   3.243869   0.576488   3.133740     1.0760   0
    6   30    9  16.646155  15.007861   3.462290     1.0866   0
    7   30    9  35.891754  33.816866   4.132748     1.0991   0
    1   31    9  14.668404  13.036258   4.453664     1.0860   0
    2   31    9   0.784453   3.363358   3.682671     1.0889   0
    3   31    9   1.266092  -0.259542   3.363129     1.0937  -3
    4   31    9   0.088753  -2.309923   3.043893     1.1003  -3
    5   31    9  13.596434  13.721067   3.365343     1.1089   0
    0    0   10 46333.4656 46611.1398   143.4962     0.2371   0
    1    0   10 4782.67050 4756.23611   17.48259     0.2414   0
    2    0   10  44.852565  43.604270   2.234275     0.2541   0
    3    0   10 10909.9678 10988.6247    31.1146     0.2739   0
    4    0   10 5318.79172 5268.40399   18.49824     0.2995   0
    5    0   10 1930.31640 1920.92345   12.11710     0.3294   0
    6    0   10 11503.6049 11434.9605    34.5525     0.3626   0
    7    0   10 261.809350 271.482412   6.032213     0.3984   0
    8    0   10 1241.94383 1241.83955   12.33069     0.4360   0
    9    0   10 313.536664 299.463325   8.019236     0.4750   0
   10    0   10 788.891621 799.122047   7.024274     0.5152   0
   11    0   10  74.947340  80.390067   3.749160     0.5562   0
   12    0   10 129.102849 127.067161   3.962671     0.5979   0
   13    0   10 139.632248 138.699221   4.545419     0.6401   0
   14    0   10 109.317859 103.653423   4.498549     0.6828   0
   15    0   10 142.031770 140.560290   5.180305     0.7259   0
   16    0   10  35.220024  32.964653   3.229847     0.7692   0
   17    0   10   4.431985   4.245190   3.651755     0.8129   0
   18    0   10 327.202723 330.991566  10.584808     0.8567   0
   19    0   10  15.203413  11.438243   4.880839     0.9008   0
   20    0   10 150.936635 157.960288   9.555953     0.9450   0
   21    0   10 378.160192 376.309118  11.670380     0.9893   0
   22    0   10 177.356113 170.726698   9.454732     1.0338   0
   23    0   10  14.828669  13.545495   5.275877     1.0783   0
    1    1   10 4682.64713 4707.94603   11.61809     0.2439   0
    2    1   10 731.692587 730.193811   4.215572     0.2564   0
    3    1   10 4564.54217 4555.03765   11.33168     0.2761   0
    4    1   10 2381.18189 2335.50355    8.18710     0.3014   0
    5    1   10 553.297317 552.332762   4.054732     0.3312   0
    6    1   10 3341.91992 3329.74008   12.16809     0.3643   0
    7    1   10 809.567435 790.091514   6.530686     0.3999   0
    8    1   10 122.498172 124.677849   3.844351     0.4373   0
    9    1   10 3445.65148 3438.11412   17.06320     0.4763   0
   10    1   10 1322.08688 1325.71741    6.65863     0.5163   0
   11    1   10 1861.12395 1873.77841    8.38672     0.5572   0
   12    1   10 2354.06251 2367.00737    9.16992     0.5988   0
   13    1   10 464.935178 458.710635   4.389083     0.6410   0
   14    1   10   6.028099   5.778854   1.560458     0.6837   0
   15    1   10 1956.47417 1960.13718    9.53137     0.7267   0
   16    1   10 258.381417 251.683941   4.686717     0.7700   0
   17    1   10 201.613426 202.054939   5.257251     0.8136   0
   18    1   10   0.277198   2.080687   3.050152     0.8574   0
   19    1   10  29.154361  24.819692   3.780916     0.9014   0
   20    1   10  30.461713  32.518851   4.038855     0.9456   0
   21    1   10 108.235823 105.665637   6.866640     0.9899   0
   22    1   10   0.761387   0.318779   3.846870     1.0343   0
   23    1   10  29.454623  28.796104   4.012290     1.0789   0
    0    2   10 21485.1190 21452.4403    48.1000     0.2468   0
    1    2   10 5370.94843 5386.80855   13.11183     0.2510   0
    2    2   10 1078.79713 1063.28996    4.83756     0.2632   0
    3    2   10 8095.58188 8042.82352   16.96633     0.2824   0
    4    2   10 1384.43073 1358.79374    6.14237     0.3072   0
    5    2   10 659.581803 649.556415   4.684656     0.3365   0
    6    2   10 1550.61224 1544.56471    7.89977     0.3691   0
    7    2   10  14.985301  12.548701   1.609847     0.4042   0
    8    2   10 456.357169 461.044223   5.978015     0.4414   0
    9    2   10 502.996576 489.103762   5.982518     0.4800   0
   10    2   10 360.325465 349.326678   3.805038     0.5197   0
   11    2   10   0.438813  -0.237405   1.256412     0.5604  -3
   12    2   10 136.360884 140.869450   3.017939     0.6018   0
   13    2   10 400.820575 401.438123   4.244274     0.6438   0
   14    2   10  17.094434  15.409464   1.743435     0.6862   0
   15    2   10 616.483625 613.899931   5.933892     0.7291   0
   16    2   10   2.025006   1.355572   2.033969     0.7723   0
   17    2   10  94.856243  97.477852   4.281526     0.8158   0
   18    2   10  21.615228  22.553051   3.553435     0.8595   0
   19    2   10  73.367250  66.639534   4.437633     0.9034   0
   20    2   10 102.086811 103.574797   6.382213     0.9475   0
   21    2   10 204.571160 211.700740   7.806335     0.9917   0
   22    2   10  83.849772  74.395030   5.376183     1.0360   0
   23    2   10   6.663841   4.034045   3.521526     1.0805   0
    1    3   10 525.718903 523.343452   3.761679     0.2625   0
    2    3   10   0.042272  -0.773282   0.744198     0.2742  -3
    3    3   10 953.066698 950.862488   5.149923     0.2926   0
    4    3   10 1043.30826 1042.72507    5.51969     0.3167   0
    5    3   10   0.216683  -0.851908   0.826565     0.3451  -3
    6    3   10 171.707389 167.925172   3.216870     0.3770   0
    7    3   10 553.671718 554.693831   5.966106     0.4115   0
    8    3   10 262.050155 255.022872   4.929923     0.4480   0
    9    3   10 527.366754 529.286200   5.905496     0.4860   0
   10    3   10 1318.17424 1323.51130    6.63092     0.5253   0
   11    3   10  33.410223  31.736714   1.731756     0.5656   0
   12    3   10  19.529955  22.469616   1.548702     0.6067   0
   13    3   10   8.267318   8.174503   1.475191     0.6483   0
   14    3   10  10.662025   9.485113   1.772901     0.6905   0
   15    3   10 156.571362 153.748838   4.294580     0.7331   0
   16    3   10  25.264671  23.115188   2.549084     0.7761   0
   17    3   10  27.225235  22.758089   2.631755     0.8194   0
   18    3   10 127.501941 125.621360   5.206030     0.8629   0
   19    3   10   2.280856   3.226336   3.248931     0.9066   0
   20    3   10 121.062424 120.128994   6.827251     0.9506   0
   21    3   10   3.045319  -1.183969   3.422824     0.9946  -3
   22    3   10  23.346279  16.364578   4.162213     1.0389   0
   23    3   10  13.899927  12.779693   3.765419     1.0832   0
    0    4   10  41.195964  49.322743   2.424809     0.2739   0
    1    4   10  91.775016  85.903807   2.059771     0.2777   0
    2    4   10 116.001992 116.707620   2.376946     0.2888   0
    3    4   10 1404.70982 1357.89298    6.25626     0.3064   0
    4    4   10 6760.07018 6752.79313   15.87580     0.3294   0
    5    4   10  85.525082  80.425945   2.296259     0.3568   0
    6    4   10 145.583094 142.493114   3.261679     0.3878   0
    7    4   10 964.929904 975.312867   7.825495     0.4214   0
    8    4   10 1223.83389 1236.86246    9.49595     0.4571   0
    9    4   10 429.244496 432.975524   4.554885     0.4945   0
   10    4   10 129.212748 130.289298   2.880610     0.5331   0
   11    4   10 274.636474 270.551115   3.592061     0.5729   0
   12    4   10   1.827617   2.306946   1.350687     0.6134   0
   13    4   10  67.810493  66.932206   2.610687     0.6547   0
   14    4   10 332.029949 320.532788   4.959694     0.6965   0
   15    4   10  74.146837  72.993809   3.396106     0.7387   0
   16    4   10  18.858260  18.069693   2.437786     0.7814   0
   17    4   10 240.948605 239.328981   5.348854     0.8244   0
   18    4   10   7.858410   6.157251   2.725954     0.8677   0
   19    4   10   0.033832   2.016412   3.201755     0.9112   0
   20    4   10   0.047312   1.658397   3.398931     0.9549   0
   21    4   10   0.922780   1.119771   3.452748     0.9988   0
   22    4   10  50.561516  45.492514   4.236564     1.0428   0
   23    4   10   7.854053   8.972900   3.669389     1.0870   0
    1    5   10 1061.38845 1058.84721    5.80053     0.2962   0
    2    5   10 1573.58660 1549.83189    6.76786     0.3066   0
    3    5   10 3994.94529 3932.16750   11.40992     0.3232   0
    4    5   10 174.030475 174.975553   2.761603     0.3451   0
    5    5   10 791.429533 787.389224   5.329923     0.3714   0
    6    5   10 110.138329 106.534339   2.882519     0.4012   0
    7    5   10 479.274064 496.990020   5.993740     0.4338   0
    8    5   10 500.063442 498.482387   6.590686     0.4685   0
    9    5   10 649.931572 629.519776   5.073206     0.5051   0
   10    5   10 981.963053 985.641110   5.808473     0.5430   0
   11    5   10 600.445660 603.897642   4.502900     0.5820   0
   12    5   10 373.998086 382.903010   4.331526     0.6220   0
   13    5   10 386.745985 384.157972   4.829007     0.6627   0
   14    5   10  33.057709  28.355035   2.267481     0.7040   0
   15    5   10  52.136671  50.769994   3.103053     0.7459   0
   16    5   10 214.005693 217.790815   5.126488     0.7881   0
   17    5   10  13.740353  12.748701   2.599236     0.8308   0
   18    5   10   0.464903   2.625038   2.840305     0.8737   0
   19    5   10  36.692156  33.016638   3.570763     0.9170   0
   20    5   10 107.391859 113.221361   6.368244     0.9604   0
   21    5   10  61.001237  58.980146   4.440916     1.0041   0
   22    5   10  11.024331   8.814350   3.639236     1.0479   0
   23    5   10  12.408224  12.363357   3.757786     1.0919   0
    0    6   10 3601.69044 3661.68661   15.32702     0.3140   0
    1    6   10 961.684488 958.396839   5.360686     0.3173   0
    2    6   10 5050.53990 5016.90783   13.39458     0.3271   0
    3    6   10 6267.48701 6273.94586   15.43725     0.3427   0
    4    6   10 1902.13852 1891.94635    8.32977     0.3634   0
    5    6   10 556.555801 557.622838   4.760457     0.3885   0
    6    6   10 2218.51754 2201.80891    9.71687     0.4170   0
    7    6   10 874.944985 861.999903   7.774808     0.4484   0
    8    6   10  95.714725  94.174035   3.608091     0.4822   0
    9    6   10  98.128557  94.090829   3.054274     0.5177   0
   10    6   10 659.193100 660.289239   4.819541     0.5548   0
   11    6   10  60.871950  59.366024   2.183664     0.5931   0
   12    6   10 132.166593 128.738917   3.050305     0.6323   0
   13    6   10   3.942357   3.476564   1.674275     0.6724   0
   14    6   10 1311.19394 1328.86245    9.50023     0.7132   0
   15    6   10  43.840287  40.998469   2.703129     0.7545   0
   16    6   10  74.821738  78.992358   3.727480     0.7963   0
   17    6   10 200.750108 203.912954   5.875572     0.8385   0
   18    6   10 123.935615 122.690063   5.059618     0.8811   0
   19    6   10  46.184634  44.511751   3.762519     0.9240   0
   20    6   10  32.422349  25.165646   3.522900     0.9671   0
   21    6   10 141.430460 151.900746   6.536411     1.0105   0
   22    6   10   0.073049  -0.326718   3.339694     1.0541  -3
   23    6   10   4.960899   5.132671   3.548015     1.0978   0
    1    7   10 314.149695 304.707599   3.344885     0.3406   0
    2    7   10 401.257508 408.379343   3.813587     0.3497   0
    3    7   10 231.818272 226.822875   3.152748     0.3643   0
    4    7   10 547.035113 541.250321   4.655572     0.3839   0
    5    7   10  14.326885  13.635342   1.376794     0.4077   0
    6    7   10 1251.03078 1245.36627    7.70687     0.4350   0
    7    7   10 235.061386 231.156463   5.522213     0.4652   0
    8    7   10  35.567382  36.758393   1.908168     0.4978   0
    9    7   10 2211.78929 2233.99211    9.42550     0.5323   0
   10    7   10 1249.24641 1275.78612    5.87275     0.5684   0
   11    7   10 1281.72794 1294.02275    6.62374     0.6058   0
   12    7   10 532.870467 524.112918   4.946259     0.6443   0
   13    7   10 410.993091 405.980107   5.233282     0.6837   0
   14    7   10 249.301495 246.960278   5.149465     0.7238   0
   15    7   10 572.272352 568.844974   6.941297     0.7646   0
   16    7   10 227.031410 233.267913   5.305572     0.8059   0
   17    7   10 255.896350 259.851116   5.921908     0.8476   0
   18    7   10  72.717504  67.834038   3.691526     0.8898   0
   19    7   10  79.468561  81.463350   4.430534     0.9322   0
   20    7   10  26.078654  20.000303   3.460839     0.9750   0
   21    7   10  86.279518  86.193120   5.299618     1.0181   0
   22    7   10   2.671211   3.728473   3.771374     1.0613   0
   23    7   10  18.816260  19.914425   3.776030     1.1048   0
    0    8   10 7686.43812 7646.71670   26.81534     0.3627   0
    1    8   10 2276.83998 2266.48066    9.20969     0.3656   0
    2    8   10 1806.73579 1773.57232    7.92488     0.3741   0
    3    8   10 1182.86978 1193.18307    6.75679     0.3878   0
    4    8   10 727.980524 718.317476   6.047938     0.4063   0
    5    8   10  40.995515  41.396866   2.103130     0.4288   0
    6    8   10 1924.77383 1915.75551   10.55969     0.4548   0
    7    8   10 691.298745 708.164806   7.473969     0.4838   0
    8    8   10  34.544848  35.170988   1.659847     0.5152   0
    9    8   10 357.446676 353.883930   3.859313     0.5486   0
   10    8   10 521.958059 526.735819   4.057251     0.5837   0
   11    8   10  91.894365  94.686249   2.681526     0.6202   0
   12    8   10 664.344733 668.117482   5.350992     0.6579   0
   13    8   10  62.230232  61.686405   2.741374     0.6965   0
   14    8   10   3.513459   5.616183   1.932061     0.7359   0
   15    8   10 267.639223 265.157222   5.208396     0.7760   0
   16    8   10  80.792820  74.019152   3.557786     0.8168   0
   17    8   10   3.570139   3.107481   2.565038     0.8580   0
   18    8   10 146.261349 148.374029   5.449312     0.8996   0
   19    8   10 165.414835 160.154180   5.659923     0.9417   0
   20    8   10   0.695410   0.783206   3.077328     0.9840   0
   21    8   10  51.997057  48.850911   4.196030     1.0267   0
   22    8   10  13.689537   8.826488   4.353282     1.0696   0
    1    9   10  54.342805  55.135719   2.122214     0.3920   0
    2    9   10 625.530110 642.977790   5.694732     0.3999   0
    3    9   10  61.147768  61.126558   2.660916     0.4128   0
    4    9   10 2845.17036 2827.52640   12.51114     0.4302   0
    5    9   10 246.001324 245.925163   4.506106     0.4515   0
    6    9   10 448.805598 450.737354   6.147099     0.4763   0
    7    9   10 484.683223 476.347275   4.563435     0.5041   0
    8    9   10   0.691561   0.481908   1.208168     0.5343   0
    9    9   10 1502.03829 1501.89296    7.13565     0.5666   0
   10    9   10 890.325088 896.572418   5.236412     0.6007   0
   11    9   10  40.872779  45.965796   1.957252     0.6362   0
   12    9   10  65.186331  60.788543   2.580916     0.6729   0
   13    9   10 349.649115 348.191564   4.843664     0.7107   0
   14    9   10  11.966294  12.010457   2.210076     0.7494   0
   15    9   10 144.063678 141.687007   4.580839     0.7888   0
   16    9   10  12.525565   9.457251   2.687633     0.8289   0
   17    9   10 256.184140 249.207606   6.348473     0.8696   0
   18    9   10  90.204724  83.519838   4.716946     0.9107   0
   19    9   10   2.933165   1.227175   3.015572     0.9522   0
   20    9   10   3.971260   4.699694   3.405725     0.9942   0
   21    9   10   2.256414   2.285038   3.364122     1.0364   0
   22    9   10  34.247430  36.915874   5.005801     1.0789   0
    0   10   10  62.458951  62.528314   3.961450     0.4171   0
    1   10   10 518.963604 511.523606   5.389312     0.4196   0
    2   10   10 441.494348 445.506057   5.326564     0.4270   0
    3   10   10 514.314305 498.416738   5.722366     0.4391   0
    4   10   10  33.652015  32.225187   2.347710     0.4555   0
    5   10   10  53.780384  47.328392   2.790305     0.4757   0
    6   10   10  96.888741 100.702279   2.905267     0.4993   0
    7   10   10 362.318435 357.847288   3.816259     0.5258   0
    8   10   10 1310.79010 1320.96932    6.51443     0.5548   0
    9   10   10  49.290121  49.445491   1.948855     0.5860   0
   10   10   10 339.567390 347.590801   3.890305     0.6190   0
   11   10   10 372.884137 364.444234   4.043282     0.6535   0
   12   10   10 439.473700 455.155674   4.657175     0.6893   0
   13   10   10 778.035768 773.877775   6.329541     0.7263   0
   14   10   10 123.554493 128.045787   4.103358     0.7642   0
   15   10   10 126.848335 133.881664   4.625038     0.8029   0
   16   10   10 135.767821 137.524412   5.342060     0.8423   0
   17   10   10 225.533592 229.451119   6.165724     0.8823   0
   18   10   10   0.187840   0.515725   2.951908     0.9229   0
   19   10   10 145.477811 145.464106   5.906870     0.9639   0
   20   10   10   1.524058   6.617557   3.510000     1.0053   0
   21   10   10  12.562706  11.922518   3.585267     1.0471   0
   22   10   10  10.413201   6.745495   4.383053     1.0892   0
    1   11   10 3262.87738 3205.48819   14.74504     0.4481   0
    2   11   10 2919.26425 2874.23632   14.81091     0.4550   0
    3   11   10   5.286744   3.193129   1.749007     0.4664   0
    4   11   10 2208.64977 2206.29746   10.31985     0.4818   0
    5   11   10 1910.06246 1923.71734    8.73488     0.5010   0
    6   11   10 827.151541 832.595326   5.313358     0.5235   0
    7   11   10  23.554030  25.791676   1.549923     0.5488   0
    8   11   10  10.238771   8.971831   1.249542     0.5767   0
    9   11   10 337.908012 333.124390   3.783511     0.6067   0
   10   11   10 172.473440 179.184713   3.334122     0.6387   0
   11   11   10   4.603407   6.797785   1.627862     0.6722   0
   12   11   10 142.849427 141.438915   3.736412     0.7071   0
   13   11   10   0.016720   0.441450   1.883969     0.7431   0
   14   11   10 143.049120 139.395404   4.277557     0.7802   0
   15   11   10   9.924000   5.346946   2.372213     0.8182   0
   16   11   10  97.160096  96.438920   4.528091     0.8569   0
   17   11   10 112.457935 114.190063   5.509007     0.8962   0
   18   11   10  77.482909  79.305335   4.400839     0.9362   0
   19   11   10  34.457023  34.585034   3.622061     0.9767   0
   20   11   10 107.697917 109.060293   6.139541     1.0176   0
   21   11   10  14.408660  17.046258   4.129542     1.0589   0
   22   11   10 124.507228 120.736628   7.680610     1.1005   0
    0   12   10  31.415750  30.177554   4.084580     0.4752   0
    1   12   10  83.928363  82.080907   3.872977     0.4774   0
    2   12   10   5.571909   7.011831   1.885191     0.4839   0
    3   12   10  49.313644  51.592208   2.558702     0.4946   0
    4   12   10 781.413266 789.496094   5.987938     0.5092   0
    5   12   10 1551.30333 1577.64104    7.48198     0.5273   0
    6   12   10   6.036047   6.375114   1.210229     0.5487   0
    7   12   10 1559.16519 1576.28990    6.64145     0.5730   0
    8   12   10 1600.68480 1604.10669    7.26214     0.5997   0
    9   12   10  34.878856  35.087782   1.780763     0.6287   0
   10   12   10 2895.62533 2902.84700   10.70091     0.6595   0
   11   12   10 681.417315 677.660229   5.758015     0.6920   0
   12   12   10 237.005891 226.532036   4.214580     0.7260   0
   13   12   10 723.729800 723.527399   6.778473     0.7611   0
   14   12   10 419.953172 419.363312   5.687862     0.7974   0
   15   12   10  63.950354  59.703199   3.273893     0.8345   0
   16   12   10  96.233603  98.305332   5.200686     0.8725   0
   17   12   10 131.499691 128.941970   5.983129     0.9112   0
   18   12   10   0.333827   1.261985   3.221908     0.9506   0
   19   12   10  41.658421  43.856865   4.120839     0.9904   0
   20   12   10   4.595867   2.843740   3.792061     1.0308   0
   21   12   10   0.018241  -0.895420   3.668778     1.0716  -3
    1   13   10 3757.06653 3734.34309   13.70519     0.5073   0
    2   13   10  71.874799  71.604267   2.660839     0.5134   0
    3   13   10 462.645890 461.983154   4.208244     0.5235   0
    4   13   10 724.383722 724.097628   4.911068     0.5373   0
    5   13   10 1900.16024 1908.87001    7.73397     0.5545   0
    6   13   10  82.641528  85.407624   2.291221     0.5749   0
    7   13   10 600.872922 603.224360   4.397175     0.5981   0
    8   13   10  51.498141  54.445185   2.134656     0.6238   0
    9   13   10  72.330959  68.298389   2.559007     0.6517   0
   10   13   10  41.268271  41.700911   2.146870     0.6815   0
   11   13   10  44.675321  42.209537   2.265496     0.7130   0
   12   13   10   0.204042   0.307863   1.778702     0.7460   0
   13   13   10   9.121685   7.114045   2.147633     0.7802   0
   14   13   10  26.388564  25.923890   2.543893     0.8156   0
   15   13   10  51.072254  51.413277   3.285572     0.8520   0
   16   13   10 579.933791 580.701461   8.137633     0.8892   0
   17   13   10  35.265822  31.672516   3.449236     0.9272   0
   18   13   10  14.531032  12.965342   3.507175     0.9659   0
   19   13   10 183.320912 182.219827   6.732518     1.0052   0
   20   13   10  87.192319  94.699226   6.343282     1.0450   0
   21   13   10  27.899684  28.004195   4.199236     1.0852   0
    0   14   10 1012.05422 1027.55714    8.41893     0.5357   0
    1   14   10 246.573002 243.272492   3.378855     0.5377   0
    2   14   10  43.384618  44.792667   1.951297     0.5435   0
    3   14   10   5.232307   5.484885   1.270840     0.5530   0
    4   14   10 1276.69584 1278.52657    6.06908     0.5661   0
    5   14   10 660.389483 669.651833   4.401908     0.5825   0
    6   14   10  95.063201  93.127470   2.527710     0.6019   0
    7   14   10 429.138563 434.886974   4.298320     0.6241   0
    8   14   10 365.742269 363.740417   4.161145     0.6488   0
    9   14   10  39.198549  36.266179   1.979313     0.6756   0
   10   14   10 515.795488 510.804523   5.089618     0.7044   0
   11   14   10 425.906973 417.932014   5.121373     0.7349   0
   12   14   10   0.646310   2.839618   1.903130     0.7670   0
   13   14   10 183.977844 189.519826   4.649160     0.8003   0
   14   14   10 172.610418 172.441965   4.835496     0.8349   0
   15   14   10  87.390377  91.826707   4.475801     0.8705   0
   16   14   10 167.016169 163.657997   5.434274     0.9069   0
   17   14   10  44.256672  47.496865   3.719084     0.9442   0
   18   14   10  10.787777   9.134808   3.482213     0.9822   0
   19   14   10   0.011592   2.404122   3.371526     1.0209   0
   20   14   10  11.713973  10.911678   3.909694     1.0601   0
   21   14   10   0.510307   1.066488   3.622137     1.0998   0
    1   15   10 137.417372 139.970977   2.852824     0.5686   0
    2   15   10  91.204679  90.428234   2.467404     0.5741   0
    3   15   10  18.284996  18.275570   1.604046     0.5831   0
    4   15   10 457.824352 463.341169   3.788168     0.5955   0
    5   15   10 604.968775 599.692299   4.466183     0.6111   0
    6   15   10  23.486108  23.101371   1.576412     0.6297   0
    7   15   10 220.358213 211.043488   3.610381     0.6509   0
    8   15   10 903.445430 904.946463   6.270152     0.6746   0
    9   15   10   1.216229   1.297710   1.666565     0.7004   0
   10   15   10   6.610054   8.519541   1.810229     0.7283   0
   11   15   10  32.270660  31.808393   2.329084     0.7578   0
   12   15   10   3.009315   2.831221   2.037939     0.7889   0
   13   15   10  36.718684  36.240759   2.719694     0.8214   0
   14   15   10  72.156875  77.141213   3.775343     0.8551   0
   15   15   10   0.271562  -1.169466   2.400076     0.8899  -3
   16   15   10  89.455827  89.011440   4.487633     0.9256   0
   17   15   10  18.526516  13.313815   3.212748     0.9622   0
   18   15   10  38.740043  38.154729   3.677786     0.9995   0
   19   15   10  46.898817  45.264270   4.678931     1.0375   0
   20   15   10   0.184984   0.113130   4.266412     1.0761   0
    0   16   10   7.371569   6.207022   1.897710     0.5981   0
    1   16   10   9.944698   9.401907   1.485572     0.5998   0
    2   16   10   6.922630   6.339694   1.338320     0.6050   0
    3   16   10  68.220236  69.006099   3.129007     0.6136   0
    4   16   10   2.733379   0.601832   1.438320     0.6254   0
    5   16   10 155.364511 153.597693   3.237175     0.6403   0
    6   16   10 372.542193 368.457210   4.257480     0.6580   0
    7   16   10  10.443136   9.191907   1.776794     0.6784   0
    8   16   10 386.450501 384.390796   5.061602     0.7011   0
    9   16   10 340.401248 329.966375   4.999083     0.7260   0
   10   16   10  91.066740  90.796936   3.740992     0.7529   0
   11   16   10 242.495300 233.348829   4.956793     0.7815   0
   12   16   10  29.649391  31.374424   2.490229     0.8117   0
   13   16   10  23.289713  19.400761   2.573129     0.8433   0
   14   16   10   0.007297   0.520382   2.394809     0.8762   0
   15   16   10   0.503797   2.068702   2.692290     0.9101   0
   16   16   10  27.028802  26.940226   3.459313     0.9451   0
   17   16   10  11.878608  12.644502   3.514045     0.9809   0
   18   16   10   1.754160   3.223816   3.442366     1.0176   0
   19   16   10   3.840627   4.453435   3.867251     1.0549   0
   20   16   10  13.440926   9.080915   4.446183     1.0929   0
    1   17   10 1018.50037 1010.12966    6.04763     0.6314   0
    2   17   10 947.616723 949.206000   5.659541     0.6363   0
    3   17   10 154.019857 150.764869   3.227175     0.6445   0
    4   17   10 390.137020 387.732781   4.715496     0.6558   0
    5   17   10 1174.32705 1174.76323    7.21427     0.6700   0
    6   17   10   3.537289   1.888702   1.817786     0.6869   0
    7   17   10  20.252638  19.157555   2.266183     0.7064   0
    8   17   10 182.973616 180.679369   4.585343     0.7283   0
    9   17   10  69.554809  63.950298   3.148626     0.7523   0
   10   17   10  31.694127  25.575951   2.465496     0.7783   0
   11   17   10   4.422992   5.031221   2.300076     0.8060   0
   12   17   10  53.407871  52.763887   3.138397     0.8353   0
   13   17   10  17.893846  15.171601   2.830305     0.8661   0
   14   17   10  49.577070  48.915720   3.462061     0.8981   0
   15   17   10  43.678226  41.958240   3.408168     0.9312   0
   16   17   10  41.567721  39.837858   3.447481     0.9654   0
   17   17   10  15.295845  11.427632   3.480458     1.0006   0
   18   17   10 119.307539 127.365635   6.311144     1.0365   0
   19   17   10   0.130721   1.464427   3.772442     1.0732   0
   20   17   10  14.607798   9.991144   5.381068     1.1105   0
    0   18   10 663.575022 662.806032   7.400839     0.6616   0
    1   18   10 138.934231 130.903039   3.207786     0.6632   0
    2   18   10 135.868412 135.635099   3.121374     0.6679   0
    3   18   10   2.819651   2.660000   1.524580     0.6757   0
    4   18   10 327.995336 328.870955   4.573129     0.6865   0
    5   18   10 704.074189 709.887706   6.119618     0.7000   0
    6   18   10  24.875357  24.185264   2.266183     0.7163   0
    7   18   10 675.363249 673.533512   6.931221     0.7350   0
    8   18   10 217.128009 216.862571   4.912061     0.7561   0
    9   18   10   5.873540   6.318396   2.306336     0.7792   0
   10   18   10 131.469046 126.077085   4.666183     0.8043   0
   11   18   10 324.780965 319.906071   6.140839     0.8312   0
   12   18   10  44.879643  40.340835   3.507175     0.8596   0
   13   18   10 389.350729 390.796903   7.322289     0.8895   0
   14   18   10  83.829836  77.708388   4.592213     0.9207   0
   15   18   10  38.712624  32.923737   3.625114     0.9531   0
   16   18   10  56.858783  58.909535   4.060839     0.9866   0
   17   18   10  81.062009  78.674800   5.092366     1.0209   0
   18   18   10   0.526848   0.931527   3.716030     1.0562   0
   19   18   10  11.999031  11.252976   4.519618     1.0922   0
    1   19   10 814.220148 808.587695   6.015343     0.6953   0
    2   19   10 407.197847 407.346519   4.669770     0.6998   0
    3   19   10   2.356103   0.564580   1.625343     0.7072   0
    4   19   10 467.929231 464.556436   5.332671     0.7175   0
    5   19   10 2285.11833 2307.71730   11.71870     0.7305   0
    6   19   10 394.524150 401.778581   5.601526     0.7461   0
    7   19   10  32.369105  28.319386   2.635343     0.7641   0
    8   19   10 230.559525 221.932036   5.076259     0.7844   0
    9   19   10   5.257006   5.054274   2.369618     0.8067   0
   10   19   10   0.832805   1.620458   2.515496     0.8310   0
   11   19   10  41.537571  38.290377   3.239923     0.8570   0
   12   19   10   9.067752   8.230228   3.114427     0.8846   0
   13   19   10   7.172502   6.139770   3.114427     0.9137   0
   14   19   10  73.931627  69.284725   4.191755     0.9441   0
   15   19   10  13.365258  11.640609   3.369084     0.9757   0
   16   19   10  54.913957  49.863811   3.978626     1.0084   0
   17   19   10 100.221385 100.594645   5.644732     1.0421   0
   18   19   10  24.266329  24.569234   4.404198     1.0766   0
    0   20   10  84.605346 119.489300   4.940305     0.7261   0
    1   20   10 150.674125 150.199220   3.830916     0.7276   0
    2   20   10  95.051054  97.485485   3.380381     0.7319   0
    3   20   10  77.489808  75.011442   3.465572     0.7390   0
    4   20   10 632.592579 630.114433   6.109923     0.7488   0
    5   20   10 402.582360 405.414458   5.726946     0.7613   0
    6   20   10  50.906057  46.927552   3.049847     0.7763   0
    7   20   10 223.840500 218.204556   5.160305     0.7936   0
    8   20   10 189.819417 186.972498   5.078091     0.8131   0
[truncated: 837,633 more chars]
